# Supplementary material for: μ3-Acetato-μ2-acetato-(di­methyl­form­amide)­penta­kis­(μ-N,2-dioxido­benzene-1-carboximidato)penta­kis­(1-methyl-1H-imidazole)­penta­manganese(III)manganese(II)–diethyl ether–di­methyl­formamide–methanol–water (1/1/1/1/0.49)
Source: Acta Crystallogr Sect E Struct Rep Online. 2013 Jun 15;69(Pt 7):m393–4. doi: 10.1107/S1600536813015857 (PMC3772425; doi:10.1107/S1600536813015857)
Supplement: Supplementary file 1 [file e-69-0m393-sup1.cif]

##############################################################################
#                                                                            #
# This CIF contains the data in a paper accepted for publication in          #
# Acta Crystallographica Section E. It conforms to the requirements of       #
# Notes for Authors for Acta Crystallographica Section E, and has been       #
# peer reviewed under the auspices of the IUCr Commission on Journals.       #
#                                                                            #
# Full details of the Crystallographic Information File format               #
# are given in the paper "The Crystallographic Information File (CIF):       #
# a New Standard Archive File for Crystallography" by S. R. Hall, F. H.      #
# Allen and I. D. Brown [Acta Cryst. (1991), A47, 655-685].                  #
#                                                                            #
# The current version of the core CIF dictionary is obtainable from          #
# ftp://ftp.iucr.org/pub/cif_core.dic.                                       #
#                                                                            #
# Software is freely available for graphical display of the structure(s)     #
# in this CIF. For information consult the CIF software page                 #
# http://www.iucr.org/resources/cif/software.                                #
#                                                                            #
# This file may be used for bona fide research purposes within the           #
# scientific community so long as proper attribution is given to the journal # 
# article from which it was obtained.                                        #
#                                                                            #
##############################################################################
data_I
_audit_creation_method     SHELXL-2012
_chemical_name_systematic
;\
\m~3~-Acetato-\m~2~-acetato-(dimethylformamide)pentakis(\m-<i>N</i>,2-\
dioxidobenzene-1-carboximidato)pentakis(1-methyl-1<i>H</i>-\
imidazole)pentamanganese(III)manganese(II)--diethyl
ether--dimethylformamide--methanol--water (1/1/1/1/0.49)
;
_chemical_name_common     ?
_chemical_formula_moiety
;
C61.61958 H63.38042 Mn6 N15.61958 O20.38042, 0.49064(H2 O), C3 H7 N O, C4 H10 O,
C H4 O
;
_chemical_formula_sum     'C69.61958 H85.36170 Mn6 N16.61958 O23.87106'
_chemical_formula_iupac
;
[Mn6 (C7 H4 N O3)5 (C2 H3 O2)2 (C4 H6 N2)4.62 (C3 H7 N O)1.38], C4 H10 O,
C3 H7 N O, C H4 O, 0.49H2 O
;
_chemical_formula_weight     1866.61
_chemical_melting_point     ?
_symmetry_space_group_name_hall     '-P 1'
_shelx_space_group_comment
;
The symmetry employed for this shelxl refinement is uniquely defined
by the following loop, which should always be used as a source of
symmetry information in preference to the above space-group names.
They are only intended as comments.
;
_space_group_crystal_system     triclinic
_space_group_name_H-M_alt     'P -1'
_space_group_name_Hall     '-P 1'
loop_
    _space_group_symop_operation_xyz
    'x, y, z'
    '-x, -y, -z'
_cell_length_a     12.4181(8)
_cell_length_b     17.0108(11)
_cell_length_c     20.6627(13)
_cell_angle_alpha     102.166(4)
_cell_angle_beta     96.726(4)
_cell_angle_gamma     107.496(4)
_cell_volume     3992.4(5)
_cell_formula_units_Z     2
_cell_measurement_reflns_used     9924
_cell_measurement_theta_min     2.1967
_cell_measurement_theta_max     27.6399
_cell_measurement_temperature     100(2)
_exptl_crystal_description     plate
_exptl_crystal_colour     black
_exptl_crystal_size_max     0.300
_exptl_crystal_size_mid     0.230
_exptl_crystal_size_min     0.150
_exptl_crystal_density_diffrn     1.552
_exptl_crystal_density_meas     ?
_exptl_crystal_density_method     ?
_exptl_crystal_F_000     1920.8
_exptl_absorpt_coefficient_mu     1.006
_exptl_absorpt_correction_type     multi-scan
_exptl_absorpt_process_details     '(<i>TWINABS</i>; Sheldrick, 2009)'
_shelx_estimated_absorpt_T_min     0.752
_shelx_estimated_absorpt_T_max     0.864
_exptl_absorpt_correction_T_min     0.543819
_exptl_absorpt_correction_T_max     0.746457
_exptl_special_details
;\
Di-\m-aceto-mono(dimethylformamide)pentakis(\m-<i>N</i>,2-dioxidobenzene-1-\
carboximidato)pentakis(1-methylimidazole)pentamanganese(III)manganese(II)--\
diethyl ether-dimethylformamide-methanol-water (1/1/1/0.49)
FT--IR bands (KBr pellet, cm^-1^): 1669, 1653, 1598, 1570, 1500, 1437, 1421,
1389, 1320, 1258, 1243, 1146, 1102, 1033, 1025, 954, 926, 865, 753, 681, 669,
653, 616, 595, 577, 486, 469, 418, and 404.
;
_diffrn_ambient_temperature     100(2)
_diffrn_radiation_type     MoK\a
_diffrn_radiation_wavelength     0.71073
_diffrn_measurement_device_type     'Bruker SMART APEX CCD'
_diffrn_measurement_method     'omega and phi scans'
_diffrn_detector_area_resol_mean     ?
_diffrn_reflns_number     56608
_diffrn_reflns_av_R_equivalents     0.1340
_diffrn_reflns_theta_min     1.300
_diffrn_reflns_theta_max     26.372
_diffrn_reflns_theta_full     25.242
_diffrn_measured_fraction_theta_max     0.978
_diffrn_measured_fraction_theta_full     0.981
_diffrn_reflns_limit_h_min     -15
_diffrn_reflns_limit_h_max     15
_diffrn_reflns_limit_k_min     -21
_diffrn_reflns_limit_k_max     20
_diffrn_reflns_limit_l_min     0
_diffrn_reflns_limit_l_max     25
_refine_special_details
;
Refined as a 3-component twin.
;
_reflns_number_total     18890
_reflns_number_gt     13018
_reflns_threshold_expression     I>2\s(I)
_refine_ls_structure_factor_coef     Fsqd
_refine_ls_matrix_type     full
_refine_ls_R_factor_all     0.1380
_refine_ls_R_factor_gt     0.0868
_refine_ls_wR_factor_gt     0.1940
_refine_ls_wR_factor_ref     0.2319
_refine_ls_goodness_of_fit_ref     1.036
_refine_ls_restrained_S_all     1.033
_refine_ls_number_reflns     18890
_refine_ls_number_parameters     1146
_refine_ls_number_restraints     93
_refine_ls_hydrogen_treatment     mixed
_refine_ls_weighting_scheme     calc
_refine_ls_weighting_details
;
 w=1/[\s^2^(Fo^2^)+(0.0741P)^2^+15.4132P]
 where P=(Fo^2^+2Fc^2^)/3
;
_atom_sites_solution_hydrogens     difmap
_atom_sites_solution_primary     direct
_atom_sites_solution_secondary     difmap
_refine_ls_shift/su_max     0.000
_refine_ls_shift/su_mean     0.000
_refine_diff_density_max     1.073
_refine_diff_density_min     -1.080
_refine_ls_extinction_method     none
_refine_ls_extinction_coef     .
loop_
    _atom_type_symbol
    _atom_type_description
    _atom_type_scat_dispersion_real
    _atom_type_scat_dispersion_imag
    _atom_type_scat_source
    'C' 'C' 0.0033 0.0016
                         'International Tables Vol C Tables 4.2.6.8 and 6.1.1.4'
    'H' 'H' 0.0000 0.0000
                         'International Tables Vol C Tables 4.2.6.8 and 6.1.1.4'
    'N' 'N' 0.0061 0.0033
                         'International Tables Vol C Tables 4.2.6.8 and 6.1.1.4'
    'O' 'O' 0.0106 0.0060
                         'International Tables Vol C Tables 4.2.6.8 and 6.1.1.4'
    'Mn' 'Mn' 0.3368 0.7283
                         'International Tables Vol C Tables 4.2.6.8 and 6.1.1.4'
_computing_data_collection     'APEX2 (Bruker, 2012)'
_computing_cell_refinement     'SAINT (Bruker, 2012)'
_computing_data_reduction     'SAINT (Bruker, 2012)'
_computing_structure_solution     'SHELXS97 (Sheldrick, 2008<i>a</i>)'
_computing_structure_refinement
;
SHELXL2012 (Sheldrick, 2008<i>a</i>) and
<i>SHELXLE Rev600</i> (H\"ubschle <i>et al.</i>, 2011)
;
_computing_molecular_graphics     '<i>Mercury</i> (Macrae <i>et al.</i>, 2006)'
_computing_publication_material     '<i>publCIF</i> (Westrip, 2010)'
loop_
    _atom_site_type_symbol
    _atom_site_label
    _atom_site_fract_x
    _atom_site_fract_y
    _atom_site_fract_z
    _atom_site_U_iso_or_equiv
    _atom_site_adp_type
    _atom_site_calc_flag
    _atom_site_occupancy
    _atom_site_disorder_assembly
    _atom_site_disorder_group
    Mn Mn1 0.56026(9) 0.25912(7) 0.23833(5) 0.0193(3) Uani d 1 . .
    Mn Mn2 0.58160(10) 0.32031(7) 0.40739(6) 0.0229(3) Uani d 1 . .
    Mn Mn3 0.57536(10) 0.06313(7) 0.27180(6) 0.0220(3) Uani d 1 . .
    Mn Mn4 0.79276(10) 0.23709(8) 0.15153(6) 0.0248(3) Uani d 1 . .
    Mn Mn5 0.60155(10) 0.43514(8) 0.17163(6) 0.0225(3) Uani d 1 . .
    Mn Mn6 0.28559(9) 0.25305(8) 0.22500(6) 0.0215(3) Uani d 1 . .
    O O1 0.6762(5) 0.3379(4) 0.4890(3) 0.0313(14) Uani d 1 . .
    O O2 0.6924(5) 0.1096(3) 0.3655(3) 0.0267(13) Uani d 1 . .
    O O3 0.5555(4) 0.1697(3) 0.3059(2) 0.0241(12) Uani d 1 . .
    O O4 0.6034(5) -0.0397(3) 0.2429(3) 0.0268(13) Uani d 1 . .
    O O5 0.8200(4) 0.1295(3) 0.1493(3) 0.0231(12) Uani d 1 . .
    O O6 0.6780(4) 0.1918(3) 0.2005(2) 0.0227(12) Uani d 1 . .
    O O7 0.9041(5) 0.2796(4) 0.1026(3) 0.0319(14) Uani d 1 . .
    O O8 0.7492(5) 0.4685(3) 0.1438(3) 0.0276(13) Uani d 1 . .
    O O9 0.6274(4) 0.3267(3) 0.1616(2) 0.0223(12) Uani d 1 . .
    O O10 0.5824(5) 0.5419(4) 0.1828(3) 0.0273(13) Uani d 1 . .
    O O11 0.2929(5) 0.3835(4) 0.2420(3) 0.0279(13) Uani d 1 . .
    O O12 0.4229(4) 0.3040(3) 0.1939(2) 0.0201(11) Uani d 1 . .
    O O13 0.1525(4) 0.1935(4) 0.2509(2) 0.0266(13) Uani d 1 . .
    O O14 0.4137(4) 0.2615(3) 0.4247(2) 0.0250(12) Uani d 1 . .
    O O15 0.4878(4) 0.3109(3) 0.3253(2) 0.0232(12) Uani d 1 . .
    O O16 0.3855(4) 0.1555(3) 0.1950(2) 0.0262(12) Uani d 1 . .
    O O17 0.4274(5) 0.0358(3) 0.1872(3) 0.0278(13) Uani d 1 . .
    O O18 0.6999(4) 0.3596(3) 0.3154(3) 0.0249(12) Uani d 1 . .
    O O19 0.7094(5) 0.4754(4) 0.2770(3) 0.0287(13) Uani d 1 . .
    O O21 1.0082(8) 0.7575(6) 0.1173(4) 0.077(3) Uani d 1 . .
    N N1 0.6115(5) 0.2131(4) 0.3736(3) 0.0217(14) Uani d 1 . .
    N N2 0.6810(5) 0.1129(4) 0.2135(3) 0.0236(14) Uani d 1 . .
    N N3 0.7409(5) 0.3353(4) 0.1536(3) 0.0243(15) Uani d 1 . .
    N N4 0.4572(5) 0.3925(4) 0.2015(3) 0.0193(13) Uani d 1 . .
    N N5 0.3687(5) 0.2698(4) 0.3167(3) 0.0209(14) Uani d 1 . .
    N N6 0.5978(5) 0.4465(4) 0.4367(3) 0.0266(15) Uani d 1 . .
    N N7 0.5869(6) 0.5728(4) 0.4346(3) 0.0285(16) Uani d 1 . .
    N N8 0.4444(6) 0.0020(4) 0.3156(3) 0.0278(16) Uani d 1 . .
    N N9 0.2710(6) -0.0377(5) 0.3401(4) 0.0333(18) Uani d 1 . .
    N N12 0.5058(6) 0.3922(4) 0.0623(3) 0.0261(15) Uani d 1 . .
    N N13 0.3696(6) 0.3739(5) -0.0245(4) 0.0350(18) Uani d 1 . .
    N N14 0.1925(5) 0.2156(4) 0.1289(3) 0.0222(14) Uani d 1 . .
    N N15 0.0488(5) 0.1584(4) 0.0433(3) 0.0277(16) Uani d 1 . .
    N N17 1.1778(9) 0.7400(6) 0.0974(5) 0.055(2) Uani d 1 . .
    C C1 0.7412(7) 0.2946(5) 0.5097(4) 0.0273(18) Uani d 1 . .
    C C2 0.8089(7) 0.3292(6) 0.5748(4) 0.033(2) Uani d 1 . .
    H H2 0.8052 0.3805 0.6021 0.040 Uiso calc 1 . .
    C C3 0.8807(8) 0.2901(6) 0.6000(5) 0.039(2) Uani d 1 . .
    H H3 0.9275 0.3149 0.6438 0.046 Uiso calc 1 . .
    C C4 0.8839(7) 0.2147(6) 0.5611(4) 0.036(2) Uani d 1 . .
    H H4 0.9330 0.1874 0.5783 0.044 Uiso calc 1 . .
    C C5 0.8169(7) 0.1785(6) 0.4979(4) 0.030(2) Uani d 1 . .
    H H5 0.8186 0.1257 0.4723 0.036 Uiso calc 1 . .
    C C6 0.7465(7) 0.2181(5) 0.4705(4) 0.0272(18) Uani d 1 . .
    C C7 0.6808(6) 0.1773(5) 0.4001(4) 0.0244(17) Uani d 1 . .
    C C8 0.6933(7) -0.0526(5) 0.2201(4) 0.0218(17) Uani d 1 . .
    C C9 0.7137(7) -0.1284(5) 0.2253(4) 0.0277(19) Uani d 1 . .
    H H9 0.6648 -0.1667 0.2454 0.033 Uiso calc 1 . .
    C C10 0.8059(8) -0.1473(5) 0.2007(4) 0.031(2) Uani d 1 . .
    H H10 0.8187 -0.1988 0.2042 0.037 Uiso calc 1 . .
    C C11 0.8785(7) -0.0923(5) 0.1716(4) 0.031(2) Uani d 1 . .
    H H11 0.9408 -0.1058 0.1552 0.037 Uiso calc 1 . .
    C C12 0.8599(7) -0.0184(5) 0.1666(4) 0.0256(18) Uani d 1 . .
    H H12 0.9101 0.0190 0.1464 0.031 Uiso calc 1 . .
    C C13 0.7674(7) 0.0042(5) 0.1907(4) 0.0256(18) Uani d 1 . .
    C C14 0.7568(6) 0.0855(5) 0.1844(4) 0.0215(16) Uani d 1 . .
    C C15 0.9623(7) 0.3627(5) 0.1109(4) 0.0240(17) Uani d 1 . .
    C C16 1.0757(7) 0.3848(6) 0.0985(5) 0.036(2) Uani d 1 . .
    H H16 1.1086 0.3418 0.0847 0.043 Uiso calc 1 . .
    C C17 1.1388(8) 0.4704(6) 0.1067(5) 0.040(2) Uani d 1 . .
    H H17 1.2154 0.4856 0.0989 0.047 Uiso calc 1 . .
    C C18 1.0924(8) 0.5327(6) 0.1258(6) 0.046(3) Uani d 1 . .
    H H18 1.1366 0.5908 0.1314 0.055 Uiso calc 1 . .
    C C19 0.9814(8) 0.5116(6) 0.1371(5) 0.037(2) Uani d 1 . .
    H H19 0.9492 0.5553 0.1500 0.045 Uiso calc 1 . .
    C C20 0.9156(7) 0.4264(5) 0.1299(4) 0.0264(18) Uani d 1 . .
    C C21 0.7958(7) 0.4102(5) 0.1423(4) 0.0265(18) Uani d 1 . .
    C C22 0.5060(7) 0.5713(5) 0.2107(4) 0.0286(19) Uani d 1 . .
    C C23 0.5196(8) 0.6574(5) 0.2185(5) 0.036(2) Uani d 1 . .
    H H23 0.5829 0.6921 0.2042 0.044 Uiso calc 1 . .
    C C24 0.4455(8) 0.6936(6) 0.2458(5) 0.041(2) Uani d 1 . .
    H H24 0.4584 0.7527 0.2507 0.050 Uiso calc 1 . .
    C C25 0.3511(8) 0.6445(6) 0.2665(5) 0.038(2) Uani d 1 . .
    H H25 0.2998 0.6698 0.2858 0.046 Uiso calc 1 . .
    C C26 0.3327(8) 0.5587(6) 0.2587(4) 0.033(2) Uani d 1 . .
    H H26 0.2671 0.5248 0.2717 0.040 Uiso calc 1 . .
    C C27 0.4097(7) 0.5201(5) 0.2316(4) 0.0271(19) Uani d 1 . .
    C C28 0.3839(7) 0.4280(5) 0.2256(4) 0.0266(18) Uani d 1 . .
    C C29 0.1312(7) 0.1794(5) 0.3100(4) 0.0247(18) Uani d 1 . .
    C C30 0.0158(7) 0.1417(6) 0.3126(4) 0.032(2) Uani d 1 . .
    H H30 -0.0420 0.1291 0.2738 0.038 Uiso calc 1 . .
    C C31 -0.0157(7) 0.1224(6) 0.3711(4) 0.032(2) Uani d 1 . .
    H H31 -0.0944 0.0962 0.3721 0.039 Uiso calc 1 . .
    C C32 0.0687(8) 0.1416(6) 0.4288(4) 0.039(2) Uani d 1 . .
    H H32 0.0474 0.1284 0.4689 0.046 Uiso calc 1 . .
    C C33 0.1825(7) 0.1797(6) 0.4270(4) 0.031(2) Uani d 1 . .
    H H33 0.2400 0.1918 0.4658 0.038 Uiso calc 1 . .
    C C34 0.2143(7) 0.2008(5) 0.3685(4) 0.0253(18) Uani d 1 . .
    C C35 0.3384(6) 0.2455(5) 0.3703(4) 0.0224(17) Uani d 1 . .
    C C36 0.3540(8) 0.0246(6) 0.3266(4) 0.033(2) Uani d 1 . .
    H H36 0.3484 0.0787 0.3252 0.040 Uiso calc 1 . .
    C C37 0.4177(9) -0.0790(6) 0.3249(5) 0.039(2) Uani d 1 . .
    H H37 0.4670 -0.1123 0.3215 0.047 Uiso calc 1 . .
    C C38 0.3104(9) -0.1046(6) 0.3395(5) 0.043(3) Uani d 1 . .
    H H38 0.2713 -0.1578 0.3476 0.051 Uiso calc 1 . .
    C C39 0.1575(8) -0.0355(7) 0.3518(6) 0.046(3) Uani d 1 . .
    H H39A 0.1457 0.0152 0.3412 0.070 Uiso calc 1 . .
    H H39B 0.1533 -0.0333 0.3991 0.070 Uiso calc 1 . .
    H H39C 0.0976 -0.0868 0.3227 0.070 Uiso calc 1 . .
    C C44 0.4266(7) 0.4216(6) 0.0375(4) 0.032(2) Uani d 1 . .
    H H44 0.4119 0.4705 0.0609 0.039 Uiso calc 1 . .
    C C45 0.4990(8) 0.3220(6) 0.0108(4) 0.038(2) Uani d 1 . .
    H H45 0.5459 0.2873 0.0125 0.045 Uiso calc 1 . .
    C C46 0.4142(9) 0.3109(7) -0.0423(5) 0.043(2) Uani d 1 . .
    H H46 0.3912 0.2676 -0.0835 0.051 Uiso calc 1 . .
    C C47 0.2743(9) 0.3887(7) -0.0654(5) 0.049(3) Uani d 1 . .
    H H47A 0.2928 0.3932 -0.1095 0.074 Uiso calc 1 . .
    H H47B 0.2644 0.4418 -0.0420 0.074 Uiso calc 1 . .
    H H47C 0.2028 0.3410 -0.0715 0.074 Uiso calc 1 . .
    C C48 0.0787(6) 0.1769(5) 0.1098(4) 0.0254(18) Uani d 1 . .
    H H48 0.0268 0.1646 0.1396 0.030 Uiso calc 1 . .
    C C49 0.2341(6) 0.2238(5) 0.0704(4) 0.0253(18) Uani d 1 . .
    H H49 0.3120 0.2503 0.0677 0.030 Uiso calc 1 . .
    C C50 0.1447(8) 0.1875(6) 0.0180(4) 0.037(2) Uani d 1 . .
    H H50 0.1481 0.1832 -0.0282 0.044 Uiso calc 1 . .
    C C51 -0.0700(7) 0.1133(6) 0.0044(4) 0.035(2) Uani d 1 . .
    H H51A -0.1240 0.1078 0.0355 0.053 Uiso calc 1 . .
    H H51B -0.0758 0.0565 -0.0217 0.053 Uiso calc 1 . .
    H H51C -0.0888 0.1460 -0.0265 0.053 Uiso calc 1 . .
    C C52 0.5556(7) 0.4904(5) 0.4005(4) 0.0287(18) Uani d 1 . .
    H H52 0.5096 0.4666 0.3565 0.034 Uiso calc 1 . .
    C C53 0.6594(7) 0.5046(5) 0.4962(4) 0.033(2) Uani d 1 . .
    H H53 0.7000 0.4921 0.5324 0.040 Uiso calc 1 . .
    C C54 0.6531(7) 0.5821(5) 0.4953(4) 0.034(2) Uani d 1 . .
    H H54 0.6879 0.6334 0.5301 0.041 Uiso calc 1 . .
    C C55 0.5553(11) 0.6383(6) 0.4112(5) 0.051(3) Uani d 1 . .
    H H55A 0.6230 0.6901 0.4213 0.077 Uiso calc 1 . .
    H H55B 0.4952 0.6510 0.4339 0.077 Uiso calc 1 . .
    H H55C 0.5264 0.6185 0.3623 0.077 Uiso calc 1 . .
    C C56 0.3561(6) 0.0741(5) 0.1823(4) 0.0237(17) Uani d 1 . .
    C C57 0.2298(7) 0.0248(5) 0.1627(5) 0.035(2) Uani d 1 . .
    H H57A 0.1966 0.0393 0.1233 0.052 Uiso calc 1 . .
    H H57B 0.1920 0.0394 0.2004 0.052 Uiso calc 1 . .
    H H57C 0.2180 -0.0365 0.1516 0.052 Uiso calc 1 . .
    C C58 0.7437(7) 0.4380(5) 0.3170(4) 0.0276(19) Uani d 1 . .
    C C59 0.8493(8) 0.4901(6) 0.3721(5) 0.040(2) Uani d 1 . .
    H H59A 0.9188 0.4980 0.3526 0.060 Uiso calc 1 . .
    H H59B 0.8535 0.4597 0.4072 0.060 Uiso calc 1 . .
    H H59C 0.8434 0.5459 0.3919 0.060 Uiso calc 1 . .
    C C63 1.0639(11) 0.7248(8) 0.0824(6) 0.058(3) Uani d 1 . .
    H H63 1.0231 0.6850 0.0408 0.070 Uiso calc 1 . .
    C C64 1.2447(11) 0.7980(8) 0.1637(6) 0.064(3) Uani d 1 . .
    H H64A 1.2936 0.7710 0.1848 0.096 Uiso calc 1 . .
    H H64B 1.1916 0.8094 0.1930 0.096 Uiso calc 1 . .
    H H64C 1.2929 0.8518 0.1569 0.096 Uiso calc 1 . .
    C C65 1.2376(12) 0.7004(9) 0.0527(7) 0.077(4) Uani d 1 . .
    H H65A 1.1816 0.6534 0.0171 0.115 Uiso calc 1 . .
    H H65B 1.2881 0.6783 0.0781 0.115 Uiso calc 1 . .
    H H65C 1.2838 0.7426 0.0322 0.115 Uiso calc 1 . .
    O O20 0.6594(5) 0.1644(4) 0.0531(3) 0.0323(14) Uani d 1 . .
    C C60 0.5545(7) 0.1347(5) 0.0516(4) 0.032(2) Uani d 1 . .
    H H60 0.5291 0.1407 0.0934 0.038 Uiso calc 1 . .
    N N16 0.4749(6) 0.0948(4) -0.0048(3) 0.0290(16) Uani d 1 . .
    C C61 0.5092(8) 0.0841(7) -0.0693(5) 0.050(3) Uani d 1 . .
    H H61A 0.4738 0.0243 -0.0953 0.076 Uiso calc 1 . .
    H H61B 0.5932 0.1000 -0.0626 0.076 Uiso calc 1 . .
    H H61C 0.4840 0.1207 -0.0941 0.076 Uiso calc 1 . .
    C C62 0.3540(7) 0.0622(7) -0.0048(5) 0.046(3) Uani d 1 . .
    H H62A 0.3124 0.0864 -0.0340 0.069 Uiso calc 1 . .
    H H62B 0.3409 0.0782 0.0413 0.069 Uiso calc 1 . .
    H H62C 0.3262 -0.0001 -0.0215 0.069 Uiso calc 1 . .
    N N10 0.926(2) 0.2986(16) 0.2537(10) 0.018(4) Uani d 0.62(2)       A 1
    C C40 0.9050(18) 0.298(2) 0.3148(9) 0.026(4) Uani d 0.62(2)       A 1
    H H40 0.8322 0.2711 0.3245 0.031 Uiso calc 0.62(2)       A 1
    C C41 1.0418(11) 0.3449(9) 0.2625(7) 0.032(3) Uani d 0.62(2)       A 1
    H H41 1.0806 0.3584 0.2272 0.038 Uiso calc 0.62(2)       A 1
    C C42 1.0926(18) 0.3686(12) 0.3292(11) 0.031(4) Uani d 0.62(2)       A 1
    H H42 1.1719 0.3964 0.3488 0.037 Uiso calc 0.62(2)       A 1
    N N11 1.0021(17) 0.3431(17) 0.3619(9) 0.032(3) Uani d 0.62(2)       A 1
    C C43 1.012(3) 0.352(3) 0.4357(11) 0.036(4) Uani d 0.62(2)       A 1
    H H43A 0.9349 0.3336 0.4463 0.055 Uiso calc 0.62(2)       A 1
    H H43B 1.0529 0.4115 0.4602 0.055 Uiso calc 0.62(2)       A 1
    H H43C 1.0547 0.3160 0.4491 0.055 Uiso calc 0.62(2)       A 1
    O O22 0.919(3) 0.304(2) 0.2376(13) 0.024(7) Uani d 0.38(2)       A 2
    C C40B 0.918(3) 0.303(3) 0.2977(15) 0.026(4) Uani d 0.38(2)       A 2
    H H40B 0.8482 0.2713 0.3083 0.031 Uiso calc 0.38(2)       A 2
    N N11B 1.009(3) 0.343(3) 0.3485(12) 0.032(3) Uani d 0.38(2)       A 2
    C C42B 1.113(3) 0.398(2) 0.3362(19) 0.031(4) Uani d 0.38(2)       A 2
    H H42A 1.1787 0.3837 0.3544 0.037 Uiso calc 0.38(2)       A 2
    H H42B 1.1227 0.4574 0.3583 0.037 Uiso calc 0.38(2)       A 2
    H H42C 1.1076 0.3912 0.2875 0.037 Uiso calc 0.38(2)       A 2
    C C43B 1.007(6) 0.343(5) 0.4180(15) 0.036(4) Uani d 0.38(2)       A 2
    H H43D 0.9357 0.3002 0.4208 0.055 Uiso calc 0.38(2)       A 2
    H H43E 1.0116 0.3994 0.4436 0.055 Uiso calc 0.38(2)       A 2
    H H43F 1.0732 0.3287 0.4367 0.055 Uiso calc 0.38(2)       A 2
    C C67 0.524(2) 0.885(2) 0.4934(15) 0.056(9) Uani d 0.509(11)     B 1
    H H67A 0.5447 0.8590 0.5288 0.084 Uiso calc 0.509(11)     B 1
    H H67B 0.4699 0.8405 0.4553 0.084 Uiso calc 0.509(11)     B 1
    H H67C 0.4871 0.9263 0.5114 0.084 Uiso calc 0.509(11)     B 1
    C C68 0.632(4) 0.931(2) 0.470(4) 0.070(6) Uani d 0.509(11)     B 1
    H H68A 0.6130 0.9652 0.4399 0.083 Uiso calc 0.509(11)     B 1
    H H68B 0.6907 0.9695 0.5091 0.083 Uiso calc 0.509(11)     B 1
    O O23 0.6761(11) 0.8707(9) 0.4341(7) 0.042(4) Uani d 0.509(11)     B 1
    C C69 0.779(2) 0.9130(19) 0.4118(13) 0.049(5) Uani d 0.509(11)     B 1
    H H69A 0.8372 0.9545 0.4504 0.059 Uiso calc 0.509(11)     B 1
    H H69B 0.7610 0.9435 0.3784 0.059 Uiso calc 0.509(11)     B 1
    C C70 0.823(2) 0.8415(19) 0.3795(12) 0.072(8) Uani d 0.509(11)     B 1
    H H70A 0.7729 0.8086 0.3359 0.108 Uiso calc 0.509(11)     B 1
    H H70B 0.8232 0.8037 0.4093 0.108 Uiso calc 0.509(11)     B 1
    H H70C 0.9017 0.8668 0.3727 0.108 Uiso calc 0.509(11)     B 1
    C C67B 0.527(2) 0.862(2) 0.4667(16) 0.059(9) Uani d 0.491(11)     B 2
    H H67D 0.5568 0.8294 0.4938 0.089 Uiso calc 0.491(11)     B 2
    H H67E 0.5090 0.8312 0.4189 0.089 Uiso calc 0.491(11)     B 2
    H H67F 0.4572 0.8692 0.4808 0.089 Uiso calc 0.491(11)     B 2
    C C68B 0.618(4) 0.949(2) 0.477(4) 0.070(6) Uani d 0.491(11)     B 2
    H H68C 0.5947 0.9773 0.4431 0.083 Uiso calc 0.491(11)     B 2
    H H68D 0.6219 0.9855 0.5224 0.083 Uiso calc 0.491(11)     B 2
    O O23B 0.7272(15) 0.9433(12) 0.4718(7) 0.063(5) Uani d 0.491(11)     B 2
    C C69B 0.741(2) 0.920(2) 0.4032(12) 0.049(5) Uani d 0.491(11)     B 2
    H H69C 0.7267 0.9614 0.3789 0.059 Uiso calc 0.491(11)     B 2
    H H69D 0.6857 0.8625 0.3796 0.059 Uiso calc 0.491(11)     B 2
    C C70B 0.8652(18) 0.9207(19) 0.4061(11) 0.062(8) Uani d 0.491(11)     B 2
    H H70D 0.8836 0.8909 0.4394 0.092 Uiso calc 0.491(11)     B 2
    H H70E 0.9178 0.9798 0.4192 0.092 Uiso calc 0.491(11)     B 2
    H H70F 0.8735 0.8917 0.3616 0.092 Uiso calc 0.491(11)     B 2
    O O24 1.033(2) 0.7637(18) 0.2477(12) 0.069(5) Uani d 0.491(11)     B 2
    H H24A 0.98(2) 0.716(6) 0.246(14) 0.104 Uiso d 0.491(11)     B 2
    H H24B 1.066(5) 0.769(19) 0.215(3) 0.104 Uiso d 0.491(11)     B 2
    O O25 0.8511(16) 0.6404(11) 0.2802(10) 0.057(5) Uani d 0.491(11)     B 2
    H H25A 0.8459 0.5927 0.2873 0.085 Uiso calc 0.491(11)     B 2
    C C72 0.8032(19) 0.6824(14) 0.3257(10) 0.050(6) Uani d 0.491(11)     B 2
    H H72A 0.8101 0.7384 0.3179 0.075 Uiso calc 0.491(11)     B 2
    H H72B 0.8432 0.6899 0.3715 0.075 Uiso calc 0.491(11)     B 2
    H H72C 0.7217 0.6492 0.3205 0.075 Uiso calc 0.491(11)     B 2
    C C71 0.880(2) 0.6747(14) 0.2613(11) 0.046(6) Uani d 0.509(11)     B 1
    H H71A 0.8977 0.6216 0.2546 0.069 Uiso calc 0.509(11)     B 1
    H H71B 0.8191 0.6695 0.2241 0.069 Uiso calc 0.509(11)     B 1
    H H71C 0.8529 0.6855 0.3041 0.069 Uiso calc 0.509(11)     B 1
    O O26 0.980(2) 0.7439(17) 0.2632(12) 0.069(5) Uani d 0.509(11)     B 1
    H H26A 0.9827 0.7503 0.2241 0.104 Uiso calc 0.509(11)     B 1
loop_
    _atom_site_aniso_label
    _atom_site_aniso_U_11
    _atom_site_aniso_U_22
    _atom_site_aniso_U_33
    _atom_site_aniso_U_12
    _atom_site_aniso_U_13
    _atom_site_aniso_U_23
    Mn1 0.0181(6) 0.0201(6) 0.0178(6) 0.0066(5) 0.0045(4) 0.0000(4)
    Mn2 0.0220(6) 0.0225(6) 0.0200(6) 0.0084(5) 0.0012(5) -0.0033(5)
    Mn3 0.0233(6) 0.0202(6) 0.0210(6) 0.0079(5) 0.0066(5) -0.0002(5)
    Mn4 0.0236(6) 0.0234(6) 0.0313(7) 0.0111(5) 0.0132(5) 0.0063(5)
    Mn5 0.0222(6) 0.0208(6) 0.0266(6) 0.0102(5) 0.0097(5) 0.0039(5)
    Mn6 0.0177(6) 0.0257(6) 0.0178(6) 0.0059(5) 0.0040(4) 0.0004(5)
    O1 0.039(3) 0.030(3) 0.022(3) 0.019(3) -0.006(2) -0.006(2)
    O2 0.030(3) 0.025(3) 0.025(3) 0.014(2) 0.003(2) 0.001(2)
    O3 0.025(3) 0.022(3) 0.017(3) 0.006(2) 0.003(2) -0.007(2)
    O4 0.024(3) 0.020(3) 0.037(3) 0.009(2) 0.010(3) 0.003(2)
    O5 0.025(3) 0.017(3) 0.028(3) 0.006(2) 0.010(2) 0.006(2)
    O6 0.028(3) 0.017(3) 0.022(3) 0.005(2) 0.010(2) 0.004(2)
    O7 0.030(3) 0.028(3) 0.040(3) 0.010(3) 0.021(3) 0.005(3)
    O8 0.022(3) 0.027(3) 0.035(3) 0.010(2) 0.012(2) 0.004(3)
    O9 0.020(3) 0.022(3) 0.024(3) 0.008(2) 0.006(2) 0.002(2)
    O10 0.027(3) 0.030(3) 0.030(3) 0.016(3) 0.012(3) 0.006(3)
    O11 0.025(3) 0.029(3) 0.032(3) 0.014(2) 0.010(2) 0.003(2)
    O12 0.018(3) 0.020(3) 0.020(3) 0.005(2) 0.005(2) 0.003(2)
    O13 0.027(3) 0.033(3) 0.014(3) 0.003(2) 0.004(2) 0.004(2)
    O14 0.023(3) 0.028(3) 0.020(3) 0.012(2) 0.000(2) -0.002(2)
    O15 0.016(2) 0.024(3) 0.024(3) 0.004(2) 0.006(2) -0.002(2)
    O16 0.020(3) 0.028(3) 0.022(3) 0.007(2) -0.003(2) -0.005(2)
    O17 0.031(3) 0.025(3) 0.026(3) 0.012(2) 0.006(2) -0.001(2)
    O18 0.019(3) 0.023(3) 0.023(3) 0.002(2) 0.001(2) -0.005(2)
    O19 0.032(3) 0.029(3) 0.026(3) 0.012(3) 0.006(2) 0.005(2)
    O21 0.068(6) 0.097(7) 0.063(5) 0.054(5) -0.009(5) -0.011(5)
    N1 0.020(3) 0.024(3) 0.017(3) 0.005(3) 0.007(3) -0.003(3)
    N2 0.022(3) 0.014(3) 0.032(4) 0.005(3) 0.006(3) 0.000(3)
    N3 0.021(3) 0.024(4) 0.031(4) 0.011(3) 0.012(3) 0.006(3)
    N4 0.018(3) 0.017(3) 0.024(3) 0.008(3) 0.009(3) 0.004(3)
    N5 0.013(3) 0.019(3) 0.025(3) 0.000(2) 0.007(2) 0.000(3)
    N6 0.026(3) 0.024(4) 0.025(3) 0.008(3) 0.005(3) -0.003(3)
    N7 0.041(4) 0.021(3) 0.024(3) 0.013(3) 0.006(3) 0.002(3)
    N8 0.033(4) 0.023(4) 0.024(4) 0.005(3) 0.012(3) 0.001(3)
    N9 0.034(4) 0.035(4) 0.032(4) 0.010(3) 0.016(3) 0.008(3)
    N12 0.026(4) 0.032(4) 0.023(3) 0.013(3) 0.009(3) 0.005(3)
    N13 0.030(4) 0.049(5) 0.035(4) 0.022(4) 0.011(3) 0.017(4)
    N14 0.019(3) 0.027(4) 0.021(3) 0.010(3) 0.008(3) 0.003(3)
    N15 0.023(3) 0.031(4) 0.022(3) 0.010(3) -0.002(3) -0.007(3)
    N17 0.063(6) 0.058(6) 0.051(6) 0.025(5) 0.017(5) 0.021(5)
    C1 0.026(4) 0.022(4) 0.029(4) 0.005(3) 0.005(3) 0.002(3)
    C2 0.029(5) 0.039(5) 0.026(4) 0.011(4) -0.002(4) -0.001(4)
    C3 0.027(5) 0.054(6) 0.031(5) 0.013(4) -0.003(4) 0.007(4)
    C4 0.024(4) 0.051(6) 0.033(5) 0.013(4) 0.008(4) 0.007(4)
    C5 0.026(4) 0.036(5) 0.034(5) 0.015(4) 0.014(4) 0.008(4)
    C6 0.018(4) 0.029(5) 0.028(4) 0.001(3) 0.006(3) 0.003(4)
    C7 0.017(4) 0.023(4) 0.031(4) 0.003(3) 0.012(3) 0.004(3)
    C8 0.030(4) 0.016(4) 0.019(4) 0.011(3) 0.002(3) 0.000(3)
    C9 0.033(5) 0.021(4) 0.026(4) 0.008(4) 0.007(4) 0.002(3)
    C10 0.038(5) 0.019(4) 0.037(5) 0.011(4) 0.010(4) 0.007(4)
    C11 0.032(5) 0.026(5) 0.032(5) 0.015(4) 0.007(4) -0.003(4)
    C12 0.022(4) 0.023(4) 0.029(4) 0.008(3) 0.007(3) -0.001(3)
    C13 0.026(4) 0.024(4) 0.024(4) 0.011(3) 0.007(3) -0.004(3)
    C14 0.022(4) 0.017(4) 0.022(4) 0.002(3) 0.002(3) 0.004(3)
    C15 0.020(4) 0.031(4) 0.024(4) 0.008(3) 0.011(3) 0.010(3)
    C16 0.028(5) 0.046(6) 0.044(6) 0.023(4) 0.014(4) 0.012(4)
    C17 0.025(5) 0.043(6) 0.060(7) 0.015(4) 0.020(4) 0.020(5)
    C18 0.031(5) 0.033(5) 0.072(8) 0.003(4) 0.019(5) 0.016(5)
    C19 0.032(5) 0.024(5) 0.062(7) 0.013(4) 0.014(5) 0.016(4)
    C20 0.020(4) 0.030(5) 0.031(5) 0.011(3) 0.008(3) 0.008(4)
    C21 0.025(4) 0.030(5) 0.023(4) 0.012(4) 0.006(3) -0.002(3)
    C22 0.030(4) 0.030(5) 0.030(4) 0.019(4) 0.006(4) 0.003(4)
    C23 0.045(6) 0.017(4) 0.046(6) 0.009(4) 0.017(5) 0.005(4)
    C24 0.041(6) 0.032(5) 0.054(6) 0.019(4) 0.015(5) 0.005(5)
    C25 0.037(5) 0.036(5) 0.051(6) 0.024(4) 0.021(5) 0.006(4)
    C26 0.032(5) 0.031(5) 0.039(5) 0.017(4) 0.011(4) 0.001(4)
    C27 0.022(4) 0.028(4) 0.029(4) 0.014(3) 0.004(3) -0.004(3)
    C28 0.020(4) 0.032(5) 0.026(4) 0.010(3) 0.001(3) 0.002(4)
    C29 0.025(4) 0.023(4) 0.022(4) 0.006(3) 0.004(3) 0.001(3)
    C30 0.027(4) 0.036(5) 0.021(4) 0.003(4) 0.006(3) -0.003(4)
    C31 0.021(4) 0.041(5) 0.030(5) 0.005(4) 0.009(4) 0.006(4)
    C32 0.029(5) 0.056(6) 0.026(5) 0.009(4) 0.006(4) 0.008(4)
    C33 0.032(5) 0.036(5) 0.026(4) 0.011(4) 0.009(4) 0.006(4)
    C34 0.023(4) 0.028(4) 0.025(4) 0.012(3) 0.008(3) -0.002(3)
    C35 0.023(4) 0.021(4) 0.019(4) 0.010(3) 0.007(3) -0.006(3)
    C36 0.033(5) 0.031(5) 0.038(5) 0.012(4) 0.011(4) 0.009(4)
    C37 0.048(6) 0.031(5) 0.048(6) 0.019(4) 0.030(5) 0.010(4)
    C38 0.058(7) 0.028(5) 0.057(6) 0.022(5) 0.036(5) 0.014(5)
    C39 0.036(5) 0.044(6) 0.068(7) 0.017(5) 0.026(5) 0.020(5)
    C44 0.029(5) 0.042(5) 0.031(5) 0.019(4) 0.009(4) 0.009(4)
    C45 0.047(6) 0.043(6) 0.027(5) 0.021(5) 0.014(4) 0.006(4)
    C46 0.050(6) 0.049(6) 0.030(5) 0.021(5) 0.010(5) 0.003(4)
    C47 0.036(6) 0.067(7) 0.053(7) 0.021(5) 0.005(5) 0.031(6)
    C48 0.019(4) 0.034(5) 0.023(4) 0.015(3) 0.003(3) 0.000(3)
    C49 0.017(4) 0.030(4) 0.028(4) 0.010(3) 0.004(3) 0.001(3)
    C50 0.044(5) 0.050(6) 0.017(4) 0.018(5) 0.009(4) 0.003(4)
    C51 0.037(5) 0.033(5) 0.022(4) 0.001(4) 0.001(4) -0.004(4)
    C52 0.036(5) 0.024(4) 0.022(4) 0.010(4) 0.003(3) 0.000(3)
    C53 0.029(4) 0.035(5) 0.025(4) 0.010(4) -0.004(3) -0.008(4)
    C54 0.035(5) 0.029(5) 0.028(4) 0.007(4) 0.008(4) -0.009(4)
    C55 0.091(9) 0.028(5) 0.037(5) 0.029(5) 0.002(5) 0.004(4)
    C56 0.024(4) 0.025(4) 0.015(4) 0.004(3) 0.003(3) -0.003(3)
    C57 0.025(4) 0.021(4) 0.044(5) 0.001(3) -0.003(4) -0.006(4)
    C58 0.027(4) 0.028(5) 0.019(4) 0.004(4) 0.010(3) -0.007(3)
    C59 0.035(5) 0.032(5) 0.043(5) 0.011(4) -0.008(4) -0.001(4)
    C63 0.060(8) 0.056(7) 0.053(7) 0.018(6) -0.006(6) 0.012(6)
    C64 0.063(8) 0.056(8) 0.069(8) 0.014(6) 0.003(7) 0.018(6)
    C65 0.082(10) 0.095(11) 0.075(9) 0.036(8) 0.050(8) 0.039(8)
    O20 0.029(3) 0.036(3) 0.030(3) 0.010(3) 0.009(3) 0.004(3)
    C60 0.041(5) 0.028(4) 0.020(4) 0.017(4) -0.006(4) -0.007(3)
    N16 0.028(4) 0.033(4) 0.018(3) 0.009(3) 0.000(3) -0.005(3)
    C61 0.038(5) 0.055(7) 0.050(6) 0.013(5) 0.015(5) -0.003(5)
    C62 0.030(5) 0.059(7) 0.041(5) 0.015(5) 0.013(4) -0.006(5)
    N10 0.028(7) 0.025(7) 0.010(8) 0.017(5) 0.002(6) 0.010(6)
    C40 0.019(6) 0.030(5) 0.027(8) 0.009(5) 0.001(6) 0.007(8)
    C41 0.026(4) 0.032(4) 0.030(6) 0.011(3) 0.004(4) -0.005(5)
    C42 0.028(7) 0.031(10) 0.030(6) 0.009(7) 0.006(5) 0.000(7)
    N11 0.026(4) 0.032(4) 0.030(6) 0.011(3) 0.004(4) -0.005(5)
    C43 0.036(6) 0.048(12) 0.015(11) 0.010(6) 0.005(11) -0.007(13)
    O22 0.018(9) 0.028(10) 0.024(11) 0.004(7) -0.005(8) 0.009(8)
    C40B 0.019(6) 0.030(5) 0.027(8) 0.009(5) 0.001(6) 0.007(8)
    N11B 0.026(4) 0.032(4) 0.030(6) 0.011(3) 0.004(4) -0.005(5)
    C42B 0.028(7) 0.031(10) 0.030(6) 0.009(7) 0.006(5) 0.000(7)
    C43B 0.036(6) 0.048(12) 0.015(11) 0.010(6) 0.005(11) -0.007(13)
    C67 0.064(15) 0.063(16) 0.051(15) 0.019(12) 0.036(12) 0.025(12)
    C68 0.074(14) 0.084(17) 0.051(16) 0.024(12) 0.018(9) 0.019(17)
    O23 0.044(8) 0.041(8) 0.044(8) 0.017(7) 0.018(7) 0.008(7)
    C69 0.056(11) 0.059(7) 0.036(7) 0.019(7) 0.009(8) 0.020(5)
    C70 0.054(15) 0.12(3) 0.044(14) 0.032(16) 0.016(12) 0.016(16)
    C67B 0.072(19) 0.07(2) 0.07(2) 0.049(17) 0.037(18) 0.037(18)
    C68B 0.074(14) 0.084(17) 0.051(16) 0.024(12) 0.018(9) 0.019(17)
    O23B 0.070(12) 0.085(14) 0.038(9) 0.031(11) 0.010(9) 0.015(9)
    C69B 0.056(11) 0.059(7) 0.036(7) 0.019(7) 0.009(8) 0.020(5)
    C70B 0.040(13) 0.09(2) 0.038(13) 0.011(13) -0.001(11) 0.012(14)
    O24 0.064(14) 0.079(12) 0.057(11) 0.020(12) 0.002(9) 0.015(8)
    O25 0.062(11) 0.037(9) 0.069(12) 0.010(8) 0.013(9) 0.022(8)
    C72 0.052(13) 0.053(14) 0.037(12) 0.004(11) 0.003(10) 0.016(10)
    C71 0.071(17) 0.030(12) 0.031(12) 0.017(12) -0.008(11) 0.007(9)
    O26 0.064(14) 0.079(12) 0.057(11) 0.020(12) 0.002(9) 0.015(8)
_geom_special_details
;
All e.s.d.'s (except the e.s.d. in the dihedral angle between two l.s. planes)
are estimated using the full covariance matrix. The cell e.s.d.'s are taken
into account individually in the estimation of e.s.d.'s in distances, angles,
and torsion angles; correlations between e.s.d.'s in cell parameters are only
used when they are defined by crystal symmetry. An approximate (isotropic)
treatment of cell e.s.d.'s is used for estimating e.s.d.'s involving l.s.
planes.
;
loop_
    _geom_bond_atom_site_label_1
    _geom_bond_atom_site_label_2
    _geom_bond_site_symmetry_2
    _geom_bond_distance
    _geom_bond_publ_flag
    Mn1 O18 . 2.211(5) ?
    Mn1 O6 . 2.226(5) ?
    Mn1 O15 . 2.237(5) ?
    Mn1 O9 . 2.244(5) ?
    Mn1 O12 . 2.246(5) ?
    Mn1 O3 . 2.265(6) ?
    Mn1 O16 . 2.280(5) ?
    Mn2 O1 . 1.851(5) ?
    Mn2 O15 . 1.889(5) ?
    Mn2 N1 . 1.970(6) ?
    Mn2 N6 . 2.045(6) ?
    Mn2 O14 . 2.132(5) ?
    Mn3 O4 . 1.874(5) ?
    Mn3 O3 . 1.901(5) ?
    Mn3 N2 . 2.005(7) ?
    Mn3 N8 . 2.067(7) ?
    Mn3 O2 . 2.119(5) ?
    Mn3 O17 . 2.245(6) ?
    Mn4 O7 . 1.869(6) ?
    Mn4 O6 . 1.912(5) ?
    Mn4 O5 . 1.951(5) ?
    Mn4 N3 . 1.957(7) ?
    Mn4 O22 . 2.08(3) ?
    Mn4 O20 . 2.308(6) ?
    Mn4 N10 . 2.35(2) ?
    Mn5 O10 . 1.871(6) ?
    Mn5 O9 . 1.938(5) ?
    Mn5 O8 . 1.942(5) ?
    Mn5 N4 . 1.945(6) ?
    Mn5 O19 . 2.267(6) ?
    Mn5 N12 . 2.282(7) ?
    Mn6 O13 . 1.864(5) ?
    Mn6 O12 . 1.916(5) ?
    Mn6 N5 . 1.967(6) ?
    Mn6 N14 . 2.043(6) ?
    Mn6 O11 . 2.144(6) ?
    Mn6 O16 . 2.379(5) ?
    O1 C1 . 1.337(10) ?
    O2 C7 . 1.279(9) ?
    O3 N1 . 1.419(7) ?
    O4 C8 . 1.321(9) ?
    O5 C14 . 1.310(9) ?
    O6 N2 . 1.434(8) ?
    O7 C15 . 1.343(10) ?
    O8 C21 . 1.288(10) ?
    O9 N3 . 1.406(8) ?
    O10 C22 . 1.332(9) ?
    O11 C28 . 1.284(10) ?
    O12 N4 . 1.404(7) ?
    O13 C29 . 1.333(9) ?
    O14 C35 . 1.296(9) ?
    O15 N5 . 1.404(7) ?
    O16 C56 . 1.281(9) ?
    O17 C56 . 1.255(9) ?
    O18 C58 . 1.272(10) ?
    O19 C58 . 1.254(10) ?
    O21 C63 . 1.219(14) ?
    N1 C7 . 1.325(10) ?
    N2 C14 . 1.320(9) ?
    N3 C21 . 1.335(10) ?
    N4 C28 . 1.325(9) ?
    N5 C35 . 1.319(10) ?
    N6 C52 . 1.329(11) ?
    N6 C53 . 1.373(9) ?
    N7 C52 . 1.343(9) ?
    N7 C54 . 1.367(11) ?
    N7 C55 . 1.441(11) ?
    N8 C36 . 1.320(11) ?
    N8 C37 . 1.377(11) ?
    N9 C36 . 1.341(11) ?
    N9 C38 . 1.366(12) ?
    N9 C39 . 1.467(11) ?
    N12 C44 . 1.328(11) ?
    N12 C45 . 1.395(10) ?
    N13 C44 . 1.344(11) ?
    N13 C46 . 1.351(12) ?
    N13 C47 . 1.489(12) ?
    N14 C48 . 1.337(9) ?
    N14 C49 . 1.386(10) ?
    N15 C48 . 1.323(10) ?
    N15 C50 . 1.355(11) ?
    N15 C51 . 1.481(10) ?
    N17 C63 . 1.344(15) ?
    N17 C65 . 1.434(14) ?
    N17 C64 . 1.487(14) ?
    C1 C2 . 1.403(11) ?
    C1 C6 . 1.405(11) ?
    C2 C3 . 1.380(13) ?
    C2 H2 . 0.9500 ?
    C3 C4 . 1.377(13) ?
    C3 H3 . 0.9500 ?
    C4 C5 . 1.370(12) ?
    C4 H4 . 0.9500 ?
    C5 C6 . 1.391(12) ?
    C5 H5 . 0.9500 ?
    C6 C7 . 1.489(11) ?
    C8 C9 . 1.409(11) ?
    C8 C13 . 1.412(11) ?
    C9 C10 . 1.400(12) ?
    C9 H9 . 0.9500 ?
    C10 C11 . 1.381(12) ?
    C10 H10 . 0.9500 ?
    C11 C12 . 1.367(12) ?
    C11 H11 . 0.9500 ?
    C12 C13 . 1.426(10) ?
    C12 H12 . 0.9500 ?
    C13 C14 . 1.458(11) ?
    C15 C20 . 1.385(11) ?
    C15 C16 . 1.413(11) ?
    C16 C17 . 1.394(13) ?
    C16 H16 . 0.9500 ?
    C17 C18 . 1.362(13) ?
    C17 H17 . 0.9500 ?
    C18 C19 . 1.377(12) ?
    C18 H18 . 0.9500 ?
    C19 C20 . 1.400(12) ?
    C19 H19 . 0.9500 ?
    C20 C21 . 1.491(11) ?
    C22 C23 . 1.394(11) ?
    C22 C27 . 1.425(12) ?
    C23 C24 . 1.365(12) ?
    C23 H23 . 0.9500 ?
    C24 C25 . 1.391(13) ?
    C24 H24 . 0.9500 ?
    C25 C26 . 1.378(12) ?
    C25 H25 . 0.9500 ?
    C26 C27 . 1.416(11) ?
    C26 H26 . 0.9500 ?
    C27 C28 . 1.477(12) ?
    C29 C30 . 1.396(11) ?
    C29 C34 . 1.399(11) ?
    C30 C31 . 1.387(12) ?
    C30 H30 . 0.9500 ?
    C31 C32 . 1.400(12) ?
    C31 H31 . 0.9500 ?
    C32 C33 . 1.375(12) ?
    C32 H32 . 0.9500 ?
    C33 C34 . 1.397(12) ?
    C33 H33 . 0.9500 ?
    C34 C35 . 1.492(10) ?
    C36 H36 . 0.9500 ?
    C37 C38 . 1.362(13) ?
    C37 H37 . 0.9500 ?
    C38 H38 . 0.9500 ?
    C39 H39A . 0.9800 ?
    C39 H39B . 0.9800 ?
    C39 H39C . 0.9800 ?
    C44 H44 . 0.9500 ?
    C45 C46 . 1.368(13) ?
    C45 H45 . 0.9500 ?
    C46 H46 . 0.9500 ?
    C47 H47A . 0.9800 ?
    C47 H47B . 0.9800 ?
    C47 H47C . 0.9800 ?
    C48 H48 . 0.9500 ?
    C49 C50 . 1.345(11) ?
    C49 H49 . 0.9500 ?
    C50 H50 . 0.9500 ?
    C51 H51A . 0.9800 ?
    C51 H51B . 0.9800 ?
    C51 H51C . 0.9800 ?
    C52 H52 . 0.9500 ?
    C53 C54 . 1.349(12) ?
    C53 H53 . 0.9500 ?
    C54 H54 . 0.9500 ?
    C55 H55A . 0.9800 ?
    C55 H55B . 0.9800 ?
    C55 H55C . 0.9800 ?
    C56 C57 . 1.498(10) ?
    C57 H57A . 0.9800 ?
    C57 H57B . 0.9800 ?
    C57 H57C . 0.9800 ?
    C58 C59 . 1.526(11) ?
    C59 H59A . 0.9800 ?
    C59 H59B . 0.9800 ?
    C59 H59C . 0.9800 ?
    C63 H63 . 0.9500 ?
    C64 H64A . 0.9800 ?
    C64 H64B . 0.9800 ?
    C64 H64C . 0.9800 ?
    C65 H65A . 0.9800 ?
    C65 H65B . 0.9800 ?
    C65 H65C . 0.9800 ?
    O20 C60 . 1.241(10) ?
    C60 N16 . 1.338(9) ?
    C60 H60 . 0.9500 ?
    N16 C62 . 1.436(10) ?
    N16 C61 . 1.438(11) ?
    C61 H61A . 0.9800 ?
    C61 H61B . 0.9800 ?
    C61 H61C . 0.9800 ?
    C62 H62A . 0.9800 ?
    C62 H62B . 0.9800 ?
    C62 H62C . 0.9800 ?
    N10 C40 . 1.32(2) ?
    N10 C41 . 1.38(3) ?
    C40 N11 . 1.36(2) ?
    C40 H40 . 0.9500 ?
    C41 C42 . 1.37(3) ?
    C41 H41 . 0.9500 ?
    C42 N11 . 1.38(2) ?
    C42 H42 . 0.9500 ?
    N11 C43 . 1.49(2) ?
    C43 H43A . 0.9800 ?
    C43 H43B . 0.9800 ?
    C43 H43C . 0.9800 ?
    O22 C40B . 1.25(2) ?
    C40B N11B . 1.34(2) ?
    C40B H40B . 0.9500 ?
    N11B C42B . 1.43(2) ?
    N11B C43B . 1.44(2) ?
    C42B H42A . 0.9800 ?
    C42B H42B . 0.9800 ?
    C42B H42C . 0.9800 ?
    C43B H43D . 0.9800 ?
    C43B H43E . 0.9800 ?
    C43B H43F . 0.9800 ?
    C67 C68 . 1.53(2) ?
    C67 H67A . 0.9800 ?
    C67 H67B . 0.9800 ?
    C67 H67C . 0.9800 ?
    C68 O23 . 1.41(3) ?
    C68 H68A . 0.9900 ?
    C68 H68B . 0.9900 ?
    O23 C69 . 1.44(2) ?
    C69 C70 . 1.54(3) ?
    C69 H69A . 0.9900 ?
    C69 H69B . 0.9900 ?
    C70 H70A . 0.9800 ?
    C70 H70B . 0.9800 ?
    C70 H70C . 0.9800 ?
    C67B C68B . 1.53(3) ?
    C67B H67D . 0.9800 ?
    C67B H67E . 0.9800 ?
    C67B H67F . 0.9800 ?
    C68B O23B . 1.41(3) ?
    C68B H68C . 0.9900 ?
    C68B H68D . 0.9900 ?
    O23B C69B . 1.43(2) ?
    C69B C70B . 1.54(3) ?
    C69B H69C . 0.9900 ?
    C69B H69D . 0.9900 ?
    C70B H70D . 0.9800 ?
    C70B H70E . 0.9800 ?
    C70B H70F . 0.9800 ?
    O24 H24A . 0.85(2) ?
    O24 H24B . 0.85(2) ?
    O25 C72 . 1.36(3) ?
    O25 H25A . 0.8400 ?
    C72 H72A . 0.9800 ?
    C72 H72B . 0.9800 ?
    C72 H72C . 0.9800 ?
    C71 O26 . 1.43(4) ?
    C71 H71A . 0.9800 ?
    C71 H71B . 0.9800 ?
    C71 H71C . 0.9800 ?
    O26 H26A . 0.8400 ?
loop_
    _geom_angle_atom_site_label_1
    _geom_angle_atom_site_label_2
    _geom_angle_atom_site_label_3
    _geom_angle_site_symmetry_1
    _geom_angle_site_symmetry_3
    _geom_angle
    _geom_angle_publ_flag
    O18 Mn1 O6 . . 93.13(19) ?
    O18 Mn1 O15 . . 70.27(18) ?
    O6 Mn1 O15 . . 148.3(2) ?
    O18 Mn1 O9 . . 87.6(2) ?
    O6 Mn1 O9 . . 77.54(19) ?
    O15 Mn1 O9 . . 126.44(19) ?
    O18 Mn1 O12 . . 114.48(19) ?
    O6 Mn1 O12 . . 137.17(18) ?
    O15 Mn1 O12 . . 74.31(18) ?
    O9 Mn1 O12 . . 71.99(18) ?
    O18 Mn1 O3 . . 89.1(2) ?
    O6 Mn1 O3 . . 77.94(18) ?
    O15 Mn1 O3 . . 75.07(19) ?
    O9 Mn1 O3 . . 155.02(18) ?
    O12 Mn1 O3 . . 131.25(19) ?
    O18 Mn1 O16 . . 157.79(19) ?
    O6 Mn1 O16 . . 101.13(18) ?
    O15 Mn1 O16 . . 89.02(18) ?
    O9 Mn1 O16 . . 111.98(19) ?
    O12 Mn1 O16 . . 65.01(19) ?
    O3 Mn1 O16 . . 77.50(19) ?
    O1 Mn2 O15 . . 175.9(2) ?
    O1 Mn2 N1 . . 89.4(2) ?
    O15 Mn2 N1 . . 94.2(2) ?
    O1 Mn2 N6 . . 87.0(3) ?
    O15 Mn2 N6 . . 89.0(2) ?
    N1 Mn2 N6 . . 163.1(3) ?
    O1 Mn2 O14 . . 103.4(2) ?
    O15 Mn2 O14 . . 78.2(2) ?
    N1 Mn2 O14 . . 95.8(2) ?
    N6 Mn2 O14 . . 101.1(2) ?
    O4 Mn3 O3 . . 176.2(2) ?
    O4 Mn3 N2 . . 88.5(2) ?
    O3 Mn3 N2 . . 91.5(2) ?
    O4 Mn3 N8 . . 89.7(3) ?
    O3 Mn3 N8 . . 91.0(2) ?
    N2 Mn3 N8 . . 169.5(3) ?
    O4 Mn3 O2 . . 97.5(2) ?
    O3 Mn3 O2 . . 78.8(2) ?
    N2 Mn3 O2 . . 99.1(2) ?
    N8 Mn3 O2 . . 91.4(2) ?
    O4 Mn3 O17 . . 96.3(2) ?
    O3 Mn3 O17 . . 87.5(2) ?
    N2 Mn3 O17 . . 88.0(2) ?
    N8 Mn3 O17 . . 81.9(2) ?
    O2 Mn3 O17 . . 164.7(2) ?
    O7 Mn4 O6 . . 179.0(2) ?
    O7 Mn4 O5 . . 97.2(2) ?
    O6 Mn4 O5 . . 82.2(2) ?
    O7 Mn4 N3 . . 90.2(3) ?
    O6 Mn4 N3 . . 90.4(2) ?
    O5 Mn4 N3 . . 171.3(2) ?
    O7 Mn4 O22 . . 86.4(10) ?
    O6 Mn4 O22 . . 94.4(10) ?
    O5 Mn4 O22 . . 93.6(11) ?
    N3 Mn4 O22 . . 91.5(11) ?
    O7 Mn4 O20 . . 90.9(2) ?
    O6 Mn4 O20 . . 88.3(2) ?
    O5 Mn4 O20 . . 86.3(2) ?
    N3 Mn4 O20 . . 88.9(2) ?
    O22 Mn4 O20 . . 177.3(10) ?
    O7 Mn4 N10 . . 91.7(6) ?
    O6 Mn4 N10 . . 89.0(6) ?
    O5 Mn4 N10 . . 88.7(7) ?
    N3 Mn4 N10 . . 95.7(7) ?
    O20 Mn4 N10 . . 174.6(6) ?
    O10 Mn5 O9 . . 177.8(2) ?
    O10 Mn5 O8 . . 95.9(2) ?
    O9 Mn5 O8 . . 82.5(2) ?
    O10 Mn5 N4 . . 89.4(2) ?
    O9 Mn5 N4 . . 92.2(2) ?
    O8 Mn5 N4 . . 174.5(3) ?
    O10 Mn5 O19 . . 91.3(2) ?
    O9 Mn5 O19 . . 87.2(2) ?
    O8 Mn5 O19 . . 84.4(2) ?
    N4 Mn5 O19 . . 93.7(2) ?
    O10 Mn5 N12 . . 91.3(2) ?
    O9 Mn5 N12 . . 90.1(2) ?
    O8 Mn5 N12 . . 91.3(2) ?
    N4 Mn5 N12 . . 90.3(2) ?
    O19 Mn5 N12 . . 175.2(2) ?
    O13 Mn6 O12 . . 174.6(2) ?
    O13 Mn6 N5 . . 87.7(2) ?
    O12 Mn6 N5 . . 93.5(2) ?
    O13 Mn6 N14 . . 87.6(2) ?
    O12 Mn6 N14 . . 90.5(2) ?
    N5 Mn6 N14 . . 171.0(3) ?
    O13 Mn6 O11 . . 107.3(2) ?
    O12 Mn6 O11 . . 77.9(2) ?
    N5 Mn6 O11 . . 93.7(2) ?
    N14 Mn6 O11 . . 95.0(2) ?
    O13 Mn6 O16 . . 107.0(2) ?
    O12 Mn6 O16 . . 68.0(2) ?
    N5 Mn6 O16 . . 83.3(2) ?
    N14 Mn6 O16 . . 90.7(2) ?
    O11 Mn6 O16 . . 145.4(2) ?
    C1 O1 Mn2 . . 131.9(5) ?
    C7 O2 Mn3 . . 110.3(5) ?
    N1 O3 Mn3 . . 115.7(4) ?
    N1 O3 Mn1 . . 112.8(4) ?
    Mn3 O3 Mn1 . . 119.2(2) ?
    C8 O4 Mn3 . . 129.1(5) ?
    C14 O5 Mn4 . . 111.9(5) ?
    N2 O6 Mn4 . . 112.7(4) ?
    N2 O6 Mn1 . . 124.0(4) ?
    Mn4 O6 Mn1 . . 123.2(3) ?
    C15 O7 Mn4 . . 124.9(5) ?
    C21 O8 Mn5 . . 111.0(5) ?
    N3 O9 Mn5 . . 110.8(4) ?
    N3 O9 Mn1 . . 117.3(4) ?
    Mn5 O9 Mn1 . . 112.4(2) ?
    C22 O10 Mn5 . . 130.5(5) ?
    C28 O11 Mn6 . . 110.2(5) ?
    N4 O12 Mn6 . . 117.1(4) ?
    N4 O12 Mn1 . . 114.2(4) ?
    Mn6 O12 Mn1 . . 107.3(2) ?
    C29 O13 Mn6 . . 132.4(5) ?
    C35 O14 Mn2 . . 109.4(5) ?
    N5 O15 Mn2 . . 118.1(4) ?
    N5 O15 Mn1 . . 112.2(4) ?
    Mn2 O15 Mn1 . . 109.8(2) ?
    C56 O16 Mn1 . . 130.8(5) ?
    C56 O16 Mn6 . . 133.1(5) ?
    Mn1 O16 Mn6 . . 92.22(19) ?
    C56 O17 Mn3 . . 128.8(4) ?
    C58 O18 Mn1 . . 128.1(5) ?
    C58 O19 Mn5 . . 135.8(5) ?
    C7 N1 O3 . . 113.8(6) ?
    C7 N1 Mn2 . . 132.3(5) ?
    O3 N1 Mn2 . . 113.7(4) ?
    C14 N2 O6 . . 112.2(6) ?
    C14 N2 Mn3 . . 130.6(6) ?
    O6 N2 Mn3 . . 117.2(4) ?
    C21 N3 O9 . . 112.5(6) ?
    C21 N3 Mn4 . . 128.7(5) ?
    O9 N3 Mn4 . . 118.5(4) ?
    C28 N4 O12 . . 113.7(6) ?
    C28 N4 Mn5 . . 134.2(6) ?
    O12 N4 Mn5 . . 112.1(4) ?
    C35 N5 O15 . . 112.7(6) ?
    C35 N5 Mn6 . . 134.0(5) ?
    O15 N5 Mn6 . . 113.1(4) ?
    C52 N6 C53 . . 105.7(7) ?
    C52 N6 Mn2 . . 126.9(5) ?
    C53 N6 Mn2 . . 127.3(6) ?
    C52 N7 C54 . . 107.1(7) ?
    C52 N7 C55 . . 126.0(7) ?
    C54 N7 C55 . . 126.9(7) ?
    C36 N8 C37 . . 104.5(7) ?
    C36 N8 Mn3 . . 126.1(6) ?
    C37 N8 Mn3 . . 127.8(6) ?
    C36 N9 C38 . . 107.4(8) ?
    C36 N9 C39 . . 126.4(8) ?
    C38 N9 C39 . . 126.2(8) ?
    C44 N12 C45 . . 104.2(7) ?
    C44 N12 Mn5 . . 125.3(5) ?
    C45 N12 Mn5 . . 129.5(6) ?
    C44 N13 C46 . . 107.8(8) ?
    C44 N13 C47 . . 125.3(8) ?
    C46 N13 C47 . . 126.9(8) ?
    C48 N14 C49 . . 106.2(6) ?
    C48 N14 Mn6 . . 126.6(5) ?
    C49 N14 Mn6 . . 127.3(5) ?
    C48 N15 C50 . . 108.4(7) ?
    C48 N15 C51 . . 124.9(7) ?
    C50 N15 C51 . . 126.7(7) ?
    C63 N17 C65 . . 122.6(11) ?
    C63 N17 C64 . . 119.2(10) ?
    C65 N17 C64 . . 118.2(11) ?
    O1 C1 C2 . . 116.9(7) ?
    O1 C1 C6 . . 124.4(7) ?
    C2 C1 C6 . . 118.7(8) ?
    C3 C2 C1 . . 121.1(8) ?
    C3 C2 H2 . . 119.4 ?
    C1 C2 H2 . . 119.4 ?
    C4 C3 C2 . . 119.4(8) ?
    C4 C3 H3 . . 120.3 ?
    C2 C3 H3 . . 120.3 ?
    C5 C4 C3 . . 120.7(9) ?
    C5 C4 H4 . . 119.7 ?
    C3 C4 H4 . . 119.7 ?
    C4 C5 C6 . . 121.0(8) ?
    C4 C5 H5 . . 119.5 ?
    C6 C5 H5 . . 119.5 ?
    C5 C6 C1 . . 119.0(8) ?
    C5 C6 C7 . . 118.0(7) ?
    C1 C6 C7 . . 123.0(8) ?
    O2 C7 N1 . . 120.6(7) ?
    O2 C7 C6 . . 120.6(7) ?
    N1 C7 C6 . . 118.8(7) ?
    O4 C8 C9 . . 116.9(7) ?
    O4 C8 C13 . . 123.8(7) ?
    C9 C8 C13 . . 119.3(7) ?
    C10 C9 C8 . . 120.1(8) ?
    C10 C9 H9 . . 119.9 ?
    C8 C9 H9 . . 119.9 ?
    C11 C10 C9 . . 120.9(8) ?
    C11 C10 H10 . . 119.5 ?
    C9 C10 H10 . . 119.5 ?
    C12 C11 C10 . . 119.5(8) ?
    C12 C11 H11 . . 120.3 ?
    C10 C11 H11 . . 120.3 ?
    C11 C12 C13 . . 122.1(8) ?
    C11 C12 H12 . . 119.0 ?
    C13 C12 H12 . . 119.0 ?
    C8 C13 C12 . . 118.1(8) ?
    C8 C13 C14 . . 124.2(7) ?
    C12 C13 C14 . . 117.7(8) ?
    O5 C14 N2 . . 120.8(7) ?
    O5 C14 C13 . . 120.2(7) ?
    N2 C14 C13 . . 119.0(7) ?
    O7 C15 C20 . . 123.0(7) ?
    O7 C15 C16 . . 117.7(7) ?
    C20 C15 C16 . . 119.3(8) ?
    C17 C16 C15 . . 119.3(8) ?
    C17 C16 H16 . . 120.4 ?
    C15 C16 H16 . . 120.4 ?
    C18 C17 C16 . . 121.0(8) ?
    C18 C17 H17 . . 119.5 ?
    C16 C17 H17 . . 119.5 ?
    C17 C18 C19 . . 120.1(9) ?
    C17 C18 H18 . . 119.9 ?
    C19 C18 H18 . . 119.9 ?
    C18 C19 C20 . . 120.6(8) ?
    C18 C19 H19 . . 119.7 ?
    C20 C19 H19 . . 119.7 ?
    C15 C20 C19 . . 119.7(7) ?
    C15 C20 C21 . . 123.8(7) ?
    C19 C20 C21 . . 116.4(7) ?
    O8 C21 N3 . . 121.6(7) ?
    O8 C21 C20 . . 120.0(7) ?
    N3 C21 C20 . . 118.3(7) ?
    O10 C22 C23 . . 118.0(8) ?
    O10 C22 C27 . . 124.2(7) ?
    C23 C22 C27 . . 117.8(8) ?
    C24 C23 C22 . . 122.5(9) ?
    C24 C23 H23 . . 118.7 ?
    C22 C23 H23 . . 118.7 ?
    C23 C24 C25 . . 120.3(9) ?
    C23 C24 H24 . . 119.8 ?
    C25 C24 H24 . . 119.8 ?
    C26 C25 C24 . . 119.3(8) ?
    C26 C25 H25 . . 120.3 ?
    C24 C25 H25 . . 120.3 ?
    C25 C26 C27 . . 121.3(9) ?
    C25 C26 H26 . . 119.4 ?
    C27 C26 H26 . . 119.4 ?
    C26 C27 C22 . . 118.7(8) ?
    C26 C27 C28 . . 117.6(8) ?
    C22 C27 C28 . . 123.7(7) ?
    O11 C28 N4 . . 121.0(7) ?
    O11 C28 C27 . . 121.5(7) ?
    N4 C28 C27 . . 117.5(7) ?
    O13 C29 C30 . . 116.1(7) ?
    O13 C29 C34 . . 125.3(7) ?
    C30 C29 C34 . . 118.6(8) ?
    C31 C30 C29 . . 120.8(8) ?
    C31 C30 H30 . . 119.6 ?
    C29 C30 H30 . . 119.6 ?
    C30 C31 C32 . . 120.0(8) ?
    C30 C31 H31 . . 120.0 ?
    C32 C31 H31 . . 120.0 ?
    C33 C32 C31 . . 119.6(9) ?
    C33 C32 H32 . . 120.2 ?
    C31 C32 H32 . . 120.2 ?
    C32 C33 C34 . . 120.5(8) ?
    C32 C33 H33 . . 119.7 ?
    C34 C33 H33 . . 119.7 ?
    C33 C34 C29 . . 120.3(7) ?
    C33 C34 C35 . . 118.2(7) ?
    C29 C34 C35 . . 121.4(7) ?
    O14 C35 N5 . . 121.4(7) ?
    O14 C35 C34 . . 119.8(7) ?
    N5 C35 C34 . . 118.8(7) ?
    N8 C36 N9 . . 112.2(8) ?
    N8 C36 H36 . . 123.9 ?
    N9 C36 H36 . . 123.9 ?
    C38 C37 N8 . . 110.3(8) ?
    C38 C37 H37 . . 124.8 ?
    N8 C37 H37 . . 124.8 ?
    C37 C38 N9 . . 105.6(8) ?
    C37 C38 H38 . . 127.2 ?
    N9 C38 H38 . . 127.2 ?
    N9 C39 H39A . . 109.5 ?
    N9 C39 H39B . . 109.5 ?
    H39A C39 H39B . . 109.5 ?
    N9 C39 H39C . . 109.5 ?
    H39A C39 H39C . . 109.5 ?
    H39B C39 H39C . . 109.5 ?
    N12 C44 N13 . . 112.1(8) ?
    N12 C44 H44 . . 124.0 ?
    N13 C44 H44 . . 124.0 ?
    C46 C45 N12 . . 109.5(8) ?
    C46 C45 H45 . . 125.2 ?
    N12 C45 H45 . . 125.2 ?
    N13 C46 C45 . . 106.4(8) ?
    N13 C46 H46 . . 126.8 ?
    C45 C46 H46 . . 126.8 ?
    N13 C47 H47A . . 109.5 ?
    N13 C47 H47B . . 109.5 ?
    H47A C47 H47B . . 109.5 ?
    N13 C47 H47C . . 109.5 ?
    H47A C47 H47C . . 109.5 ?
    H47B C47 H47C . . 109.5 ?
    N15 C48 N14 . . 110.0(7) ?
    N15 C48 H48 . . 125.0 ?
    N14 C48 H48 . . 125.0 ?
    C50 C49 N14 . . 107.9(7) ?
    C50 C49 H49 . . 126.1 ?
    N14 C49 H49 . . 126.1 ?
    C49 C50 N15 . . 107.5(7) ?
    C49 C50 H50 . . 126.3 ?
    N15 C50 H50 . . 126.3 ?
    N15 C51 H51A . . 109.5 ?
    N15 C51 H51B . . 109.5 ?
    H51A C51 H51B . . 109.5 ?
    N15 C51 H51C . . 109.5 ?
    H51A C51 H51C . . 109.5 ?
    H51B C51 H51C . . 109.5 ?
    N6 C52 N7 . . 110.9(7) ?
    N6 C52 H52 . . 124.6 ?
    N7 C52 H52 . . 124.6 ?
    C54 C53 N6 . . 109.4(8) ?
    C54 C53 H53 . . 125.3 ?
    N6 C53 H53 . . 125.3 ?
    C53 C54 N7 . . 106.9(7) ?
    C53 C54 H54 . . 126.6 ?
    N7 C54 H54 . . 126.6 ?
    N7 C55 H55A . . 109.5 ?
    N7 C55 H55B . . 109.5 ?
    H55A C55 H55B . . 109.5 ?
    N7 C55 H55C . . 109.5 ?
    H55A C55 H55C . . 109.5 ?
    H55B C55 H55C . . 109.5 ?
    O17 C56 O16 . . 123.0(7) ?
    O17 C56 C57 . . 120.2(7) ?
    O16 C56 C57 . . 116.8(7) ?
    C56 C57 H57A . . 109.5 ?
    C56 C57 H57B . . 109.5 ?
    H57A C57 H57B . . 109.5 ?
    C56 C57 H57C . . 109.5 ?
    H57A C57 H57C . . 109.5 ?
    H57B C57 H57C . . 109.5 ?
    O19 C58 O18 . . 126.0(7) ?
    O19 C58 C59 . . 117.7(8) ?
    O18 C58 C59 . . 116.2(8) ?
    C58 C59 H59A . . 109.5 ?
    C58 C59 H59B . . 109.5 ?
    H59A C59 H59B . . 109.5 ?
    C58 C59 H59C . . 109.5 ?
    H59A C59 H59C . . 109.5 ?
    H59B C59 H59C . . 109.5 ?
    O21 C63 N17 . . 126.0(11) ?
    O21 C63 H63 . . 117.0 ?
    N17 C63 H63 . . 117.0 ?
    N17 C64 H64A . . 109.5 ?
    N17 C64 H64B . . 109.5 ?
    H64A C64 H64B . . 109.5 ?
    N17 C64 H64C . . 109.5 ?
    H64A C64 H64C . . 109.5 ?
    H64B C64 H64C . . 109.5 ?
    N17 C65 H65A . . 109.5 ?
    N17 C65 H65B . . 109.5 ?
    H65A C65 H65B . . 109.5 ?
    N17 C65 H65C . . 109.5 ?
    H65A C65 H65C . . 109.5 ?
    H65B C65 H65C . . 109.5 ?
    C60 O20 Mn4 . . 123.1(5) ?
    O20 C60 N16 . . 124.5(8) ?
    O20 C60 H60 . . 117.8 ?
    N16 C60 H60 . . 117.8 ?
    C60 N16 C62 . . 123.0(7) ?
    C60 N16 C61 . . 119.9(7) ?
    C62 N16 C61 . . 117.1(7) ?
    N16 C61 H61A . . 109.5 ?
    N16 C61 H61B . . 109.5 ?
    H61A C61 H61B . . 109.5 ?
    N16 C61 H61C . . 109.5 ?
    H61A C61 H61C . . 109.5 ?
    H61B C61 H61C . . 109.5 ?
    N16 C62 H62A . . 109.5 ?
    N16 C62 H62B . . 109.5 ?
    H62A C62 H62B . . 109.5 ?
    N16 C62 H62C . . 109.5 ?
    H62A C62 H62C . . 109.5 ?
    H62B C62 H62C . . 109.5 ?
    C40 N10 C41 . . 105.9(19) ?
    C40 N10 Mn4 . . 126.8(19) ?
    C41 N10 Mn4 . . 127.2(14) ?
    N10 C40 N11 . . 110.3(18) ?
    N10 C40 H40 . . 124.8 ?
    N11 C40 H40 . . 124.8 ?
    C42 C41 N10 . . 110.4(17) ?
    C42 C41 H41 . . 124.8 ?
    N10 C41 H41 . . 124.8 ?
    C41 C42 N11 . . 104.3(17) ?
    C41 C42 H42 . . 127.9 ?
    N11 C42 H42 . . 127.9 ?
    C40 N11 C42 . . 108.7(15) ?
    C40 N11 C43 . . 125.0(18) ?
    C42 N11 C43 . . 125.7(19) ?
    N11 C43 H43A . . 109.5 ?
    N11 C43 H43B . . 109.5 ?
    H43A C43 H43B . . 109.5 ?
    N11 C43 H43C . . 109.5 ?
    H43A C43 H43C . . 109.5 ?
    H43B C43 H43C . . 109.5 ?
    C40B O22 Mn4 . . 130(3) ?
    O22 C40B N11B . . 125(3) ?
    O22 C40B H40B . . 117.7 ?
    N11B C40B H40B . . 117.7 ?
    C40B N11B C42B . . 120(2) ?
    C40B N11B C43B . . 124(3) ?
    C42B N11B C43B . . 116(3) ?
    N11B C42B H42A . . 109.5 ?
    N11B C42B H42B . . 109.5 ?
    H42A C42B H42B . . 109.5 ?
    N11B C42B H42C . . 109.5 ?
    H42A C42B H42C . . 109.5 ?
    H42B C42B H42C . . 109.5 ?
    N11B C43B H43D . . 109.5 ?
    N11B C43B H43E . . 109.5 ?
    H43D C43B H43E . . 109.5 ?
    N11B C43B H43F . . 109.5 ?
    H43D C43B H43F . . 109.5 ?
    H43E C43B H43F . . 109.5 ?
    C68 C67 H67A . . 109.5 ?
    C68 C67 H67B . . 109.5 ?
    H67A C67 H67B . . 109.5 ?
    C68 C67 H67C . . 109.5 ?
    H67A C67 H67C . . 109.5 ?
    H67B C67 H67C . . 109.5 ?
    O23 C68 C67 . . 111(2) ?
    O23 C68 H68A . . 109.5 ?
    C67 C68 H68A . . 109.5 ?
    O23 C68 H68B . . 109.5 ?
    C67 C68 H68B . . 109.5 ?
    H68A C68 H68B . . 108.1 ?
    C68 O23 C69 . . 111.1(18) ?
    O23 C69 C70 . . 106(2) ?
    O23 C69 H69A . . 110.6 ?
    C70 C69 H69A . . 110.6 ?
    O23 C69 H69B . . 110.6 ?
    C70 C69 H69B . . 110.6 ?
    H69A C69 H69B . . 108.8 ?
    C69 C70 H70A . . 109.5 ?
    C69 C70 H70B . . 109.5 ?
    H70A C70 H70B . . 109.5 ?
    C69 C70 H70C . . 109.5 ?
    H70A C70 H70C . . 109.5 ?
    H70B C70 H70C . . 109.5 ?
    C68B C67B H67D . . 109.5 ?
    C68B C67B H67E . . 109.5 ?
    H67D C67B H67E . . 109.5 ?
    C68B C67B H67F . . 109.5 ?
    H67D C67B H67F . . 109.5 ?
    H67E C67B H67F . . 109.5 ?
    O23B C68B C67B . . 112(2) ?
    O23B C68B H68C . . 109.3 ?
    C67B C68B H68C . . 109.3 ?
    O23B C68B H68D . . 109.3 ?
    C67B C68B H68D . . 109.3 ?
    H68C C68B H68D . . 107.9 ?
    C68B O23B C69B . . 113(3) ?
    O23B C69B C70B . . 106(2) ?
    O23B C69B H69C . . 110.5 ?
    C70B C69B H69C . . 110.5 ?
    O23B C69B H69D . . 110.5 ?
    C70B C69B H69D . . 110.5 ?
    H69C C69B H69D . . 108.7 ?
    C69B C70B H70D . . 109.5 ?
    C69B C70B H70E . . 109.5 ?
    H70D C70B H70E . . 109.5 ?
    C69B C70B H70F . . 109.5 ?
    H70D C70B H70F . . 109.5 ?
    H70E C70B H70F . . 109.5 ?
    H24A O24 H24B . . 120(10) ?
    C72 O25 H25A . . 109.5 ?
    O25 C72 H72A . . 109.5 ?
    O25 C72 H72B . . 109.5 ?
    H72A C72 H72B . . 109.5 ?
    O25 C72 H72C . . 109.5 ?
    H72A C72 H72C . . 109.5 ?
    H72B C72 H72C . . 109.5 ?
    O26 C71 H71A . . 109.5 ?
    O26 C71 H71B . . 109.5 ?
    H71A C71 H71B . . 109.5 ?
    O26 C71 H71C . . 109.5 ?
    H71A C71 H71C . . 109.5 ?
    H71B C71 H71C . . 109.5 ?
    C71 O26 H26A . . 109.5 ?
loop_
    _geom_torsion_atom_site_label_1
    _geom_torsion_atom_site_label_2
    _geom_torsion_atom_site_label_3
    _geom_torsion_atom_site_label_4
    _geom_torsion_site_symmetry_1
    _geom_torsion_site_symmetry_2
    _geom_torsion_site_symmetry_3
    _geom_torsion_site_symmetry_4
    _geom_torsion
    _geom_torsion_publ_flag
    N1 Mn2 O1 C1 . . . . 4.1(7) ?
    N6 Mn2 O1 C1 . . . . -159.4(7) ?
    O14 Mn2 O1 C1 . . . . 99.9(7) ?
    N2 Mn3 O4 C8 . . . . 25.0(7) ?
    N8 Mn3 O4 C8 . . . . -165.4(7) ?
    O2 Mn3 O4 C8 . . . . -74.0(7) ?
    O17 Mn3 O4 C8 . . . . 112.8(6) ?
    O5 Mn4 O7 C15 . . . . -149.1(7) ?
    N3 Mn4 O7 C15 . . . . 35.6(7) ?
    O22 Mn4 O7 C15 . . . . -55.9(13) ?
    O20 Mn4 O7 C15 . . . . 124.5(7) ?
    N10 Mn4 O7 C15 . . . . -60.2(9) ?
    O8 Mn5 O10 C22 . . . . -169.4(7) ?
    N4 Mn5 O10 C22 . . . . 8.8(7) ?
    O19 Mn5 O10 C22 . . . . -84.9(7) ?
    N12 Mn5 O10 C22 . . . . 99.1(7) ?
    N5 Mn6 O13 C29 . . . . 5.2(7) ?
    N14 Mn6 O13 C29 . . . . 177.5(7) ?
    O11 Mn6 O13 C29 . . . . -88.0(7) ?
    O16 Mn6 O13 C29 . . . . 87.5(7) ?
    N1 Mn2 O15 N5 . . . . 91.7(5) ?
    N6 Mn2 O15 N5 . . . . -104.9(5) ?
    O14 Mn2 O15 N5 . . . . -3.4(4) ?
    N1 Mn2 O15 Mn1 . . . . -38.7(3) ?
    N6 Mn2 O15 Mn1 . . . . 124.7(3) ?
    O14 Mn2 O15 Mn1 . . . . -133.8(3) ?
    Mn3 O3 N1 C7 . . . . 7.7(7) ?
    Mn1 O3 N1 C7 . . . . -134.4(5) ?
    Mn3 O3 N1 Mn2 . . . . -177.2(3) ?
    Mn1 O3 N1 Mn2 . . . . 40.6(5) ?
    Mn4 O6 N2 C14 . . . . -4.7(7) ?
    Mn1 O6 N2 C14 . . . . 178.8(5) ?
    Mn4 O6 N2 Mn3 . . . . 174.5(3) ?
    Mn1 O6 N2 Mn3 . . . . -1.9(6) ?
    Mn5 O9 N3 C21 . . . . -11.7(7) ?
    Mn1 O9 N3 C21 . . . . -142.7(5) ?
    Mn5 O9 N3 Mn4 . . . . 174.0(3) ?
    Mn1 O9 N3 Mn4 . . . . 43.0(6) ?
    Mn6 O12 N4 C28 . . . . -4.3(7) ?
    Mn1 O12 N4 C28 . . . . -130.9(5) ?
    Mn6 O12 N4 Mn5 . . . . 177.2(3) ?
    Mn1 O12 N4 Mn5 . . . . 50.6(5) ?
    Mn2 O15 N5 C35 . . . . 2.3(7) ?
    Mn1 O15 N5 C35 . . . . 131.6(5) ?
    Mn2 O15 N5 Mn6 . . . . -173.1(3) ?
    Mn1 O15 N5 Mn6 . . . . -43.8(5) ?
    Mn2 O1 C1 C2 . . . . 176.2(6) ?
    Mn2 O1 C1 C6 . . . . -3.2(12) ?
    O1 C1 C2 C3 . . . . -178.6(8) ?
    C6 C1 C2 C3 . . . . 0.9(13) ?
    C1 C2 C3 C4 . . . . -1.6(14) ?
    C2 C3 C4 C5 . . . . 0.2(14) ?
    C3 C4 C5 C6 . . . . 1.8(13) ?
    C4 C5 C6 C1 . . . . -2.4(12) ?
    C4 C5 C6 C7 . . . . 176.9(8) ?
    O1 C1 C6 C5 . . . . -179.5(8) ?
    C2 C1 C6 C5 . . . . 1.0(12) ?
    O1 C1 C6 C7 . . . . 1.3(13) ?
    C2 C1 C6 C7 . . . . -178.2(8) ?
    Mn3 O2 C7 N1 . . . . -6.3(9) ?
    Mn3 O2 C7 C6 . . . . 174.7(5) ?
    O3 N1 C7 O2 . . . . -0.2(10) ?
    Mn2 N1 C7 O2 . . . . -174.1(5) ?
    O3 N1 C7 C6 . . . . 178.8(6) ?
    Mn2 N1 C7 C6 . . . . 4.9(11) ?
    C5 C6 C7 O2 . . . . -2.3(11) ?
    C1 C6 C7 O2 . . . . 176.9(7) ?
    C5 C6 C7 N1 . . . . 178.7(7) ?
    C1 C6 C7 N1 . . . . -2.1(11) ?
    Mn3 O4 C8 C9 . . . . 157.2(6) ?
    Mn3 O4 C8 C13 . . . . -23.7(11) ?
    O4 C8 C9 C10 . . . . 178.5(7) ?
    C13 C8 C9 C10 . . . . -0.7(11) ?
    C8 C9 C10 C11 . . . . 0.4(13) ?
    C9 C10 C11 C12 . . . . -0.1(13) ?
    C10 C11 C12 C13 . . . . 0.1(12) ?
    O4 C8 C13 C12 . . . . -178.5(7) ?
    C9 C8 C13 C12 . . . . 0.7(11) ?
    O4 C8 C13 C14 . . . . 2.7(12) ?
    C9 C8 C13 C14 . . . . -178.2(7) ?
    C11 C12 C13 C8 . . . . -0.4(11) ?
    C11 C12 C13 C14 . . . . 178.5(7) ?
    Mn4 O5 C14 N2 . . . . 3.4(8) ?
    Mn4 O5 C14 C13 . . . . -178.1(5) ?
    O6 N2 C14 O5 . . . . 0.8(9) ?
    Mn3 N2 C14 O5 . . . . -178.2(5) ?
    O6 N2 C14 C13 . . . . -177.7(6) ?
    Mn3 N2 C14 C13 . . . . 3.2(10) ?
    C8 C13 C14 O5 . . . . -171.6(7) ?
    C12 C13 C14 O5 . . . . 9.5(10) ?
    C8 C13 C14 N2 . . . . 6.9(11) ?
    C12 C13 C14 N2 . . . . -171.9(7) ?
    Mn4 O7 C15 C20 . . . . -32.3(11) ?
    Mn4 O7 C15 C16 . . . . 148.8(6) ?
    O7 C15 C16 C17 . . . . -179.9(9) ?
    C20 C15 C16 C17 . . . . 1.1(14) ?
    C15 C16 C17 C18 . . . . -0.6(16) ?
    C16 C17 C18 C19 . . . . -0.2(17) ?
    C17 C18 C19 C20 . . . . 0.7(17) ?
    O7 C15 C20 C19 . . . . -179.6(8) ?
    C16 C15 C20 C19 . . . . -0.6(13) ?
    O7 C15 C20 C21 . . . . -0.7(13) ?
    C16 C15 C20 C21 . . . . 178.2(8) ?
    C18 C19 C20 C15 . . . . -0.2(15) ?
    C18 C19 C20 C21 . . . . -179.2(9) ?
    Mn5 O8 C21 N3 . . . . 5.0(9) ?
    Mn5 O8 C21 C20 . . . . -173.0(6) ?
    O9 N3 C21 O8 . . . . 4.6(10) ?
    Mn4 N3 C21 O8 . . . . 178.2(5) ?
    O9 N3 C21 C20 . . . . -177.4(6) ?
    Mn4 N3 C21 C20 . . . . -3.8(11) ?
    C15 C20 C21 O8 . . . . -163.3(8) ?
    C19 C20 C21 O8 . . . . 15.5(12) ?
    C15 C20 C21 N3 . . . . 18.6(12) ?
    C19 C20 C21 N3 . . . . -162.5(8) ?
    Mn5 O10 C22 C23 . . . . 173.4(6) ?
    Mn5 O10 C22 C27 . . . . -8.2(12) ?
    O10 C22 C23 C24 . . . . 179.3(9) ?
    C27 C22 C23 C24 . . . . 0.8(14) ?
    C22 C23 C24 C25 . . . . -0.8(16) ?
    C23 C24 C25 C26 . . . . -0.5(15) ?
    C24 C25 C26 C27 . . . . 1.7(14) ?
    C25 C26 C27 C22 . . . . -1.6(13) ?
    C25 C26 C27 C28 . . . . 179.5(8) ?
    O10 C22 C27 C26 . . . . -178.1(8) ?
    C23 C22 C27 C26 . . . . 0.4(12) ?
    O10 C22 C27 C28 . . . . 0.8(13) ?
    C23 C22 C27 C28 . . . . 179.2(8) ?
    Mn6 O11 C28 N4 . . . . 0.5(9) ?
    Mn6 O11 C28 C27 . . . . 179.4(6) ?
    O12 N4 C28 O11 . . . . 2.3(10) ?
    Mn5 N4 C28 O11 . . . . -179.7(5) ?
    O12 N4 C28 C27 . . . . -176.6(6) ?
    Mn5 N4 C28 C27 . . . . 1.4(11) ?
    C26 C27 C28 O11 . . . . 2.4(12) ?
    C22 C27 C28 O11 . . . . -176.5(8) ?
    C26 C27 C28 N4 . . . . -178.7(7) ?
    C22 C27 C28 N4 . . . . 2.4(12) ?
    Mn6 O13 C29 C30 . . . . 171.1(6) ?
    Mn6 O13 C29 C34 . . . . -7.5(12) ?
    O13 C29 C30 C31 . . . . 178.5(8) ?
    C34 C29 C30 C31 . . . . -2.8(13) ?
    C29 C30 C31 C32 . . . . 0.7(14) ?
    C30 C31 C32 C33 . . . . 0.2(14) ?
    C31 C32 C33 C34 . . . . 1.2(14) ?
    C32 C33 C34 C29 . . . . -3.3(13) ?
    C32 C33 C34 C35 . . . . 177.4(8) ?
    O13 C29 C34 C33 . . . . -177.4(8) ?
    C30 C29 C34 C33 . . . . 4.1(12) ?
    O13 C29 C34 C35 . . . . 1.9(12) ?
    C30 C29 C34 C35 . . . . -176.6(7) ?
    Mn2 O14 C35 N5 . . . . -4.2(8) ?
    Mn2 O14 C35 C34 . . . . 177.4(5) ?
    O15 N5 C35 O14 . . . . 1.7(10) ?
    Mn6 N5 C35 O14 . . . . 175.8(5) ?
    O15 N5 C35 C34 . . . . -179.9(6) ?
    Mn6 N5 C35 C34 . . . . -5.8(11) ?
    C33 C34 C35 O14 . . . . 2.0(11) ?
    C29 C34 C35 O14 . . . . -177.3(7) ?
    C33 C34 C35 N5 . . . . -176.4(7) ?
    C29 C34 C35 N5 . . . . 4.3(11) ?
    C37 N8 C36 N9 . . . . -1.9(10) ?
    Mn3 N8 C36 N9 . . . . 164.7(6) ?
    C38 N9 C36 N8 . . . . 1.5(11) ?
    C39 N9 C36 N8 . . . . -177.1(8) ?
    C36 N8 C37 C38 . . . . 1.6(11) ?
    Mn3 N8 C37 C38 . . . . -164.7(7) ?
    N8 C37 C38 N9 . . . . -0.7(11) ?
    C36 N9 C38 C37 . . . . -0.4(11) ?
    C39 N9 C38 C37 . . . . 178.2(9) ?
    C45 N12 C44 N13 . . . . 1.4(10) ?
    Mn5 N12 C44 N13 . . . . -168.2(5) ?
    C46 N13 C44 N12 . . . . -1.1(11) ?
    C47 N13 C44 N12 . . . . 178.7(8) ?
    C44 N12 C45 C46 . . . . -1.2(10) ?
    Mn5 N12 C45 C46 . . . . 167.7(6) ?
    C44 N13 C46 C45 . . . . 0.3(11) ?
    C47 N13 C46 C45 . . . . -179.6(9) ?
    N12 C45 C46 N13 . . . . 0.6(11) ?
    C50 N15 C48 N14 . . . . -1.8(10) ?
    C51 N15 C48 N14 . . . . 178.4(7) ?
    C49 N14 C48 N15 . . . . 2.2(9) ?
    Mn6 N14 C48 N15 . . . . -176.9(5) ?
    C48 N14 C49 C50 . . . . -1.9(9) ?
    Mn6 N14 C49 C50 . . . . 177.3(6) ?
    N14 C49 C50 N15 . . . . 0.8(10) ?
    C48 N15 C50 C49 . . . . 0.5(10) ?
    C51 N15 C50 C49 . . . . -179.6(8) ?
    C53 N6 C52 N7 . . . . -0.5(9) ?
    Mn2 N6 C52 N7 . . . . -177.4(5) ?
    C54 N7 C52 N6 . . . . 0.5(9) ?
    C55 N7 C52 N6 . . . . -179.1(9) ?
    C52 N6 C53 C54 . . . . 0.3(9) ?
    Mn2 N6 C53 C54 . . . . 177.2(6) ?
    N6 C53 C54 N7 . . . . 0.0(10) ?
    C52 N7 C54 C53 . . . . -0.3(9) ?
    C55 N7 C54 C53 . . . . 179.3(9) ?
    Mn3 O17 C56 O16 . . . . 47.4(11) ?
    Mn3 O17 C56 C57 . . . . -130.8(6) ?
    Mn1 O16 C56 O17 . . . . -6.5(11) ?
    Mn6 O16 C56 O17 . . . . -157.8(5) ?
    Mn1 O16 C56 C57 . . . . 171.8(5) ?
    Mn6 O16 C56 C57 . . . . 20.5(10) ?
    Mn5 O19 C58 O18 . . . . -20.6(12) ?
    Mn5 O19 C58 C59 . . . . 158.0(6) ?
    Mn1 O18 C58 O19 . . . . 5.9(11) ?
    Mn1 O18 C58 C59 . . . . -172.7(5) ?
    C65 N17 C63 O21 . . . . -178.3(13) ?
    C64 N17 C63 O21 . . . . 3.5(19) ?
    Mn4 O20 C60 N16 . . . . 177.6(6) ?
    O20 C60 N16 C62 . . . . -179.2(9) ?
    O20 C60 N16 C61 . . . . 0.0(13) ?
    C41 N10 C40 N11 . . . . 0(4) ?
    Mn4 N10 C40 N11 . . . . -178(2) ?
    C40 N10 C41 C42 . . . . 4(3) ?
    Mn4 N10 C41 C42 . . . . -178.4(16) ?
    N10 C41 C42 N11 . . . . -6(3) ?
    N10 C40 N11 C42 . . . . -4(4) ?
    N10 C40 N11 C43 . . . . -176(3) ?
    C41 C42 N11 C40 . . . . 6(3) ?
    C41 C42 N11 C43 . . . . 178(3) ?
    Mn4 O22 C40B N11B . . . . 173(4) ?
    O22 C40B N11B C42B . . . . 7(9) ?
    O22 C40B N11B C43B . . . . 178(7) ?
    C67 C68 O23 C69 . . . . -180(4) ?
    C68 O23 C69 C70 . . . . 175(4) ?
    C67B C68B O23B C69B . . . . 80(5) ?
    C68B O23B C69B C70B . . . . 177(2) ?
_shelx_hkl_checksum     8928
_shelx_hkl_file
;
   1   0   0 6842.23 679.956  -3
   1   0   0 6842.23 679.956  -2
   1   0   0 6842.23 679.956   1
   2   0   0 0.52728 0.41308   1
   3   0   0 20.7140 1.19376   1
   4   0   0 101.705 6.20885   1
  -5  -1   1 480.488 25.9355  -3
  -5  -1   1 480.488 25.9355  -2
   5   0   0 480.488 25.9355   1
  -6  -1   1 555.065 27.1982  -3
  -6  -1   1 555.065 27.1982  -2
   6   0   0 555.065 27.1982   1
  -7  -1   1 465.649 34.6303  -3
  -7  -1   1 465.649 34.6303  -2
   7   0   0 465.649 34.6303   1
  -8  -1   1 514.822 95.3160  -3
   8   0   0 514.822 95.3160   1
  -8  -1   1 484.163 52.0601  -3
  -8  -1   1 484.163 52.0601  -2
   8   0   0 484.163 52.0601   1
   9   0   0 3.91037 1.85893   1
  10   0   0 109.047 7.79126   1
  11   0   0 15.8920 3.51050   1
  12   0   0 26.8727 4.10406   1
  13   0   0 30.7417 4.63349   1
  14   0   0 61.4145 6.62999   1
  15   0   0 2.84396 4.94756   1
  16   0   0 1.97170 7.65132   1
 -16   1   0 1.26875 6.30375   1
 -15   1   0 6.43183 5.11303   1
 -14   1   0 4.03852 4.52375   1
 -13   1   0 5.78022 4.97398   1
 -12   1   0 31.7612 4.38833   1
 -11   1   0 64.5305 6.28531   1
 -10  -1   2 222.553 39.6612  -3
 -10  -1   2 222.553 39.6612  -2
 -10   1   0 222.553 39.6612   1
  -9   0   1 400.819 47.3554  -3
  -9   0   1 400.819 47.3554  -2
  -9   1   0 400.819 47.3554   1
  -9   0   1 531.904 76.7254  -3
  -9   1   0 531.904 76.7254   1
  -8   0   1 -0.0318 3.00327  -3
  -8   0   1 -0.0318 3.00327  -2
  -8   1   0 -0.0318 3.00327   1
  -7   0   1 157.125 7.95289  -3
  -7   0   1 157.125 7.95289  -2
  -7   1   0 157.125 7.95289   1
  -6   0   1 63.2864 4.08767  -3
  -6   0   1 63.2864 4.08767  -2
  -6   1   0 63.2864 4.08767   1
  -5   0   1 481.289 25.2655  -3
  -5   0   1 481.289 25.2655  -2
  -5   1   0 481.289 25.2655   1
  -4   1   0 224.076 10.6910   1
  -3   1   0 213.929 10.8299   1
  -2   1   0 59.0123 3.07255   1
  -1   1   0 108.152 6.65632   1
   0   1   0 16.3347 1.73847  -3
   0   1   0 16.3347 1.73847   1
   1   1   0 905.506 90.0569  -2
   1   1   0 905.506 90.0569   1
   2   1   0 518.447 26.0355   1
   3   1   0 2.24917 0.61963   1
  -4  -2   1 324.498 48.5720  -3
  -4  -2   1 324.498 48.5720  -2
   4   1   0 324.498 48.5720   1
  -5  -2   1 170.751 9.56132  -3
  -5  -2   1 170.751 9.56132  -2
   5   1   0 170.751 9.56132   1
  -6  -2   1 164.847 15.5525  -3
  -6  -2   1 164.847 15.5525  -2
   6   1   0 164.847 15.5525   1
   7   1   0 3.39994 1.80772   1
   8   1   0 201.032 11.5769   1
   9   1   0 18.3745 1.96128   1
  10   1   0 21.0656 2.52212   1
  11   1   0 41.9364 4.84995   1
  12   1   0 0.52135 3.18958   1
  13   1   0 8.60320 3.79811   1
  14   1   0 5.78233 4.06008   1
  15   1   0 54.6947 7.38852   1
  16   1   0 28.5719 9.99434   1
 -17   2   0 -0.8064 16.9261   1
 -16   2   0 -1.1122 6.47535   1
 -15   0   2 21.7331 23.3435  -3
 -15   0   2 21.7331 23.3435  -2
 -15   2   0 21.7331 23.3435   1
 -14   0   2 41.4520 18.5920  -3
 -14   0   2 41.4520 18.5920  -2
 -14   2   0 41.4520 18.5920   1
 -13   0   2 9.00606 10.4274  -3
 -13   0   2 9.00606 10.4274  -2
 -13   2   0 9.00606 10.4274   1
 -12   0   2 32.1543 9.61785  -3
 -12   0   2 32.1543 9.61785  -2
 -12   2   0 32.1543 9.61785   1
 -11   0   2 182.086 24.4114  -3
 -11   0   2 182.086 24.4114  -2
 -11   2   0 182.086 24.4114   1
 -10   2   0 51.7111 4.59939   1
  -9   1   1 44.6556 6.56857  -3
  -9   1   1 44.6556 6.56857  -2
  -9   2   0 44.6556 6.56857   1
  -8   1   1 781.281 36.9908  -3
  -8   1   1 781.281 36.9908  -2
  -8   2   0 781.281 36.9908   1
  -7   1   1 531.094 25.3096  -3
  -7   1   1 531.094 25.3096  -2
  -7   2   0 531.094 25.3096   1
  -6   1   1 338.063 16.1708  -3
  -6   1   1 338.063 16.1708  -2
  -6   2   0 338.063 16.1708   1
  -5   1   1 53.7028 3.51807  -3
  -5   1   1 53.7028 3.51807  -2
  -5   2   0 53.7028 3.51807   1
  -4   2   0 138.188 6.68395   1
  -3   2   0 84.1242 4.04562   1
  -2   2   0 285.717 14.9765   1
  -1   2   0 172.409 19.3403  -3
  -1   2   0 172.409 19.3403   1
   0   2   0 1320.54 109.148  -3
   0   2   0 1320.54 109.148   1
   1   2   0 1661.93 280.215  -3
   1   2   0 1661.93 280.215   1
   2   2   0 16.7038 1.12491   1
   3   2   0 46.1984 2.43144   1
  -4  -3   1 178.695 26.9392  -3
  -4  -3   1 178.695 26.9392  -2
   4   2   0 178.695 26.9392   1
   5   2   0 15.3275 1.71791   1
   6   2   0 179.356 12.0373   1
   7   2   0 139.304 7.11900   1
   8   2   0 52.1418 2.84810   1
   9   2   0 29.3709 2.16920   1
  10   2   0 0.81048 2.42077   1
  11   2   0 54.9109 5.25406   1
  12   2   0 70.1351 6.73214   1
  13   2   0 5.54734 3.67433   1
  14   2   0 4.22261 4.17605   1
  15   2   0 1.82361 4.91728   1
  16   2   0 10.3967 13.7301   1
 -17   3   0 27.4197 14.6262   1
 -16   3   0 0.19788 6.64623   1
 -15   1   2 85.4920 16.2581  -3
 -15   1   2 85.4920 16.2581  -2
 -15   3   0 85.4920 16.2581   1
 -14   1   2 75.6784 9.65672  -3
 -14   1   2 75.6784 9.65672  -2
 -14   3   0 75.6784 9.65672   1
 -13   1   2 139.000 15.6644  -3
 -13   1   2 139.000 15.6644  -2
 -13   3   0 139.000 15.6644   1
 -12   1   2 88.9708 11.0033  -3
 -12   1   2 88.9708 11.0033  -2
 -12   3   0 88.9708 11.0033   1
 -11   1   2 40.0088 11.8399  -3
 -11   1   2 40.0088 11.8399  -2
 -11   3   0 40.0088 11.8399   1
 -10   3   0 12.3247 2.56664   1
  -9   2   1 131.219 10.6693  -3
  -9   2   1 131.219 10.6693  -2
  -9   3   0 131.219 10.6693   1
  -8   2   1 373.514 17.7657  -3
  -8   2   1 373.514 17.7657  -2
  -8   3   0 373.514 17.7657   1
  -7   2   1 311.936 14.9631  -3
  -7   2   1 311.936 14.9631  -2
  -7   3   0 311.936 14.9631   1
  -6   2   1 328.157 15.6963  -3
  -6   2   1 328.157 15.6963  -2
  -6   3   0 328.157 15.6963   1
  -5   2   1 86.3023 10.2413  -3
  -5   2   1 86.3023 10.2413  -2
  -5   3   0 86.3023 10.2413   1
  -4   3   0 11.7617 0.93653   1
  -3   3   0 256.242 17.0525   1
  -2   3   0 1484.64 165.647  -3
  -2   3   0 1484.64 165.647   1
  -1   3   0 427.456 47.7965  -3
  -1   3   0 427.456 47.7965   1
   0   3   0 79.1278 13.7957  -2
   0   3   0 79.1278 13.7957   1
   0   3   0 85.2989 13.1160  -3
   0   3   0 85.2989 13.1160   1
   1   3   0 657.263 30.5887   1
   2   3   0 55.5944 3.42856   1
   3   3   0 133.219 6.94048   1
   4   3   0 82.6698 4.45836   1
   5   3   0 5.79819 1.11343   1
   6   3   0 188.566 9.88203   1
   7   3   0 -1.5993 1.19115   1
   8   3   0 230.375 11.0099   1
   9   3   0 15.1368 2.34933   1
  10   3   0 2.75244 2.62005   1
  11   3   0 0.24386 3.01710   1
  12   3   0 0.07162 3.31757   1
  13   3   0 1.03477 3.80109   1
  14   3   0 7.10950 4.78097   1
  15   3   0 0.13921 10.3752   1
  16   3   0 -0.7723 14.0105   1
 -17   4   0 51.7614 16.3211   1
 -16   4   0 5.87170 8.25811   1
 -15   2   2 27.5994 9.97364  -3
 -15   2   2 27.5994 9.97364  -2
 -15   4   0 27.5994 9.97364   1
 -14   2   2 34.7625 7.57669  -3
 -14   2   2 34.7625 7.57669  -2
 -14   4   0 34.7625 7.57669   1
 -13   2   2 0.81456 5.20831  -3
 -13   2   2 0.81456 5.20831  -2
 -13   4   0 0.81456 5.20831   1
 -12   2   2 202.613 16.6468  -3
 -12   2   2 202.613 16.6468  -2
 -12   4   0 202.613 16.6468   1
 -11   2   2 309.132 50.7556  -3
 -11   2   2 309.132 50.7556  -2
 -11   4   0 309.132 50.7556   1
 -10   2   2 12.7360 11.8941  -3
 -10   2   2 12.7360 11.8941  -2
 -10   4   0 12.7360 11.8941   1
  -9   3   1 220.006 12.9282  -3
  -9   3   1 220.006 12.9282  -2
  -9   4   0 220.006 12.9282   1
  -8   3   1 171.978 8.48458  -3
  -8   3   1 171.978 8.48458  -2
  -8   4   0 171.978 8.48458   1
  -7   3   1 206.171 10.1159  -3
  -7   3   1 206.171 10.1159  -2
  -7   4   0 206.171 10.1159   1
  -6   3   1 216.966 12.5456  -3
  -6   3   1 216.966 12.5456  -2
  -6   4   0 216.966 12.5456   1
  -5   3   1 324.768 45.4404  -3
  -5   3   1 324.768 45.4404  -2
  -5   4   0 324.768 45.4404   1
  -4   4   0 55.0828 3.47969   1
  -3   4   0 641.130 32.3455   1
  -2   4   0 1861.89 277.046  -3
  -2   4   0 1861.89 277.046   1
  -1   4   0 13.6675 1.12467   1
   0   4   0 28.3529 6.54836  -2
   0   4   0 28.3529 6.54836   1
   1   4   0 10.3831 0.77144   1
   2   4   0 4.22741 0.65450   1
   3   4   0 2.42541 0.80596   1
   4   4   0 39.0962 2.31918   1
   5   4   0 371.064 19.1086   1
   6   4   0 356.931 17.5751   1
   7   4   0 82.9970 4.44999   1
   8   4   0 15.2623 1.99605   1
   9   4   0 -0.0464 2.26993   1
  10   4   0 2.80578 2.85762   1
  11   4   0 28.4323 4.11497   1
  12   4   0 1.10011 3.22978   1
  13   4   0 21.3723 4.36951   1
 -13  -7   3 23.3023 14.8390  -3
 -13  -7   2 23.3023 14.8390  -2
  14   4   0 23.3023 14.8390   1
  15   4   0 7.33424 12.6920   1
 -18   5   0 30.8771 26.3095   1
 -17   5   0 11.7619 8.00412   1
 -16   3   2 115.606 18.5453  -3
 -16   3   2 115.606 18.5453  -2
 -16   5   0 115.606 18.5453   1
 -15   3   2 106.059 13.3269  -3
 -15   3   2 106.059 13.3269  -2
 -15   5   0 106.059 13.3269   1
 -14   3   2 55.3267 7.24065  -3
 -14   3   2 55.3267 7.24065  -2
 -14   5   0 55.3267 7.24065   1
 -13   3   2 23.2819 4.87861  -3
 -13   3   2 23.2819 4.87861  -2
 -13   5   0 23.2819 4.87861   1
 -12   3   2 89.7388 9.30245  -3
 -12   3   2 89.7388 9.30245  -2
 -12   5   0 89.7388 9.30245   1
 -11   3   2 10.7362 10.2257  -3
 -11   3   2 10.7362 10.2257  -2
 -11   5   0 10.7362 10.2257   1
 -10   4   1 139.525 24.9063  -3
 -10   4   1 139.525 24.9063  -2
 -10   5   0 139.525 24.9063   1
  -9   4   1 57.0026 4.34971  -3
  -9   4   1 57.0026 4.34971  -2
  -9   5   0 57.0026 4.34971   1
  -8   4   1 152.423 7.98050  -3
  -8   4   1 152.423 7.98050  -2
  -8   5   0 152.423 7.98050   1
  -8   4   1 141.880 28.3018  -2
  -8   5   0 141.880 28.3018   1
  -7   4   1 35.4464 3.02302  -3
  -7   4   1 35.4464 3.02302  -2
  -7   5   0 35.4464 3.02302   1
  -6   4   1 15.7125 4.90300  -3
  -6   4   1 15.7125 4.90300  -2
  -6   5   0 15.7125 4.90300   1
  -5   5   0 139.837 11.7139   1
  -4   5   0 398.380 22.7363   1
  -3   5   0 685.226 33.5721   1
  -2   5   0 2635.33 170.984   1
  -1   5   0 80.1174 4.97483   1
   0   5   0 195.478 10.7607   1
   1   5   0 134.680 6.89219   1
   2   5   0 6.71988 0.73287   1
   3   5   0 69.5018 3.94181   1
   4   5   0 299.244 15.4588   1
   5   5   0 368.660 19.0310   1
   6   5   0 112.932 5.51760   1
   7   5   0 145.885 7.27822   1
   8   5   0 0.83169 2.23362   1
   9   5   0 15.5297 3.17460   1
  10   5   0 3.55799 2.97710   1
 -10  -7   3 23.8457 31.1087  -3
 -10  -7   2 23.8457 31.1087  -2
  11   5   0 23.8457 31.1087   1
  12   5   0 23.0643 4.22983   1
  13   5   0 19.1226 4.15032   1
  14   5   0 2.85395 5.44367   1
 -18   6   0 3.53531 26.7396   1
 -16   4   2 61.4212 14.7056  -3
 -16   4   2 61.4212 14.7056  -2
 -16   6   0 61.4212 14.7056   1
 -15   4   2 19.0553 10.1377  -3
 -15   4   2 19.0553 10.1377  -2
 -15   6   0 19.0553 10.1377   1
 -14   4   2 8.18687 6.60410  -3
 -14   4   2 8.18687 6.60410  -2
 -14   6   0 8.18687 6.60410   1
 -13   4   2 30.0344 6.21851  -3
 -13   4   2 30.0344 6.21851  -2
 -13   6   0 30.0344 6.21851   1
 -12   4   2 185.639 18.2475  -3
 -12   4   2 185.639 18.2475  -2
 -12   6   0 185.639 18.2475   1
 -11   4   1 21.7851 24.5326  -3
 -11   4   1 21.7851 24.5326  -2
 -11   6   0 21.7851 24.5326   1
 -11   5   1 220.672 64.7801  -3
 -11   5   1 220.672 64.7801  -2
 -11   6   0 220.672 64.7801   1
 -10   6   0 155.650 13.2165   1
  -9   5   1 23.7953 3.93168  -3
  -9   5   1 23.7953 3.93168  -2
  -9   6   0 23.7953 3.93168   1
  -9   5   1 13.2024 13.5366  -2
  -9   6   0 13.2024 13.5366   1
  -8   5   1 35.4613 3.71435  -3
  -8   5   1 35.4613 3.71435  -2
  -8   6   0 35.4613 3.71435   1
  -7   5   1 87.6280 8.38961  -3
  -7   5   1 87.6280 8.38961  -2
  -7   6   0 87.6280 8.38961   1
  -6   5   1 123.532 13.1498  -3
  -6   5   1 123.532 13.1498  -2
  -6   6   0 123.532 13.1498   1
  -5   6   0 0.90386 0.82580   1
  -4   6   0 4.01322 0.66062   1
  -3   6   0 75.1298 4.20181   1
  -2   6   0 65.8114 4.41070   1
  -1   6   0 1559.56 92.3091   1
   0   6   0 30.2255 2.06535   1
   1   6   0 33.5773 1.79465   1
   2   6   0 1.60830 0.71718   1
   3   6   0 99.4204 5.43113   1
   4   6   0 18.5323 1.71441   1
   5   6   0 5.05862 1.20122   1
   6   6   0 149.321 7.45113   1
   7   6   0 5.14157 1.78095   1
   8   6   0 7.77479 2.95856   1
   9   6   0 2.34389 2.77403   1
  10   6   0 4.96028 3.36396   1
 -10  -8   3 15.8456 29.8610  -3
 -10  -8   2 15.8456 29.8610  -2
  11   6   0 15.8456 29.8610   1
 -11  -8   3 22.8172 46.9964  -3
 -11  -8   2 22.8172 46.9964  -2
  12   6   0 22.8172 46.9964   1
  13   6   0 -4.2917 4.55257   1
  14   6   0 33.1850 6.99647   1
 -18   7   0 -2.2192 23.0922   1
 -17   5   2 53.2218 33.4324  -3
 -17   5   2 53.2218 33.4324  -2
 -17   7   0 53.2218 33.4324   1
 -16   5   2 44.5839 13.4171  -3
 -16   5   2 44.5839 13.4171  -2
 -16   7   0 44.5839 13.4171   1
 -15   5   2 163.826 17.5820  -3
 -15   5   2 163.826 17.5820  -2
 -15   7   0 163.826 17.5820   1
 -14   5   2 -4.1883 7.48114  -3
 -14   5   2 -4.1883 7.48114  -2
 -14   7   0 -4.1883 7.48114   1
 -13   5   2 14.9470 11.8596  -3
 -13   5   2 14.9470 11.8596  -2
 -13   7   0 14.9470 11.8596   1
 -12   5   2 69.4590 16.0098  -3
 -12   5   2 69.4590 16.0098  -2
 -12   7   0 69.4590 16.0098   1
 -11   5   1 239.854 68.7585  -3
 -11   5   1 239.854 68.7585  -2
 -11   7   0 239.854 68.7585   1
 -10   6   1 137.668 15.9886  -3
 -10   6   1 137.668 15.9886  -2
 -10   7   0 137.668 15.9886   1
  -9   6   1 219.979 15.3822  -3
  -9   6   1 219.979 15.3822  -2
  -9   7   0 219.979 15.3822   1
  -8   6   1 195.016 17.4807  -3
  -8   6   1 195.016 17.4807  -2
  -8   7   0 195.016 17.4807   1
  -7   6   1 135.989 20.4731  -3
  -7   6   1 135.989 20.4731  -2
  -7   7   0 135.989 20.4731   1
  -6   7   0 -1.3897 1.08931   1
  -5   7   0 13.0208 1.08684   1
  -4   7   0 1002.31 51.0121   1
  -3   7   0 8.91835 1.29092   1
  -2   7   0 1845.54 120.483   1
  -1   7   0 321.710 19.2243   1
   0   7   0 1.60594 0.77378   1
   1   7   0 21.4561 1.40951   1
   2   7   0 60.5277 3.27408   1
   3   7   0 10.5558 1.18899   1
   4   7   0 25.1812 2.71244   1
  -4  -8   2 24.7611 10.6583  -3
  -4  -8   1 24.7611 10.6583  -2
   5   7   0 24.7611 10.6583   1
  -5  -8   2 278.966 40.3658  -3
  -5  -8   1 278.966 40.3658  -2
   6   7   0 278.966 40.3658   1
   7   7   0 72.1261 6.07405   1
   8   7   0 33.6219 3.97132   1
   9   7   0 32.3918 7.58130   1
  10   7   0 0.52802 7.35552   1
  11   7   0 -1.5287 7.46930   1
 -11  -9   3 59.0809 17.4908  -3
 -11  -9   2 59.0809 17.4908  -2
  12   7   0 59.0809 17.4908   1
  13   7   0 20.5850 5.50742   1
  14   7   0 5.32495 7.61833   1
 -16   6   2 -0.5422 15.3433  -3
 -16   6   2 -0.5422 15.3433  -2
 -16   8   0 -0.5422 15.3433   1
 -15   6   2 22.0601 10.0239  -3
 -15   6   2 22.0601 10.0239  -2
 -15   8   0 22.0601 10.0239   1
 -14   6   2 20.9978 9.73583  -3
 -14   6   2 20.9978 9.73583  -2
 -14   8   0 20.9978 9.73583   1
 -13   6   2 50.8024 15.1325  -3
 -13   6   2 50.8024 15.1325  -2
 -13   8   0 50.8024 15.1325   1
 -13   6   1 15.6630 12.4133  -3
 -13   8   0 15.6630 12.4133   1
 -12   6   1 335.604 93.0235  -3
 -12   6   1 335.604 93.0235  -2
 -12   8   0 335.604 93.0235   1
 -11   8   0 253.125 17.2860   1
 -10   7   1 234.014 34.3810  -3
 -10   7   1 234.014 34.3810  -2
 -10   8   0 234.014 34.3810   1
  -9   8   0 -2.2526 1.62504   1
  -8   8   0 0.15704 1.42025   1
  -7   8   0 45.2519 2.81953   1
  -6   8   0 837.965 44.0029   1
  -5   8   0 209.726 10.0318   1
  -4   8   0 1249.54 73.7619   1
  -3   8   0 28.0105 2.22456   1
  -2   8   0 1164.13 68.9764   1
  -1   8   0 1633.18 96.7561   1
   0   8   0 53.3747 3.36398   1
   1   8   0 -0.1127 0.77611   1
   2   8   0 36.2684 2.03112   1
   3   8   0 25.1693 2.56723   1
  -3  -9   2 311.119 25.2319  -3
  -3  -9   1 311.119 25.2319  -2
   4   8   0 311.119 25.2319   1
  -4  -9   2 267.596 28.7415  -3
  -4  -9   1 267.596 28.7415  -2
   5   8   0 267.596 28.7415   1
   6   8   0 45.2060 4.39308   1
   7   8   0 8.24222 2.61420   1
   8   8   0 76.2088 6.97792   1
   9   8   0 50.0571 9.92033   1
 -11 -10   3 62.4891 19.3626  -3
 -11 -10   2 62.4891 19.3626  -2
  12   8   0 62.4891 19.3626   1
  13   8   0 10.5758 6.76141   1
 -16   9   0 -24.758 32.0796   1
 -15   7   2 -3.7280 18.0172  -3
 -15   7   2 -3.7280 18.0172  -2
 -15   9   0 -3.7280 18.0172   1
 -14   7   2 143.354 27.5997  -3
 -14   7   2 143.354 27.5997  -2
 -14   9   0 143.354 27.5997   1
 -13   7   2 173.922 31.2422  -3
 -13   7   2 173.922 31.2422  -2
 -13   9   0 173.922 31.2422   1
 -12   7   1 40.7866 16.7952  -3
 -12   9   0 40.7866 16.7952   1
 -11   9   0 72.6726 5.77295   1
 -10   9   0 98.6586 5.71487   1
  -9   9   0 55.1904 3.99322   1
  -8   9   0 317.873 19.3414   1
  -7   9   0 340.290 17.2898   1
  -6   9   0 1.08097 0.92408   1
  -5   9   0 223.479 12.2030   1
  -4   9   0 338.385 21.9255   1
  -3   9   0 93.4576 5.78524   1
  -2   9   0 486.042 31.2154   1
  -1   9   0 20.8432 1.99170   1
   0   9   0 38.2424 2.56303   1
   1   9   0 32.0708 2.06747   1
   2   9   0 23.0516 1.86432   1
  -2 -10   2 102.320 10.3629  -3
  -2 -10   1 102.320 10.3629  -2
   3   9   0 102.320 10.3629   1
  -2 -10   1 13.9705 8.31477  -3
   2  10   0 13.9705 8.31477  -2
   3   9   0 13.9705 8.31477   1
  -3 -10   2 82.6402 7.82227  -3
  -3 -10   1 82.6402 7.82227  -2
   4   9   0 82.6402 7.82227   1
  -4 -10   2 235.780 41.1308  -3
  -4 -10   1 235.780 41.1308  -2
   5   9   0 235.780 41.1308   1
   6   9   0 5.70396 2.74745   1
   7   9   0 3.24307 2.60067   1
   8   9   0 0.88690 2.95018   1
  -8 -11   3 3.35532 8.17049  -3
   9   9   0 3.35532 8.17049   1
 -10 -11   3 31.6347 10.8260  -3
 -10 -11   2 31.6347 10.8260  -2
  11   9   0 31.6347 10.8260   1
 -11 -11   2 1.71590 13.7493  -2
  12   9   0 1.71590 13.7493   1
 -11 -11   3 0.91969 15.1855  -3
 -11 -11   2 0.91969 15.1855  -2
  12   9   0 0.91969 15.1855   1
 -16  10   0 -10.606 23.8514   1
 -14  10   0 -2.3350 15.6032   1
 -13  10   0 18.6198 4.35719   1
 -12  10   0 32.1193 4.11848   1
 -11  10   0 130.961 8.82501   1
 -10   9   0 10.6918 12.3584  -3
 -10  10   0 10.6918 12.3584   1
  -9  10   0 24.9638 2.48299   1
  -8  10   0 -0.5389 1.26458   1
  -7  10   0 22.9612 1.49499   1
  -6  10   0 44.0246 2.91876   1
  -5  10   0 86.8771 6.08138   1
  -4  10   0 5.04608 1.47691   1
  -3  10   0 185.347 18.2626   1
  -2  10   0 9.08449 1.97497   1
  -1  10   0 1.22913 1.62497   1
   0  10   0 281.910 18.9548   1
   1  10   0 287.997 16.0013   1
  -1 -11   2 50.1568 6.65422  -3
  -1 -11   1 50.1568 6.65422  -2
   2  10   0 50.1568 6.65422   1
  -2 -11   2 134.178 9.40397  -3
  -2 -11   1 134.178 9.40397  -2
   3  10   0 134.178 9.40397   1
  -3 -11   2 0.86366 4.49942  -3
  -3 -11   1 0.86366 4.49942  -2
   4  10   0 0.86366 4.49942   1
  -4 -11   2 191.228 34.4283  -3
  -4 -11   1 191.228 34.4283  -2
   5  10   0 191.228 34.4283   1
   6  10   0 125.535 12.0298   1
   7  10   0 88.3504 7.82376   1
  -7 -12   3 96.1801 17.4521  -3
   8  10   0 96.1801 17.4521   1
  -8 -12   3 18.8943 13.6779  -3
  -8 -12   2 18.8943 13.6779  -2
   9  10   0 18.8943 13.6779   1
  -8 -12   3 0.86662 7.72229  -3
   9  10   0 0.86662 7.72229   1
  -9 -12   3 48.0519 11.1882  -3
  -9 -12   2 48.0519 11.1882  -2
  10  10   0 48.0519 11.1882   1
 -10 -12   3 -1.3246 10.6495  -3
 -10 -12   2 -1.3246 10.6495  -2
  11  10   0 -1.3246 10.6495   1
 -11 -12   3 48.8304 14.5530  -3
 -11 -12   2 48.8304 14.5530  -2
  12  10   0 48.8304 14.5530   1
 -17  11   0 -10.872 9.79182   1
 -16  11   0 6.27622 21.3829   1
 -15  11   0 2.09362 7.54681   1
 -14  11   0 27.9965 8.26463   1
 -13  11   0 11.8604 4.09707   1
 -12  11   0 0.30999 3.06181   1
 -11  11   0 10.5546 2.73364   1
 -10  11   0 9.14184 2.33336   1
  -9  11   0 37.2545 3.19534   1
  -8  11   0 0.84602 1.57977   1
  -7  11   0 4.45483 1.24563   1
  -6  11   0 45.6337 3.83267   1
  -5  11   0 107.995 6.04749   1
  -4  11   0 1011.45 76.5077   1
   4 -11   1 892.812 77.9026  -3
  -4  11   0 892.812 77.9026  -2
  -3  11   0 892.812 77.9026   1
   3 -11   1 279.000 29.1445  -3
  -3  11   0 279.000 29.1445  -2
  -2  11   0 279.000 29.1445   1
  -2  11   0 60.6778 12.0924  -2
  -1  11   0 60.6778 12.0924   1
   2 -11   1 76.1742 14.0344  -3
  -2  11   0 76.1742 14.0344  -2
  -1  11   0 76.1742 14.0344   1
   0  11   0 11.5113 1.79047   1
   1  11   0 1.86333 1.64169   1
  -1 -12   2 72.2972 7.14423  -3
  -1 -12   1 72.2972 7.14423  -2
   2  11   0 72.2972 7.14423   1
  -1 -12   2 64.1508 12.7414  -3
   2  11   0 64.1508 12.7414   1
  -2 -12   2 180.960 14.7054  -3
  -2 -12   1 180.960 14.7054  -2
   3  11   0 180.960 14.7054   1
  -3 -12   2 357.529 28.1369  -3
  -3 -12   1 357.529 28.1369  -2
   4  11   0 357.529 28.1369   1
  -4 -12   1 235.553 38.0330  -2
   5  11   0 235.553 38.0330   1
  -4 -12   2 245.256 42.9487  -3
  -4 -12   1 245.256 42.9487  -2
   5  11   0 245.256 42.9487   1
   6  11   0 -1.0134 3.51495   1
  -6 -13   3 51.2241 28.7965  -3
  -6 -13   1 51.2241 28.7965  -2
   7  11   0 51.2241 28.7965   1
  -7 -13   3 9.63163 8.45846  -3
   8  11   0 9.63163 8.45846   1
  -8 -13   3 16.1453 7.83549  -3
   9  11   0 16.1453 7.83549   1
  -8 -13   3 66.2481 12.1481  -3
  -8 -13   2 66.2481 12.1481  -2
   9  11   0 66.2481 12.1481   1
  -9 -13   3 117.341 16.6439  -3
  -9 -13   2 117.341 16.6439  -2
  10  11   0 117.341 16.6439   1
 -10 -13   3 2.76538 12.0898  -3
 -10 -13   2 2.76538 12.0898  -2
  11  11   0 2.76538 12.0898   1
 -10 -13   4 25.1511 50.6541  -3
 -10 -13   2 25.1511 50.6541  -2
  11  11   0 25.1511 50.6541   1
 -11 -13   3 30.9453 16.7680  -3
 -11 -13   2 30.9453 16.7680  -2
  12  11   0 30.9453 16.7680   1
 -17  12   0 -4.2268 8.79107   1
 -16  12   0 5.10837 8.12371   1
 -15  12   0 78.4810 15.1520   1
 -14  12   0 2.68213 4.91545   1
 -13  12   0 100.326 10.9269   1
 -12  12   0 3.39843 3.47766   1
 -11  12   0 -0.5386 3.12377   1
 -10  12   0 20.4711 3.76765   1
 -10  11   0 -12.060 24.5608  -3
 -10  11   1 -12.060 24.5608  -2
  -9  12   0 -12.060 24.5608   1
  -8  12   0 4.80534 3.11584   1
  -6  12   0 8.88250 2.57589   1
   6 -12   1 72.4001 16.9681  -3
  -6  12   0 72.4001 16.9681  -2
  -5  12   0 72.4001 16.9681   1
   5 -12   1 316.242 45.2026  -3
  -5  12   0 316.242 45.2026  -2
  -4  12   0 316.242 45.2026   1
   4 -12   1 136.023 8.89913  -3
  -4  12   0 136.023 8.89913  -2
  -3  12   0 136.023 8.89913   1
   3 -12   1 91.6196 8.86393  -3
  -3  12   0 91.6196 8.86393  -2
  -2  12   0 91.6196 8.86393   1
   2 -12   1 118.432 19.8962  -3
  -2  12   0 118.432 19.8962  -2
  -1  12   0 118.432 19.8962   1
   0  12   0 146.473 13.4540   1
   0 -13   2 88.8848 15.9193  -3
   1  12   0 88.8848 15.9193   1
   0 -13   2 158.715 25.6563  -3
   0 -13   1 158.715 25.6563  -2
   1  12   0 158.715 25.6563   1
  -1 -13   2 30.5931 6.78570  -3
  -1 -13   1 30.5931 6.78570  -2
   2  12   0 30.5931 6.78570   1
  -1 -13   2 23.6903 8.18081  -3
   2  12   0 23.6903 8.18081   1
  -2 -13   2 196.293 16.0560  -3
  -2 -13   1 196.293 16.0560  -2
   3  12   0 196.293 16.0560   1
  -2 -13   2 82.4847 15.3871  -3
   3  12   0 82.4847 15.3871   1
  -3 -13   2 205.853 16.9760  -3
  -3 -13   1 205.853 16.9760  -2
   4  12   0 205.853 16.9760   1
  -4 -13   2 104.028 13.5003  -3
  -4 -13   1 104.028 13.5003  -2
   5  12   0 104.028 13.5003   1
  -4 -13   1 79.4987 12.8842  -2
   5  12   0 79.4987 12.8842   1
   6  12   0 -6.6527 4.63342   1
  -6 -14   3 46.3760 11.5242  -3
   7  12   0 46.3760 11.5242   1
  -7 -14   3 20.4812 8.12632  -3
   8  12   0 20.4812 8.12632   1
  -8 -14   3 6.60864 6.41410  -3
   9  12   0 6.60864 6.41410   1
  -8 -14   3 25.9981 15.4972  -3
  -8 -14   2 25.9981 15.4972  -2
   9  12   0 25.9981 15.4972   1
  -9 -14   4 54.8076 48.0295  -3
  -9 -14   2 54.8076 48.0295  -2
  10  12   0 54.8076 48.0295   1
 -10 -14   3 8.59554 22.2961  -3
 -10 -14   2 8.59554 22.2961  -2
  11  12   0 8.59554 22.2961   1
  12  12   0 23.3665 59.0403   1
 -17  13   0 24.4427 30.1360   1
 -16  13   0 -2.8224 7.30331   1
 -15  13   0 1.53360 5.65940   1
 -14  13   0 -1.6781 4.69822   1
 -13  13   0 0.59521 4.58223   1
 -12  13   0 4.24936 4.22877   1
 -11  13   0 -0.6905 3.29835   1
 -11  12   0 45.2567 31.7335  -3
 -11  12   1 45.2567 31.7335  -2
 -10  13   0 45.2567 31.7335   1
 -10  12   0 78.2484 15.3107  -3
 -10  12   1 78.2484 15.3107  -2
  -9  13   0 78.2484 15.3107   1
  -9  12   0 64.5251 11.1517  -3
  -9  12   1 64.5251 11.1517  -2
  -8  13   0 64.5251 11.1517   1
  -8  12   0 269.926 44.4221  -3
  -8  12   1 269.926 44.4221  -2
  -7  13   0 269.926 44.4221   1
   7 -13   1 166.688 46.1107  -3
  -7  13   0 166.688 46.1107  -2
  -6  13   0 166.688 46.1107   1
   6 -13   1 99.6124 10.5987  -3
  -6  13   0 99.6124 10.5987  -2
  -5  13   0 99.6124 10.5987   1
   5 -13   1 178.620 12.9144  -3
  -5  13   0 178.620 12.9144  -2
  -4  13   0 178.620 12.9144   1
   5 -13   1 183.868 30.4250  -3
  -4  13   0 183.868 30.4250   1
   4 -13   1 101.097 6.39566  -3
  -4  13   0 101.097 6.39566  -2
  -3  13   0 101.097 6.39566   1
   3 -13   1 8.36594 3.33671  -3
  -3  13   0 8.36594 3.33671  -2
  -2  13   0 8.36594 3.33671   1
  -3  13   0 6.74366 6.15098  -2
  -2  13   0 6.74366 6.15098   1
  -2  13   0 -8.3780 6.63425  -2
  -1  13   0 -8.3780 6.63425   1
   2 -13   1 23.0071 10.6716  -3
  -2  13   0 23.0071 10.6716  -2
  -1  13   0 23.0071 10.6716   1
   0  13   0 3.56252 1.89516   1
   0 -14   2 21.7960 4.70262  -3
   1  13   0 21.7960 4.70262   1
   0 -14   2 31.3921 11.1360  -3
   0 -14   1 31.3921 11.1360  -2
   1  13   0 31.3921 11.1360   1
  -1 -14   2 -9.4621 6.88527  -3
   2  13   0 -9.4621 6.88527   1
  -1 -14   2 15.7575 6.21105  -3
  -1 -14   1 15.7575 6.21105  -2
   2  13   0 15.7575 6.21105   1
  -2 -14   2 124.011 17.2152  -3
  -2 -14   1 124.011 17.2152  -2
   3  13   0 124.011 17.2152   1
  -2 -14   2 137.043 23.3002  -3
   3  13   0 137.043 23.3002   1
  -3 -14   3 11.0255 21.2002  -3
  -3 -14   1 11.0255 21.2002  -2
   4  13   0 11.0255 21.2002   1
  -3 -14   2 2.89844 8.49617  -3
  -3 -14   1 2.89844 8.49617  -2
   4  13   0 2.89844 8.49617   1
  -4 -14   1 11.7923 6.81951  -2
   5  13   0 11.7923 6.81951   1
  -4 -14   2 14.5051 10.8591  -3
  -4 -14   1 14.5051 10.8591  -2
   5  13   0 14.5051 10.8591   1
  -5 -14   1 11.0656 10.8868  -2
   6  13   0 11.0656 10.8868   1
  -6 -15   3 -11.087 8.34024  -3
   7  13   0 -11.087 8.34024   1
  -7 -15   3 23.2140 6.60979  -3
   8  13   0 23.2140 6.60979   1
  -8 -15   3 14.4653 7.28732  -3
   9  13   0 14.4653 7.28732   1
  -8 -15   4 68.6994 44.2923  -3
  -8 -15   2 68.6994 44.2923  -2
   9  13   0 68.6994 44.2923   1
  -9 -15   3 13.3946 15.2274  -3
  10  13   0 13.3946 15.2274   1
  -9 -15   4 30.7481 51.0127  -3
  -9 -15   2 30.7481 51.0127  -2
  10  13   0 30.7481 51.0127   1
 -10 -15   3 11.3336 20.5802  -3
  11  13   0 11.3336 20.5802   1
 -17  14   0 13.9850 31.3642   1
 -16  14   0 8.24569 7.86344   1
 -15  14   0 4.92307 5.72181   1
 -14  14   0 2.39613 6.02122   1
 -13  14   0 -9.7441 4.82286   1
 -12  14   0 18.6764 5.32526   1
 -12  13   0 190.827 59.5494  -3
 -12  13   1 190.827 59.5494  -2
 -11  14   0 190.827 59.5494   1
 -11  13   0 14.7269 12.2361  -3
 -11  13   1 14.7269 12.2361  -2
 -10  14   0 14.7269 12.2361   1
 -10  13   0 4.66178 6.79673  -3
 -10  13   1 4.66178 6.79673  -2
  -9  14   0 4.66178 6.79673   1
  -9  13   0 106.041 20.3979  -3
  -9  13   1 106.041 20.3979  -2
  -8  14   0 106.041 20.3979   1
  -8  13   0 85.4926 17.2953  -3
  -8  13   1 85.4926 17.2953  -2
  -7  14   0 85.4926 17.2953   1
   7 -14   1 155.760 43.7174  -3
  -7  14   0 155.760 43.7174  -2
  -6  14   0 155.760 43.7174   1
   6 -14   1 123.980 21.8630  -3
  -5  14   0 123.980 21.8630   1
   6 -14   1 172.944 29.9566  -3
  -6  14   0 172.944 29.9566  -2
  -5  14   0 172.944 29.9566   1
   5 -14   1 174.992 17.4113  -3
  -5  14   0 174.992 17.4113  -2
  -4  14   0 174.992 17.4113   1
   4 -14   1 111.021 7.85788  -3
  -4  14   0 111.021 7.85788  -2
  -3  14   0 111.021 7.85788   1
   3 -14   1 43.7116 5.88461  -3
  -3  14   0 43.7116 5.88461  -2
  -2  14   0 43.7116 5.88461   1
  -3  14   0 36.5630 5.74885  -2
  -2  14   0 36.5630 5.74885   1
  -2  14   0 40.5827 5.82870  -2
  -1  14   0 40.5827 5.82870   1
   0  14   0 45.8901 4.80139   1
   0 -15   2 49.9613 12.4452  -3
   0 -15   1 49.9613 12.4452  -2
   1  14   0 49.9613 12.4452   1
   0 -15   2 17.8457 4.64066  -3
   1  14   0 17.8457 4.64066   1
  -1 -15   2 56.9810 14.1470  -3
  -1 -15   1 56.9810 14.1470  -2
   2  14   0 56.9810 14.1470   1
  -1 -15   2 24.0891 6.05146  -3
   2  14   0 24.0891 6.05146   1
  -2 -15   2 -2.1457 15.6652  -3
  -2 -15   1 -2.1457 15.6652  -2
   3  14   0 -2.1457 15.6652   1
  -2 -15   2 16.5366 9.06229  -3
   3  14   0 16.5366 9.06229   1
  -2 -15   3 -10.538 18.8322  -3
  -2 -15   1 -10.538 18.8322  -2
   3  14   0 -10.538 18.8322   1
  -3 -15   3 -5.2437 22.6509  -3
  -3 -15   1 -5.2437 22.6509  -2
   4  14   0 -5.2437 22.6509   1
  -3 -15   2 -4.1372 16.6239  -3
  -3 -15   1 -4.1372 16.6239  -2
   4  14   0 -4.1372 16.6239   1
  -4 -15   1 22.1535 5.92653  -2
   5  14   0 22.1535 5.92653   1
  -5 -15   1 20.3278 13.0882  -2
   6  14   0 20.3278 13.0882   1
   7  14   0 31.9822 5.27877   1
  -7 -16   3 29.9174 7.31863  -3
   8  14   0 29.9174 7.31863   1
  -8 -16   3 1.26105 10.2151  -3
   9  14   0 1.26105 10.2151   1
  -9 -16   3 -2.9280 22.9522  -3
  10  14   0 -2.9280 22.9522   1
 -17  15   0 -4.9458 37.4771   1
 -16  13   1 -23.744 44.0236  -3
 -16  13   2 -23.744 44.0236  -2
 -15  15   0 -23.744 44.0236   1
 -15  13   1 -9.3379 36.6718  -3
 -15  13   2 -9.3379 36.6718  -2
 -14  15   0 -9.3379 36.6718   1
 -13  15   0 -0.1631 8.11131   1
 -12  15   0 -1.5852 7.80457   1
 -12  14   0 42.0405 18.4245  -3
 -12  14   1 42.0405 18.4245  -2
 -11  15   0 42.0405 18.4245   1
 -11  14   0 39.2307 7.67966  -3
 -11  14   1 39.2307 7.67966  -2
 -10  15   0 39.2307 7.67966   1
 -10  14   0 2.69557 6.01371  -3
 -10  14   1 2.69557 6.01371  -2
  -9  15   0 2.69557 6.01371   1
  -9  14   0 54.4433 10.1188  -3
  -9  14   1 54.4433 10.1188  -2
  -8  15   0 54.4433 10.1188   1
  -9  14   1 25.2217 10.1264  -2
  -8  15   0 25.2217 10.1264   1
  -8  14   0 350.161 57.1973  -3
  -8  14   1 350.161 57.1973  -2
  -7  15   0 350.161 57.1973   1
  -8  14   1 262.165 42.3749  -2
  -7  15   0 262.165 42.3749   1
   7 -15   1 81.2558 26.5023  -3
  -7  15   0 81.2558 26.5023  -2
  -6  15   0 81.2558 26.5023   1
   6 -15   1 20.1785 8.05583  -3
  -6  15   0 20.1785 8.05583  -2
  -5  15   0 20.1785 8.05583   1
   6 -15   1 -12.341 8.78498  -3
  -5  15   0 -12.341 8.78498   1
   5 -15   1 85.2128 8.72372  -3
  -5  15   0 85.2128 8.72372  -2
  -4  15   0 85.2128 8.72372   1
   4 -15   1 58.3538 13.6752  -3
  -4  15   0 58.3538 13.6752  -2
  -3  15   0 58.3538 13.6752   1
   3 -15   1 70.4938 26.1488  -3
  -3  15   0 70.4938 26.1488  -2
  -2  15   0 70.4938 26.1488   1
  -3  15   0 28.6639 6.16944  -2
  -2  15   0 28.6639 6.16944   1
  -2  15   0 5.82245 8.54923  -2
  -1  15   0 5.82245 8.54923   1
   2 -15   1 21.0585 11.8227  -3
  -2  15   0 21.0585 11.8227  -2
  -1  15   0 21.0585 11.8227   1
   1 -16   2 -2.4181 8.44992  -3
   0  15   0 -2.4181 8.44992   1
   0 -16   2 65.1520 7.48775  -3
   1  15   0 65.1520 7.48775   1
  -1 -16   2 64.4621 7.81028  -3
   2  15   0 64.4621 7.81028   1
  -1 -16   3 89.1826 31.1319  -3
  -1 -16   1 89.1826 31.1319  -2
   2  15   0 89.1826 31.1319   1
  -1 -16   2 88.3081 23.2652  -3
  -1 -16   1 88.3081 23.2652  -2
   2  15   0 88.3081 23.2652   1
  -2 -16   3 95.1976 33.5739  -3
  -2 -16   1 95.1976 33.5739  -2
   3  15   0 95.1976 33.5739   1
  -2 -16   2 90.7002 24.5286  -3
  -2 -16   1 90.7002 24.5286  -2
   3  15   0 90.7002 24.5286   1
  -2 -16   2 72.2601 15.2696  -3
   3  15   0 72.2601 15.2696   1
  -3 -16   3 67.2287 30.2875  -3
  -3 -16   1 67.2287 30.2875  -2
   4  15   0 67.2287 30.2875   1
  -3 -16   1 88.9724 21.1676  -2
   4  15   0 88.9724 21.1676   1
  -4 -16   1 52.4329 15.5106  -2
   5  15   0 52.4329 15.5106   1
  -5 -16   1 33.9465 15.0389  -2
   6  15   0 33.9465 15.0389   1
   7  15   0 13.3003 4.07451   1
   8  15   0 -3.9295 4.19138   1
  -8 -17   3 7.19078 21.2643  -3
   9  15   0 7.19078 21.2643   1
 -17  14   1 -54.061 65.1192  -3
 -17  14   2 -54.061 65.1192  -2
 -16  16   0 -54.061 65.1192   1
 -16  14   1 -21.523 41.1413  -3
 -16  14   2 -21.523 41.1413  -2
 -15  16   0 -21.523 41.1413   1
 -15  14   1 107.657 17.8529  -3
 -15  14   2 107.657 17.8529  -2
 -14  16   0 107.657 17.8529   1
 -13  16   0 5.67735 11.1602   1
 -13  15   0 27.4950 33.1531  -3
 -13  15   1 27.4950 33.1531  -2
 -12  16   0 27.4950 33.1531   1
 -12  15   0 55.5953 11.6879  -3
 -12  15   1 55.5953 11.6879  -2
 -11  16   0 55.5953 11.6879   1
 -12  15   0 24.1897 13.6134  -3
 -11  16   0 24.1897 13.6134   1
 -11  15   0 110.224 11.9018  -3
 -11  15   1 110.224 11.9018  -2
 -10  16   0 110.224 11.9018   1
 -11  15   1 91.8137 17.4523  -2
 -10  16   0 91.8137 17.4523   1
 -10  15   0 39.0651 7.64379  -3
 -10  15   1 39.0651 7.64379  -2
  -9  16   0 39.0651 7.64379   1
 -10  15   1 38.2032 10.8040  -2
  -9  16   0 38.2032 10.8040   1
  -9  15   1 106.289 19.3706  -2
  -8  16   0 106.289 19.3706   1
  -9  15   0 176.089 19.1673  -3
  -9  15   1 176.089 19.1673  -2
  -8  16   0 176.089 19.1673   1
  -7  16   0 95.4763 16.8813   1
   6 -16   1 68.2541 16.7897  -3
  -5  16   0 68.2541 16.7897   1
   6 -16   1 70.2451 16.2445  -3
  -6  16   0 70.2451 16.2445  -2
  -5  16   0 70.2451 16.2445   1
   5 -16   1 23.1799 9.84953  -3
  -4  16   0 23.1799 9.84953   1
  -4  16   0 37.6345 8.40339  -2
  -3  16   0 37.6345 8.40339   1
   4 -16   2 80.9449 25.6462  -3
  -4  16   0 80.9449 25.6462  -2
  -3  16   0 80.9449 25.6462   1
   3 -16   2 136.453 20.6623  -3
  -3  16   0 136.453 20.6623  -2
  -2  16   0 136.453 20.6623   1
  -1  16   0 34.4502 4.37281   1
   0  16   0 162.861 19.3406   1
   0 -17   2 236.123 21.8775  -3
   1  16   0 236.123 21.8775   1
  -1 -17   2 12.5895 5.85068  -3
   2  16   0 12.5895 5.85068   1
  -1 -17   3 -25.693 22.1693  -3
  -1 -17   1 -25.693 22.1693  -2
   2  16   0 -25.693 22.1693   1
  -2 -17   3 26.2925 16.8867  -3
   3  16   0 26.2925 16.8867   1
  -2 -17   2 51.2757 9.97378  -3
   3  16   0 51.2757 9.97378   1
  -2 -17   3 63.0836 30.1128  -3
  -2 -17   1 63.0836 30.1128  -2
   3  16   0 63.0836 30.1128   1
  -3 -17   1 61.1553 11.7729  -2
   4  16   0 61.1553 11.7729   1
  -4 -17   1 16.9679 14.0580  -2
   5  16   0 16.9679 14.0580   1
   6  16   0 15.5736 4.25266   1
   7  16   0 9.64605 4.35704   1
   8  16   0 9.61341 6.72425   1
 -16  15   1 16.2583 28.0872  -3
 -16  15   2 16.2583 28.0872  -2
 -15  17   0 16.2583 28.0872   1
 -15  15   1 147.639 19.4581  -3
 -15  15   2 147.639 19.4581  -2
 -14  17   0 147.639 19.4581   1
 -13  17   0 7.61008 11.3261   1
 -13  16   0 5.55492 31.4919  -3
 -13  16   1 5.55492 31.4919  -2
 -12  17   0 5.55492 31.4919   1
 -12  16   0 12.7174 7.60806  -3
 -12  16   1 12.7174 7.60806  -2
 -11  17   0 12.7174 7.60806   1
 -12  16   0 2.03456 12.5596  -3
 -11  17   0 2.03456 12.5596   1
 -11  16   0 43.2948 8.56214  -3
 -11  16   1 43.2948 8.56214  -2
 -10  17   0 43.2948 8.56214   1
 -10  16   0 161.417 17.5713  -3
 -10  16   1 161.417 17.5713  -2
  -9  17   0 161.417 17.5713   1
  10 -16   1 80.3650 17.1696  -3
 -10  16   1 80.3650 17.1696  -2
  -9  17   0 80.3650 17.1696   1
  -9  16   0 42.4910 13.2977  -3
  -9  16   1 42.4910 13.2977  -2
  -8  17   0 42.4910 13.2977   1
  -7  17   0 19.5702 5.91587   1
   6 -17   1 102.866 22.4992  -3
  -5  17   0 102.866 22.4992   1
   5 -17   2 255.849 68.9514  -3
  -5  17   0 255.849 68.9514  -2
  -4  17   0 255.849 68.9514   1
  -3  17   0 41.6304 8.35068   1
  -3  17   0 34.0178 9.80103  -2
  -2  17   0 34.0178 9.80103   1
   3 -17   2 67.7991 19.0846  -3
  -3  17   0 67.7991 19.0846  -2
  -2  17   0 67.7991 19.0846   1
  -1  17   0 50.6398 9.73371   1
   0  17   0 4.16034 4.42377   1
   0 -18   2 56.3996 12.8586  -3
   1  17   0 56.3996 12.8586   1
  -1 -18   2 21.2041 7.98332  -3
   2  17   0 21.2041 7.98332   1
  -2 -18   2 49.2185 15.8685  -3
   3  17   0 49.2185 15.8685   1
   4  17   0 20.7076 5.04436   1
   5  17   0 -2.2739 3.78295   1
  -4 -19   3 34.7423 23.3857  -3
  -4 -19   1 34.7423 23.3857  -2
   6  17   0 34.7423 23.3857   1
  -5 -19   3 -10.270 21.2916  -3
  -5 -19   1 -10.270 21.2916  -2
   7  17   0 -10.270 21.2916   1
   8  17   0 31.8696 22.2778   1
 -16  16   1 -1.3112 39.8968  -3
 -16  16   2 -1.3112 39.8968  -2
 -15  18   0 -1.3112 39.8968   1
 -15  16   1 47.3420 22.4163  -3
 -15  16   2 47.3420 22.4163  -2
 -14  18   0 47.3420 22.4163   1
 -13  17   0 -9.8404 12.8738  -3
 -13  17   1 -9.8404 12.8738  -2
 -12  18   0 -9.8404 12.8738   1
 -12  17   0 107.922 13.3850  -3
 -12  17   1 107.922 13.3850  -2
 -11  18   0 107.922 13.3850   1
 -11  17   0 38.4903 11.3568  -3
 -11  17   1 38.4903 11.3568  -2
 -10  18   0 38.4903 11.3568   1
  11 -17   1 11.3628 13.5331  -3
 -11  17   1 11.3628 13.5331  -2
 -10  18   0 11.3628 13.5331   1
  10 -17   1 -6.7853 12.2131  -3
 -10  17   1 -6.7853 12.2131  -2
  -9  18   0 -6.7853 12.2131   1
 -10  17   0 10.5842 9.99830  -3
 -10  17   1 10.5842 9.99830  -2
  -9  18   0 10.5842 9.99830   1
   6 -18   1 -0.7161 7.92190  -3
  -5  18   0 -0.7161 7.92190   1
  -4  18   0 9.47915 4.79521   1
   4 -18   2 64.0055 19.3903  -3
  -4  18   0 64.0055 19.3903  -2
  -3  18   0 64.0055 19.3903   1
  -3  18   0 71.5531 18.4219  -2
  -2  18   0 71.5531 18.4219   1
  -1  18   0 4.10402 3.90631   1
   1 -19   2 -1.7922 8.65117  -3
   0  18   0 -1.7922 8.65117   1
   0 -19   2 -16.343 9.75187  -3
   1  18   0 -16.343 9.75187   1
   2  18   0 24.3312 5.82292   1
   3  18   0 7.37252 4.72261   1
  -2 -20   1 23.2646 29.4964  -2
   4  18   0 23.2646 29.4964   1
   5  18   0 1.78190 9.05110   1
  -4 -20   1 -18.165 43.6535  -2
   6  18   0 -18.165 43.6535   1
  -4 -20   3 18.9149 28.5146  -3
  -4 -20   1 18.9149 28.5146  -2
   6  18   0 18.9149 28.5146   1
 -13  18   0 17.0157 10.4398  -3
 -13  18   1 17.0157 10.4398  -2
 -12  19   0 17.0157 10.4398   1
 -13  18   0 19.4144 16.4149  -3
 -13  18   2 19.4144 16.4149  -2
 -12  19   0 19.4144 16.4149   1
 -12  18   0 13.4645 11.5075  -3
 -12  18   1 13.4645 11.5075  -2
 -11  19   0 13.4645 11.5075   1
  11 -18   1 12.2637 13.4268  -3
 -11  18   1 12.2637 13.4268  -2
 -10  19   0 12.2637 13.4268   1
 -11  18   1 8.27905 14.1376  -2
 -10  19   0 8.27905 14.1376   1
  10 -18   1 12.1508 13.2504  -3
 -10  18   1 12.1508 13.2504  -2
  -9  19   0 12.1508 13.2504   1
  -8  19   0 126.761 22.5300   1
  -7  19   0 96.6191 27.6611   1
   7 -19   1 27.1309 9.93135  -3
  -6  19   0 27.1309 9.93135   1
   6 -19   1 14.9316 8.97367  -3
  -5  19   0 14.9316 8.97367   1
  -4  19   0 0.90067 4.45439   1
   4 -19   2 26.2557 11.3261  -3
  -4  19   0 26.2557 11.3261  -2
  -3  19   0 26.2557 11.3261   1
  -3  19   0 183.502 35.4832  -2
  -2  19   0 183.502 35.4832   1
  -1  19   0 200.066 30.8982   1
   1 -20   2 14.0236 9.45245  -3
   0  19   0 14.0236 9.45245   1
   0 -20   2 28.7431 12.2878  -3
   1  19   0 28.7431 12.2878   1
   0 -20   1 -3.7452 10.6911  -2
   2  19   0 -3.7452 10.6911   1
   3  19   0 25.1156 6.27763   1
  -2 -21   1 29.0561 37.7847  -2
   4  19   0 29.0561 37.7847   1
   5  19   0 -2.2199 12.7152   1
 -14  19   0 9.48814 19.6475  -3
 -13  20   0 9.48814 19.6475   1
 -14  19   0 34.4395 38.3206  -3
 -14  19   1 34.4395 38.3206  -2
 -13  20   0 34.4395 38.3206   1
 -13  19   0 68.9311 33.1015  -3
 -13  19   1 68.9311 33.1015  -2
 -12  20   0 68.9311 33.1015   1
  10 -19   1 18.3043 12.2675  -3
 -10  19   1 18.3043 12.2675  -2
  -9  20   0 18.3043 12.2675   1
  -8  20   0 9.14047 8.74891   1
   8 -20   1 17.1720 11.2468  -3
  -7  20   0 17.1720 11.2468   1
   7 -20   1 36.4953 10.7238  -3
  -6  20   0 36.4953 10.7238   1
   6 -20   1 140.981 37.8295  -3
  -5  20   1 140.981 37.8295   1
  -5  20   0 140.981 37.8295   1
  -4  20   0 4.41341 4.58030   1
  -4  20   0 19.7769 18.5385  -2
  -3  20   0 19.7769 18.5385   1
  -3  20   0 30.2051 18.0113  -2
  -2  20   0 30.2051 18.0113   1
  -1  20   0 12.2645 4.69850   1
   1 -21   2 -23.287 10.4324  -3
   0  20   0 -23.287 10.4324   1
   2 -21   3 15.3685 22.3786  -3
   2 -21   1 15.3685 22.3786  -2
   0  20   0 15.3685 22.3786   1
   1 -21   1 -6.3248 9.48174  -2
   1  20   0 -6.3248 9.48174   1
   1 -21   3 -18.581 25.7162  -3
   1 -21   1 -18.581 25.7162  -2
   1  20   0 -18.581 25.7162   1
   0 -21   3 49.3300 32.8894  -3
   0 -21   1 49.3300 32.8894  -2
   2  20   0 49.3300 32.8894   1
  -2 -21   3 4.01167 38.6701  -3
   3  20   0 4.01167 38.6701   1
 -14  20   0 -7.2237 21.6383  -3
 -13  21   0 -7.2237 21.6383   1
 -13  20   0 11.5585 17.6000  -3
 -12  21   0 11.5585 17.6000   1
  12 -20   1 2.04645 15.1459  -3
 -11  21   0 2.04645 15.1459   1
  12 -20   1 -11.322 25.7093  -3
 -12  20   1 -11.322 25.7093  -2
 -11  21   0 -11.322 25.7093   1
  11 -20   1 7.56670 17.8554  -3
 -11  20   1 7.56670 17.8554  -2
 -10  21   0 7.56670 17.8554   1
  10 -20   1 -41.789 26.9458  -3
 -10  20   1 -41.789 26.9458  -2
  -9  21   0 -41.789 26.9458   1
   9 -21   1 -1.8519 11.8894  -3
  -8  21   0 -1.8519 11.8894   1
   8 -21   1 -3.5907 9.66485  -3
  -7  21   0 -3.5907 9.66485   1
   7 -21   1 -15.370 23.0816  -3
  -6  21   0 -15.370 23.0816   1
  -5  21   0 1.67489 4.37183   1
  -4  21   0 14.3777 4.03799   1
  -3  21   0 22.3631 4.71822   1
  -2  21   0 -6.1835 4.36039   1
  -1  21   0 16.4931 4.70809   1
   2 -22   3 -15.305 24.4574  -3
   2 -22   1 -15.305 24.4574  -2
   0  21   0 -15.305 24.4574   1
   1 -22   1 40.9105 33.0733  -2
   1  21   0 40.9105 33.0733   1
   1 -22   3 26.9016 29.8639  -3
   1 -22   1 26.9016 29.8639  -2
   1  21   0 26.9016 29.8639   1
   0 -22   3 27.4339 38.4069  -3
   0 -22   1 27.4339 38.4069  -2
   2  21   0 27.4339 38.4069   1
  12 -21   1 39.3704 26.0277  -3
 -12  21   1 39.3704 26.0277  -2
 -11  22   0 39.3704 26.0277   1
  12 -21   1 1.55887 12.6373  -3
 -11  22   0 1.55887 12.6373   1
  11 -21   1 16.0449 33.7574  -3
 -11  21   1 16.0449 33.7574  -2
 -10  22   0 16.0449 33.7574   1
  -9  22   0 14.4541 4.66603   1
  -8  22   0 6.42455 3.99574   1
   8 -22   1 -12.301 10.7469  -3
  -7  22   0 -12.301 10.7469   1
  -6  22   0 -7.4025 3.72203   1
   6 -22   2 -9.4495 25.3769  -3
  -5  22   0 -9.4495 25.3769   1
  -4  22   0 -2.8046 4.29995   1
  -3  22   0 0.54321 4.28480   1
  -2  22   0 -12.062 13.5954   1
  -1  22   0 -8.2012 14.3327   1
   2 -23   3 42.5014 35.7203  -3
   2 -23   1 42.5014 35.7203  -2
   0  22   0 42.5014 35.7203   1
   1 -23   3 23.0358 35.4012  -3
   1 -23   1 23.0358 35.4012  -2
   1  22   0 23.0358 35.4012   1
  12 -22   1 22.2498 51.5737  -3
 -12  22   1 22.2498 51.5737  -2
 -11  23   0 22.2498 51.5737   1
  11 -22   1 -40.860 41.7373  -3
 -11  22   1 -40.860 41.7373  -2
 -10  23   0 -40.860 41.7373   1
  -9  23   0 -1.6898 13.4972   1
  -8  23   0 -4.3045 10.9543   1
  -7  23   0 -1.8158 6.61375   1
   7 -23   2 12.0752 29.8877  -3
  -6  23   0 12.0752 29.8877   1
   6 -23   2 -3.7945 28.9671  -3
  -5  23   0 -3.7945 28.9671   1
  -4  23   0 24.7352 19.9564   1
  -3  23   0 6.06894 20.4268   1
   4 -24   3 94.6152 35.4795  -3
   4 -24   1 94.6152 35.4795  -2
  -2  23   0 94.6152 35.4795   1
  11 -23   1 -2.3728 60.8463  -3
 -11  23   1 -2.3728 60.8463  -2
 -10  24   0 -2.3728 60.8463   1
  -9  24   0 5.06693 43.5357   1
  -8  24   0 -7.9110 37.8212   1
  -7  24   0 2.93159 33.2438   1
   7 -24   2 -0.1960 42.8384  -3
  -6  24   0 -0.1960 42.8384   1
   7 -24   3 6.61360 21.0694  -3
   7 -24   1 6.61360 21.0694  -2
   5 -24   1 6.61360 21.0694   1
   6 -24   1 1.33733 29.7052   1
   7 -24   1 27.4309 33.5677   1
   8 -24   1 49.6240 37.9330   1
   9 -24   1 22.1010 39.6538   1
   4 -24   4 120.587 43.3883  -3
   4 -24   2 120.587 43.3883  -2
   2 -23   1 120.587 43.3883   1
   3 -23   1 0.41058 19.1466   1
   4 -23   1 14.4827 18.7365   1
   6 -23   3 28.3999 31.3432  -3
   6 -23   1 28.3999 31.3432  -2
   5 -23   1 28.3999 31.3432   1
   6 -23   1 -1.6089 20.8612   1
   7 -23   1 16.3564 22.9457   1
   8 -23   1 8.98283 11.1611   1
   9 -23   1 -4.0036 13.3204   1
  11 -22   2 -1.8949 39.0512  -3
 -11  22   0 -1.8949 39.0512  -2
  10 -23   1 -1.8949 39.0512   1
  12 -22   2 -12.316 47.0429  -3
 -12  22   0 -12.316 47.0429  -2
  11 -23   1 -12.316 47.0429   1
   1 -23   4 16.5912 39.5457  -3
   1 -23   2 16.5912 39.5457  -2
  -1 -22   1 16.5912 39.5457   1
   2 -23   1 23.6345 30.4928  -2
   0 -22   1 23.6345 30.4928   1
   3 -23   4 66.4417 32.0508  -3
   3 -23   2 66.4417 32.0508  -2
   1 -22   1 66.4417 32.0508   1
   2 -22   1 12.6055 5.07333   1
   3 -22   1 -0.8787 4.39876   1
   5 -22   3 5.05909 25.8448  -3
   5 -22   1 5.05909 25.8448  -2
   4 -22   1 5.05909 25.8448   1
   6 -22   3 -23.390 26.6272  -3
   6 -22   1 -23.390 26.6272  -2
   5 -22   1 -23.390 26.6272   1
   6 -22   1 7.63206 4.85807   1
   7 -22   1 3.20187 3.91432   1
   8 -22   1 5.94970 4.06862   1
   9 -22   1 4.70958 4.43532   1
  11 -21   2 -22.455 20.4001  -3
 -11  21   0 -22.455 20.4001  -2
  10 -22   1 -22.455 20.4001   1
  12 -21   2 -16.182 15.8008  -3
  11 -22   1 -16.182 15.8008   1
  12 -21   2 -13.813 23.9949  -3
 -12  21   0 -13.813 23.9949  -2
  11 -22   1 -13.813 23.9949   1
   0 -22   4 12.6063 36.0652  -3
   0 -22   2 12.6063 36.0652  -2
  -2 -21   1 12.6063 36.0652   1
   0 -22   2 4.50042 40.1010  -2
  -2 -21   1 4.50042 40.1010   1
   1 -22   4 66.2268 33.6342  -3
   1 -22   2 66.2268 33.6342  -2
  -1 -21   1 66.2268 33.6342   1
   2 -22   4 49.2113 28.2043  -3
   2 -22   2 49.2113 28.2043  -2
   0 -21   1 49.2113 28.2043   1
   1 -21   1 3.65438 4.27277   1
   2 -21   1 15.3299 4.84450   1
   3 -21   1 19.2222 4.65013   1
   4 -21   1 0.16010 4.20623   1
   5 -21   1 0.30435 4.64594   1
   7 -21   2 -19.185 10.1130  -3
   6 -21   1 -19.185 10.1130   1
   8 -21   2 7.88056 11.6179  -3
   7 -21   1 7.88056 11.6179   1
   8 -21   1 7.54558 4.16912   1
  10 -20   2 18.9513 18.2600  -3
 -10  20   0 18.9513 18.2600  -2
   9 -21   1 18.9513 18.2600   1
  11 -20   2 20.4037 18.5104  -3
 -11  20   0 20.4037 18.5104  -2
  10 -21   1 20.4037 18.5104   1
  11 -21   1 9.81194 9.28168   1
  13 -20   2 27.8722 37.2803  -3
 -13  20   0 27.8722 37.2803  -2
  12 -21   1 27.8722 37.2803   1
  -2 -22   5 5.63565 30.7158  -3
  -4 -20   1 5.63565 30.7158   1
  -3 -20   1 5.45073 11.8850   1
   0 -21   2 9.93864 10.6281  -2
  -2 -20   1 9.93864 10.6281   1
   0 -21   4 10.4286 29.2856  -3
   0 -21   2 10.4286 29.2856  -2
  -2 -20   1 10.4286 29.2856   1
   1 -21   2 17.5014 25.2359  -2
  -1 -20   1 17.5014 25.2359   1
   1 -21   4 10.2680 26.4235  -3
   1 -21   2 10.2680 26.4235  -2
  -1 -20   1 10.2680 26.4235   1
   0 -20   1 5.28096 4.65673   1
   1 -20   1 54.1089 7.09668   1
   2 -20   1 16.6549 4.85272   1
   3 -20   1 -2.7206 3.48327   1
   4 -20   1 1.98617 4.39245   1
   5 -20   1 -3.4282 3.72086   1
   7 -20   2 -5.2063 9.93080  -3
   6 -20   1 -5.2063 9.93080   1
   7 -20   1 31.1591 7.44782   1
   8 -20   1 30.5668 5.90972   1
  10 -19   2 7.00408 16.7933  -3
 -10  19   0 7.00408 16.7933  -2
   9 -20   1 7.00408 16.7933   1
  11 -19   2 14.0384 23.8525  -3
 -11  19   0 14.0384 23.8525  -2
  10 -20   1 14.0384 23.8525   1
  11 -20   1 -2.0480 8.46870   1
  14 -19   1 55.6064 43.7101  -3
 -14  19   0 55.6064 43.7101  -2
  13 -20   1 55.6064 43.7101   1
  15 -18   1 50.6971 47.3918  -3
 -15  18   0 50.6971 47.3918  -2
  14 -20   1 50.6971 47.3918   1
  -5 -19   1 -2.1063 14.0493   1
  -2 -21   5 -8.9410 43.7217  -3
  -2 -21   2 -8.9410 43.7217  -2
  -4 -19   1 -8.9410 43.7217   1
  -3 -19   1 0.50667 5.06093   1
  -2 -19   1 19.2865 9.20106   1
   1 -20   4 1.10628 23.5071  -3
   1 -20   2 1.10628 23.5071  -2
  -1 -19   1 1.10628 23.5071   1
   0 -20   3 14.0949 10.6856  -3
  -1 -19   1 14.0949 10.6856   1
   0 -19   1 14.8574 5.07006   1
   1 -19   1 3.45565 3.96728   1
   3 -19   3 11.3894 13.6931  -3
   3 -19   1 11.3894 13.6931  -2
   2 -19   1 11.3894 13.6931   1
   4 -19   3 88.2432 19.6974  -3
   4 -19   1 88.2432 19.6974  -2
   3 -19   1 88.2432 19.6974   1
   4 -19   1 27.7801 6.76030   1
   7 -19   1 15.2443 9.27740   1
   8 -19   1 -4.5347 6.33860   1
  10 -18   2 21.3049 11.9632  -3
 -10  18   0 21.3049 11.9632  -2
   9 -19   1 21.3049 11.9632   1
  12 -18   1 92.8978 36.7930  -3
 -12  18   0 92.8978 36.7930  -2
  11 -19   1 92.8978 36.7930   1
  13 -18   1 78.1646 19.5715  -3
 -13  18   0 78.1646 19.5715  -2
  12 -19   1 78.1646 19.5715   1
  -5 -20   5 24.4659 52.9497  -3
  -5 -20   3 24.4659 52.9497  -2
  -7 -18   1 24.4659 52.9497   1
  -4 -20   2 52.5240 49.6035  -2
  -6 -18   1 52.5240 49.6035   1
  -5 -18   1 2.77404 5.29446   1
  -4 -18   1 4.59169 5.77670   1
  -3 -18   1 -2.8370 4.86428   1
  -1 -19   3 4.57290 10.6361  -3
  -2 -18   1 4.57290 10.6361   1
   0 -19   3 35.9871 11.1334  -3
  -1 -18   1 35.9871 11.1334   1
   0 -18   1 -2.2265 4.36396   1
   1 -18   1 64.6153 6.74708   1
   3 -18   3 109.015 22.1847  -3
   3 -18   1 109.015 22.1847  -2
   2 -18   1 109.015 22.1847   1
   4 -18   3 13.9377 15.5966  -3
   4 -18   1 13.9377 15.5966  -2
   3 -18   1 13.9377 15.5966   1
   7 -18   1 230.673 33.0618   1
   9 -17   2 87.0164 18.6483  -3
  -9  17   0 87.0164 18.6483  -2
   8 -18   1 87.0164 18.6483   1
  10 -17   1 22.2317 10.7339  -3
 -10  17   0 22.2317 10.7339  -2
   9 -18   1 22.2317 10.7339   1
  10 -17   2 -2.4540 12.3383  -3
 -10  17   0 -2.4540 12.3383  -2
   9 -18   1 -2.4540 12.3383   1
  11 -17   1 2.54876 9.84540  -3
 -11  17   0 2.54876 9.84540  -2
  10 -18   1 2.54876 9.84540   1
  12 -17   1 7.87681 8.62142  -3
 -12  17   0 7.87681 8.62142  -2
  11 -18   1 7.87681 8.62142   1
  13 -17   1 22.2683 14.1712  -3
 -13  17   0 22.2683 14.1712  -2
  12 -18   1 22.2683 14.1712   1
  13 -18   1 11.9108 9.12382   1
 -15  16   0 38.5465 17.2823  -3
 -15  16   1 38.5465 17.2823  -2
  14 -18   1 38.5465 17.2823   1
 -15  16   1 25.6548 20.0987  -2
  14 -18   1 25.6548 20.0987   1
 -16  16   0 16.4730 41.3789  -3
 -16  16   1 16.4730 41.3789  -2
  15 -18   1 16.4730 41.3789   1
  -8 -17   1 6.34580 15.0494   1
  -5 -19   4 5.23328 22.5058  -3
  -5 -19   2 5.23328 22.5058  -2
  -7 -17   1 5.23328 22.5058   1
  -4 -19   4 34.2879 24.9141  -3
  -4 -19   2 34.2879 24.9141  -2
  -6 -17   1 34.2879 24.9141   1
  -5 -17   1 1.28175 4.30610   1
  -4 -17   1 27.6128 5.93999   1
  -2 -18   3 50.9409 15.9722  -3
  -3 -17   1 50.9409 15.9722   1
  -1 -18   3 5.45864 7.49828  -3
  -2 -17   1 5.45864 7.49828   1
   0 -18   3 42.1503 11.5335  -3
  -1 -17   1 42.1503 11.5335   1
   0 -17   1 106.744 11.4791   1
   1 -17   1 -1.6418 3.70667   1
   3 -17   3 48.0727 13.2947  -3
   3 -17   1 48.0727 13.2947  -2
   2 -17   1 48.0727 13.2947   1
   3 -17   1 51.2202 9.84309   1
   7 -17   1 30.7335 6.37539   1
   9 -16   1 121.065 16.5247  -3
  -9  16   0 121.065 16.5247  -2
   8 -17   1 121.065 16.5247   1
  10 -16   2 25.1109 12.5917  -3
 -10  16   0 25.1109 12.5917  -2
   9 -17   1 25.1109 12.5917   1
  10 -16   1 19.0081 7.27714  -3
 -10  16   0 19.0081 7.27714  -2
   9 -17   1 19.0081 7.27714   1
  11 -16   1 18.2299 7.46429  -3
 -11  16   0 18.2299 7.46429  -2
  10 -17   1 18.2299 7.46429   1
 -11  16   0 21.5867 10.9210  -2
  10 -17   1 21.5867 10.9210   1
  12 -16   1 22.8164 8.19711  -3
 -12  16   0 22.8164 8.19711  -2
  11 -17   1 22.8164 8.19711   1
  13 -16   1 31.8949 31.4001  -3
 -13  16   0 31.8949 31.4001  -2
  12 -17   1 31.8949 31.4001   1
  13 -16   1 7.66624 13.5542  -3
  12 -17   1 7.66624 13.5542   1
 -14  15   0 69.6534 17.9240  -3
 -14  15   1 69.6534 17.9240  -2
  13 -17   1 69.6534 17.9240   1
 -15  15   0 105.971 15.1111  -3
 -15  15   1 105.971 15.1111  -2
  14 -17   1 105.971 15.1111   1
 -16  15   0 64.4272 29.1482  -3
 -16  15   1 64.4272 29.1482  -2
  15 -17   1 64.4272 29.1482   1
  -9 -16   1 7.70859 17.1131   1
  -8 -16   1 10.9997 6.07311   1
  -7 -16   1 12.6273 4.29244   1
  -6 -16   1 24.5639 4.58972   1
  -5 -16   1 1.38854 3.66994   1
  -3 -17   4 91.4918 36.8046  -3
  -3 -17   2 91.4918 36.8046  -2
  -4 -16   1 91.4918 36.8046   1
  -3 -17   2 80.8654 18.9870  -2
  -4 -16   1 80.8654 18.9870   1
  -2 -17   4 32.7857 26.0726  -3
  -2 -17   2 32.7857 26.0726  -2
  -3 -16   1 32.7857 26.0726   1
  -2 -17   3 27.5529 8.25225  -3
  -3 -16   1 27.5529 8.25225   1
  -1 -17   3 44.6889 6.82097  -3
  -2 -16   1 44.6889 6.82097   1
   0 -17   3 78.3881 15.3755  -3
  -1 -16   1 78.3881 15.3755   1
   0 -16   1 1.54323 2.75883   1
   1 -16   1 2.30669 3.16129   1
   3 -16   3 188.451 26.6543  -3
   3 -16   1 188.451 26.6543  -2
   2 -16   1 188.451 26.6543   1
   4 -16   2 291.608 46.7128  -3
   3 -16   1 291.608 46.7128   1
   4 -16   3 485.861 128.309  -3
   4 -16   1 485.861 128.309  -2
   3 -16   1 485.861 128.309   1
   6 -16   1 79.0658 10.1614   1
   7 -16   1 6.61685 5.52695   1
   9 -15   1 61.6910 9.05356  -3
  -9  15   0 61.6910 9.05356  -2
   8 -16   1 61.6910 9.05356   1
  -9  15   0 32.7575 10.2758  -2
   8 -16   1 32.7575 10.2758   1
  10 -15   1 163.713 15.5909  -3
 -10  15   0 163.713 15.5909  -2
   9 -16   1 163.713 15.5909   1
 -10  15   0 59.5983 12.6551  -2
   9 -16   1 59.5983 12.6551   1
  11 -15   1 60.0693 7.29560  -3
 -11  15   0 60.0693 7.29560  -2
  10 -16   1 60.0693 7.29560   1
  12 -15   1 24.2955 10.5642  -3
 -12  15   0 24.2955 10.5642  -2
  11 -16   1 24.2955 10.5642   1
  12 -16   1 -1.6272 7.79199   1
 -14  14   0 27.0995 10.3588  -3
 -14  14   1 27.0995 10.3588  -2
  13 -16   1 27.0995 10.3588   1
 -15  14   0 107.269 14.7181  -3
 -15  14   1 107.269 14.7181  -2
  14 -16   1 107.269 14.7181   1
 -16  14   0 -73.743 41.2889  -3
 -16  14   1 -73.743 41.2889  -2
  15 -16   1 -73.743 41.2889   1
 -17  14   0 -39.969 63.3126  -3
 -17  14   1 -39.969 63.3126  -2
  16 -16   1 -39.969 63.3126   1
 -10 -15   1 -1.9184 47.1354   1
  -9 -15   1 6.04806 7.54091   1
  -8 -15   1 18.4879 4.31068   1
  -7 -15   1 21.7052 4.28369   1
  -5 -16   2 30.2871 14.6909  -2
  -6 -15   1 30.2871 14.6909   1
  -4 -16   2 14.9567 12.5304  -2
  -5 -15   1 14.9567 12.5304   1
  -3 -16   4 19.3045 25.2130  -3
  -3 -16   2 19.3045 25.2130  -2
  -4 -15   1 19.3045 25.2130   1
  -2 -16   3 22.0346 6.44455  -3
  -3 -15   1 22.0346 6.44455   1
  -2 -16   4 22.2895 23.4268  -3
  -2 -16   2 22.2895 23.4268  -2
  -3 -15   1 22.2895 23.4268   1
  -1 -16   3 10.7461 4.64575  -3
  -2 -15   1 10.7461 4.64575   1
  -1 -16   4 22.3119 21.5580  -3
  -1 -16   2 22.3119 21.5580  -2
  -2 -15   1 22.3119 21.5580   1
   0 -16   3 80.1369 15.1555  -3
  -1 -15   1 80.1369 15.1555   1
   0 -15   1 164.521 18.0202   1
   2 -15   1 74.3210 13.9822  -2
   1 -15   1 74.3210 13.9822   1
   2 -15   3 54.8749 13.0027  -3
   2 -15   1 54.8749 13.0027  -2
   1 -15   1 54.8749 13.0027   1
   3 -15   2 92.9463 26.7306  -3
   3 -15   1 92.9463 26.7306  -2
   2 -15   1 92.9463 26.7306   1
   3 -15   1 29.4630 6.01528  -2
   2 -15   1 29.4630 6.01528   1
   5 -15   2 16.6913 8.62338  -3
   4 -15   1 16.6913 8.62338   1
   5 -15   2 24.3855 10.4429  -3
   5 -15   1 24.3855 10.4429  -2
   4 -15   1 24.3855 10.4429   1
   6 -15   2 51.0641 12.3311  -3
   5 -15   1 51.0641 12.3311   1
   6 -15   2 32.9063 12.0414  -3
   6 -15   1 32.9063 12.0414  -2
   5 -15   1 32.9063 12.0414   1
   6 -15   1 0.29372 5.03683   1
  -8  14   0 31.1960 10.4486  -2
   7 -15   1 31.1960 10.4486   1
   8 -14   1 81.0630 17.0062  -3
  -8  14   0 81.0630 17.0062  -2
   7 -15   1 81.0630 17.0062   1
   9 -14   1 60.4428 8.70187  -3
  -9  14   0 60.4428 8.70187  -2
   8 -15   1 60.4428 8.70187   1
  10 -14   1 18.4624 5.85757  -3
 -10  14   0 18.4624 5.85757  -2
   9 -15   1 18.4624 5.85757   1
  11 -14   1 40.2699 7.77448  -3
 -11  14   0 40.2699 7.77448  -2
  10 -15   1 40.2699 7.77448   1
  12 -14   1 35.8978 19.0260  -3
 -12  14   0 35.8978 19.0260  -2
  11 -15   1 35.8978 19.0260   1
  12 -15   1 23.7054 7.53636   1
  13 -15   1 3.02342 7.77250   1
 -15  13   0 3.79777 11.3116  -3
 -15  13   1 3.79777 11.3116  -2
  14 -15   1 3.79777 11.3116   1
 -16  13   0 -4.1030 15.6588  -3
 -16  13   1 -4.1030 15.6588  -2
  15 -15   1 -4.1030 15.6588   1
  16 -15   1 9.42799 12.9435   1
  17 -15   1 -26.107 39.2451   1
 -11 -14   1 -1.8762 53.8299   1
  -9 -16   4 67.0318 17.3663  -3
 -10 -14   1 67.0318 17.3663   1
  -8 -16   4 12.8711 7.41770  -3
  -9 -14   1 12.8711 7.41770   1
  -8 -14   1 15.2987 4.30926   1
  -6 -15   2 12.4007 13.7127  -2
  -7 -14   1 12.4007 13.7127   1
  -5 -15   2 -13.215 12.0971  -2
  -6 -14   1 -13.215 12.0971   1
  -4 -15   4 21.0017 25.9637  -3
  -4 -15   2 21.0017 25.9637  -2
  -5 -14   1 21.0017 25.9637   1
  -3 -15   4 43.8847 25.9725  -3
  -3 -15   2 43.8847 25.9725  -2
  -4 -14   1 43.8847 25.9725   1
  -3 -15   3 22.7336 10.3804  -3
  -4 -14   1 22.7336 10.3804   1
  -2 -15   3 -9.8069 6.00776  -3
  -2 -15   2 -9.8069 6.00776  -2
  -3 -14   1 -9.8069 6.00776   1
  -2 -15   4 112.518 36.4943  -3
  -2 -15   2 112.518 36.4943  -2
  -3 -14   1 112.518 36.4943   1
  -2 -15   3 -10.138 7.55499  -3
  -3 -14   1 -10.138 7.55499   1
  -1 -15   3 -0.4056 17.5369  -3
  -1 -15   2 -0.4056 17.5369  -2
  -2 -14   1 -0.4056 17.5369   1
  -1 -15   3 8.17677 4.30720  -3
  -2 -14   1 8.17677 4.30720   1
   0 -15   3 36.0909 7.10481  -3
  -1 -14   1 36.0909 7.10481   1
   0 -15   3 37.5310 11.9719  -3
   0 -15   2 37.5310 11.9719  -2
  -1 -14   1 37.5310 11.9719   1
   0 -14   1 7.13619 2.39413   1
   2 -14   1 22.2422 7.78642  -2
   1 -14   1 22.2422 7.78642   1
   2 -14   2 37.5716 17.1958  -3
   2 -14   1 37.5716 17.1958  -2
   1 -14   1 37.5716 17.1958   1
   3 -14   2 25.2828 3.77816  -3
   3 -14   1 25.2828 3.77816  -2
   2 -14   1 25.2828 3.77816   1
   3 -14   1 14.4348 7.18570  -2
   2 -14   1 14.4348 7.18570   1
   4 -14   2 74.2417 5.88649  -3
   4 -14   1 74.2417 5.88649  -2
   3 -14   1 74.2417 5.88649   1
   5 -14   2 66.3508 7.43936  -3
   5 -14   1 66.3508 7.43936  -2
   4 -14   1 66.3508 7.43936   1
   6 -14   2 104.848 19.1438  -3
   5 -14   1 104.848 19.1438   1
   6 -14   1 72.5740 9.60196   1
   8 -13   1 290.869 47.5629  -3
  -8  13   0 290.869 47.5629  -2
   7 -14   1 290.869 47.5629   1
   9 -13   1 77.9985 9.73621  -3
  -9  13   0 77.9985 9.73621  -2
   8 -14   1 77.9985 9.73621   1
  10 -13   1 45.1575 7.09987  -3
 -10  13   0 45.1575 7.09987  -2
   9 -14   1 45.1575 7.09987   1
  11 -13   1 -5.8775 9.20058  -3
 -11  13   0 -5.8775 9.20058  -2
  10 -14   1 -5.8775 9.20058   1
  11 -14   1 16.1721 4.15609   1
 -13  12   1 12.6988 13.7709  -2
  12 -14   1 12.6988 13.7709   1
  13 -14   1 0.50174 7.64491   1
  14 -14   1 -10.148 12.0726   1
  15 -14   1 23.7549 6.92913   1
  16 -14   1 39.2766 10.3314   1
  17 -14   1 -32.745 32.0542   1
 -10 -15   4 4.95623 23.1498  -3
 -11 -13   1 4.95623 23.1498   1
  -9 -15   4 36.2498 16.5264  -3
 -10 -13   1 36.2498 16.5264   1
  -9 -15   4 32.6934 20.1760  -3
  -9 -15   3 32.6934 20.1760  -2
 -10 -13   1 32.6934 20.1760   1
  -8 -15   5 49.9627 41.8891  -3
  -8 -15   3 49.9627 41.8891  -2
  -9 -13   1 49.9627 41.8891   1
  -8 -15   4 32.4427 7.40109  -3
  -9 -13   1 32.4427 7.40109   1
  -7 -15   4 31.8734 9.76931  -3
  -8 -13   1 31.8734 9.76931   1
  -7 -13   1 0.02042 3.41347   1
  -5 -14   2 0.45072 10.6328  -2
  -6 -13   1 0.45072 10.6328   1
  -4 -14   3 31.6805 8.62347  -3
  -4 -14   2 31.6805 8.62347  -2
  -5 -13   1 31.6805 8.62347   1
  -4 -14   2 41.1537 11.5922  -2
  -5 -13   1 41.1537 11.5922   1
  -4 -14   4 67.3706 30.2206  -3
  -4 -14   2 67.3706 30.2206  -2
  -5 -13   1 67.3706 30.2206   1
  -3 -14   3 96.2644 10.4868  -3
  -3 -14   2 96.2644 10.4868  -2
  -4 -13   1 96.2644 10.4868   1
  -3 -14   3 130.914 23.0259  -3
  -4 -13   1 130.914 23.0259   1
  -2 -14   3 52.7683 6.85894  -3
  -2 -14   2 52.7683 6.85894  -2
  -3 -13   1 52.7683 6.85894   1
  -2 -14   3 11.9111 7.02066  -3
  -3 -13   1 11.9111 7.02066   1
  -1 -14   3 282.442 45.0821  -3
  -2 -13   1 282.442 45.0821   1
  -1 -14   3 237.521 27.4430  -3
  -1 -14   2 237.521 27.4430  -2
  -2 -13   1 237.521 27.4430   1
   0 -14   3 87.7524 16.8379  -3
   0 -14   2 87.7524 16.8379  -2
  -1 -13   1 87.7524 16.8379   1
   0 -14   3 33.8220 18.0859  -3
   0 -14   1 33.8220 18.0859  -2
  -1 -13   1 33.8220 18.0859   1
   0 -13   1 129.932 9.51421   1
   2 -13   2 28.4070 4.23476  -3
   2 -13   1 28.4070 4.23476  -2
   1 -13   1 28.4070 4.23476   1
   2 -13   1 16.9213 7.20492  -2
   1 -13   1 16.9213 7.20492   1
   3 -13   2 67.1711 4.50446  -3
   3 -13   1 67.1711 4.50446  -2
   2 -13   1 67.1711 4.50446   1
   3 -13   1 44.9337 9.54650  -2
   2 -13   1 44.9337 9.54650   1
   4 -13   2 24.4420 2.55530  -3
   4 -13   1 24.4420 2.55530  -2
   3 -13   1 24.4420 2.55530   1
   5 -13   2 37.7292 4.30794  -3
   5 -13   1 37.7292 4.30794  -2
   4 -13   1 37.7292 4.30794   1
   6 -13   2 66.3178 11.9886  -3
   6 -13   1 66.3178 11.9886  -2
   5 -13   1 66.3178 11.9886   1
   6 -13   1 122.896 13.3701   1
   8 -12   1 45.5619 9.77124  -3
  -8  12   0 45.5619 9.77124  -2
   7 -13   1 45.5619 9.77124   1
   9 -12   1 8.98485 8.40335  -3
  -9  12   0 8.98485 8.40335  -2
   8 -13   1 8.98485 8.40335   1
  10 -12   1 27.7536 7.37122  -3
 -10  12   0 27.7536 7.37122  -2
   9 -13   1 27.7536 7.37122   1
  11 -12   1 11.8082 28.8803  -3
 -11  12   0 11.8082 28.8803  -2
  10 -13   1 11.8082 28.8803   1
  11 -13   1 9.99531 3.46990   1
  12 -13   1 50.7884 7.21224   1
  13 -13   1 -3.0453 4.80048   1
  14 -13   1 7.93413 4.62769   1
  15 -13   1 3.40277 5.35157   1
  16 -13   1 -2.9569 7.66338   1
  17 -13   1 -21.399 29.3142   1
 -11 -14   4 27.9906 25.3279  -3
 -12 -12   1 27.9906 25.3279   1
 -10 -14   4 52.5713 21.9152  -3
 -10 -14   3 52.5713 21.9152  -2
 -11 -12   1 52.5713 21.9152   1
  -9 -14   4 14.2538 12.6087  -3
 -10 -12   1 14.2538 12.6087   1
  -9 -14   4 22.3470 15.8364  -3
  -9 -14   3 22.3470 15.8364  -2
 -10 -12   1 22.3470 15.8364   1
  -9 -14   5 63.0391 47.6508  -3
  -9 -14   3 63.0391 47.6508  -2
 -10 -12   1 63.0391 47.6508   1
  -8 -14   4 29.9072 7.70335  -3
  -9 -12   1 29.9072 7.70335   1
  -7 -14   4 179.316 29.8289  -3
  -8 -12   1 179.316 29.8289   1
  -7 -12   1 12.0109 3.63134   1
  -5 -13   3 22.3866 10.8170  -3
  -5 -13   2 22.3866 10.8170  -2
  -6 -12   1 22.3866 10.8170   1
  -4 -13   3 69.8036 9.17307  -3
  -4 -13   2 69.8036 9.17307  -2
  -5 -12   1 69.8036 9.17307   1
  -3 -13   3 150.274 12.9276  -3
  -3 -13   2 150.274 12.9276  -2
  -4 -12   1 150.274 12.9276   1
  -2 -13   3 301.223 47.9693  -3
  -3 -12   1 301.223 47.9693   1
  -2 -13   3 361.487 25.0667  -3
  -2 -13   2 361.487 25.0667  -2
  -3 -12   1 361.487 25.0667   1
  -1 -13   3 152.969 15.9697  -3
  -2 -12   1 152.969 15.9697   1
  -1 -13   3 195.635 18.9491  -3
  -1 -13   2 195.635 18.9491  -2
  -2 -12   1 195.635 18.9491   1
   0 -13   3 20.9202 10.6041  -3
   0 -13   2 20.9202 10.6041  -2
  -1 -12   1 20.9202 10.6041   1
   1 -12   2 26.9664 8.75302  -3
   1 -12   1 26.9664 8.75302  -2
   0 -12   1 26.9664 8.75302   1
   2 -12   2 29.8562 4.77898  -3
   2 -12   1 29.8562 4.77898  -2
   1 -12   1 29.8562 4.77898   1
   3 -12   2 23.8379 2.17413  -3
   3 -12   1 23.8379 2.17413  -2
   2 -12   1 23.8379 2.17413   1
   4 -12   2 111.289 6.64082  -3
   4 -12   1 111.289 6.64082  -2
   3 -12   1 111.289 6.64082   1
   5 -12   2 64.6256 5.01883  -3
   5 -12   1 64.6256 5.01883  -2
   4 -12   1 64.6256 5.01883   1
   6 -12   2 3.65935 7.64673  -3
   6 -12   1 3.65935 7.64673  -2
   5 -12   1 3.65935 7.64673   1
   6 -12   1 2.37843 2.55006   1
   8 -11   1 76.1985 14.6724  -3
  -8  11   0 76.1985 14.6724  -2
   7 -12   1 76.1985 14.6724   1
   9 -11   1 74.9309 10.9368  -3
  -9  11   0 74.9309 10.9368  -2
   8 -12   1 74.9309 10.9368   1
 -10  11   0 14.0427 9.88519  -2
   9 -12   1 14.0427 9.88519   1
  10 -11   1 -4.4198 24.5686  -3
 -10  11   0 -4.4198 24.5686  -2
   9 -12   1 -4.4198 24.5686   1
  10 -12   1 73.0968 6.91693   1
  11 -12   1 -1.7762 3.21389   1
  12 -12   1 17.7387 4.03306   1
  13 -12   1 5.94776 4.10285   1
  14 -12   1 15.2276 4.90916   1
  15 -12   1 -0.1857 5.26059   1
  16 -12   1 -0.7982 7.40225   1
  17 -12   1 -8.5720 10.3244   1
 -11 -13   4 50.7446 18.0168  -3
 -11 -13   3 50.7446 18.0168  -2
 -12 -11   1 50.7446 18.0168   1
 -10 -13   5 25.9400 46.9647  -3
 -10 -13   3 25.9400 46.9647  -2
 -11 -11   1 25.9400 46.9647   1
 -10 -13   4 -4.9767 11.6606  -3
 -10 -13   3 -4.9767 11.6606  -2
 -11 -11   1 -4.9767 11.6606   1
  -9 -13   4 13.7027 10.1052  -3
  -9 -13   3 13.7027 10.1052  -2
 -10 -11   1 13.7027 10.1052   1
  -8 -13   4 21.6718 8.66102  -3
  -9 -11   1 21.6718 8.66102   1
  -7 -13   4 -3.4401 8.04814  -3
  -8 -11   1 -3.4401 8.04814   1
  -6 -13   4 31.0577 27.0718  -3
  -6 -13   2 31.0577 27.0718  -2
  -7 -11   1 31.0577 27.0718   1
  -5 -12   3 89.4533 21.6044  -3
  -5 -12   2 89.4533 21.6044  -2
  -6 -11   1 89.4533 21.6044   1
  -4 -12   3 198.452 19.2600  -3
  -4 -12   2 198.452 19.2600  -2
  -5 -11   1 198.452 19.2600   1
  -3 -12   3 49.2620 4.77814  -3
  -3 -12   2 49.2620 4.77814  -2
  -4 -11   1 49.2620 4.77814   1
  -2 -12   3 176.986 13.7527  -3
  -2 -12   2 176.986 13.7527  -2
  -3 -11   1 176.986 13.7527   1
  -2 -12   3 89.9270 16.2120  -3
  -3 -11   1 89.9270 16.2120   1
  -1 -12   3 27.0660 5.23611  -3
  -1 -12   2 27.0660 5.23611  -2
  -2 -11   1 27.0660 5.23611   1
  -1 -12   3 31.1107 8.73433  -3
  -2 -11   1 31.1107 8.73433   1
   0 -12   3 75.8817 10.8864  -3
   0 -12   2 75.8817 10.8864  -2
  -1 -11   1 75.8817 10.8864   1
   0 -11   1 116.145 10.1552   1
   2 -11   2 78.5846 9.80370  -3
   2 -11   1 78.5846 9.80370  -2
   1 -11   1 78.5846 9.80370   1
   3 -11   2 33.2669 4.73037  -3
   3 -11   1 33.2669 4.73037  -2
   2 -11   1 33.2669 4.73037   1
   4 -11   2 143.781 12.0324  -3
   4 -11   1 143.781 12.0324  -2
   3 -11   1 143.781 12.0324   1
   5 -11   2 142.277 13.7838  -3
   5 -11   1 142.277 13.7838  -2
   4 -11   1 142.277 13.7838   1
   5 -11   1 200.852 11.6630   1
   6 -11   1 55.9659 3.98162   1
   7 -11   1 153.551 13.6264   1
   8 -11   1 56.8170 4.62649   1
   9 -11   1 40.3330 3.41302   1
  10 -11   1 2.65247 2.28193   1
  11 -11   1 13.6216 3.45889   1
  12 -11   1 42.6786 5.46738   1
  13 -11   1 24.5793 4.51266   1
  14 -11   1 -1.2351 4.53117   1
  15 -11   1 11.9017 7.26689   1
  16 -11   1 -13.955 8.01545   1
 -12 -12   4 14.8347 30.5511  -3
 -12 -12   3 14.8347 30.5511  -2
 -13 -10   1 14.8347 30.5511   1
 -11 -12   5 144.206 70.6420  -3
 -11 -12   3 144.206 70.6420  -2
 -12 -10   1 144.206 70.6420   1
 -11 -12   4 -1.3536 12.5901  -3
 -11 -12   3 -1.3536 12.5901  -2
 -12 -10   1 -1.3536 12.5901   1
 -10 -12   4 -14.915 9.84736  -3
 -10 -12   3 -14.915 9.84736  -2
 -11 -10   1 -14.915 9.84736   1
  -9 -12   4 47.4375 11.1228  -3
  -9 -12   3 47.4375 11.1228  -2
 -10 -10   1 47.4375 11.1228   1
  -8 -12   4 31.9988 9.81627  -3
  -9 -10   1 31.9988 9.81627   1
  -8 -10   1 -2.2772 3.64616   1
  -7 -10   1 4.71278 3.04354   1
  -5 -11   3 27.6034 14.6523  -3
  -5 -11   2 27.6034 14.6523  -2
  -6 -10   1 27.6034 14.6523   1
  -4 -11   3 110.928 12.2152  -3
  -4 -11   2 110.928 12.2152  -2
  -5 -10   1 110.928 12.2152   1
  -3 -11   3 309.652 21.3161  -3
  -3 -11   2 309.652 21.3161  -2
  -4 -10   1 309.652 21.3161   1
  -2 -11   3 156.756 12.1017  -3
  -2 -11   2 156.756 12.1017  -2
  -3 -10   1 156.756 12.1017   1
  -1 -11   3 52.2233 6.89475  -3
  -1 -11   2 52.2233 6.89475  -2
  -2 -10   1 52.2233 6.89475   1
  -1 -10   1 32.6691 1.98498   1
   0 -10   1 30.7188 2.54461   1
   2 -10   2 45.5537 7.22697  -3
   2 -10   1 45.5537 7.22697  -2
   1 -10   1 45.5537 7.22697   1
   2 -10   1 112.355 12.0055   1
   4 -10   2 599.496 89.9554  -3
   4 -10   1 599.496 89.9554  -2
   3 -10   1 599.496 89.9554   1
   4 -10   1 646.702 56.2559   1
   5 -10   1 43.6370 2.83901   1
   6 -10   1 4.53113 1.08671   1
   7 -10   1 186.357 10.1776   1
   8 -10   1 96.8496 4.93628   1
   9 -10   1 0.39930 1.65448   1
  10 -10   1 36.2584 2.94820   1
  11 -10   1 22.5688 3.03462   1
  12 -10   1 31.6678 3.99656   1
  13 -10   1 52.1726 5.51457   1
 -14   8   0 16.5324 26.6816  -3
 -14   8   0 16.5324 26.6816  -2
  14 -10   1 16.5324 26.6816   1
  15 -10   1 41.7621 13.4967   1
  16 -10   1 14.4481 32.4643   1
 -12 -11   4 59.0298 17.3435  -3
 -12 -11   3 59.0298 17.3435  -2
 -13  -9   1 59.0298 17.3435   1
 -11 -11   4 18.6831 11.4307  -3
 -11 -11   3 18.6831 11.4307  -2
 -12  -9   1 18.6831 11.4307   1
 -10 -11   4 23.5072 10.1295  -3
 -10 -11   3 23.5072 10.1295  -2
 -11  -9   1 23.5072 10.1295   1
  -9 -11   4 18.2791 9.38247  -3
  -9 -11   3 18.2791 9.38247  -2
 -10  -9   1 18.2791 9.38247   1
  -8 -11   4 16.7574 9.17296  -3
  -9  -9   1 16.7574 9.17296   1
  -8  -9   1 29.9516 4.31187   1
  -7  -9   1 72.6813 7.49691   1
  -6  -9   1 20.7671 3.41560   1
  -4 -10   3 188.273 14.0853  -3
  -4 -10   2 188.273 14.0853  -2
  -5  -9   1 188.273 14.0853   1
  -3 -10   3 201.017 14.5351  -3
  -3 -10   2 201.017 14.5351  -2
  -4  -9   1 201.017 14.5351   1
  -2 -10   3 234.660 18.1127  -3
  -2 -10   2 234.660 18.1127  -2
  -3  -9   1 234.660 18.1127   1
  -2  -9   1 168.250 11.4649   1
  -1  -9   1 37.6244 2.08394   1
   0  -9   1 -0.6777 0.86199   1
   1  -9   1 91.4508 6.90340   1
   2  -9   1 264.581 17.3632   1
   3  -9   1 427.028 31.1813   1
   4  -9   1 659.370 42.9676   1
   5  -9   1 119.032 7.09335   1
   6  -9   1 53.7532 2.96771   1
   7  -9   1 126.204 6.40313   1
   8  -9   1 19.0190 1.60402   1
   9  -8   1 120.224 36.2551  -3
   9  -9   1 120.224 36.2551   1
  10  -9   1 126.416 7.04738   1
  11  -9   1 252.338 15.9570   1
 -12   7   0 430.128 69.7772  -3
  12  -9   1 430.128 69.7772   1
  13  -9   1 7.73952 9.83846   1
  14  -9   1 3.11060 10.5153   1
  15  -9   1 -0.9785 8.68257   1
 -13  -8   1 -4.2896 9.13906   1
 -11 -10   4 -4.2192 8.03767  -3
 -11 -10   3 -4.2192 8.03767  -2
 -12  -8   1 -4.2192 8.03767   1
  -9  -8   1 22.1574 4.77807   1
  -8  -8   1 5.82406 2.70606   1
  -7  -8   1 50.2311 4.80081   1
  -5  -9   3 104.825 12.2578  -3
  -5  -9   2 104.825 12.2578  -2
  -6  -8   1 104.825 12.2578   1
  -4  -9   3 186.570 18.1467  -3
  -4  -9   2 186.570 18.1467  -2
  -5  -8   1 186.570 18.1467   1
  -3  -9   3 211.350 15.7906  -3
  -3  -9   2 211.350 15.7906  -2
  -4  -8   1 211.350 15.7906   1
  -3  -8   1 57.6872 4.70918   1
  -2  -8   1 151.286 7.35653   1
  -1  -8   1 44.2100 2.32779   1
   0  -8   1 198.301 10.2402   1
   1  -8   1 279.021 16.6169   1
   2  -8   1 2149.06 140.412   1
   3  -8   1 1107.05 65.5810   1
   4  -8   1 118.715 6.84446   1
   5  -8   1 80.3905 4.52131   1
   6  -8   1 43.4652 2.45504   1
   7  -8   1 275.630 15.3590   1
   8  -8   1 363.403 24.2657   1
   9  -8   1 284.007 12.9474   1
  10  -8   1 7.80213 2.01319   1
  11  -8   1 21.2411 2.85826   1
 -12   6   1 26.2738 13.2420  -3
 -12   6   1 26.2738 13.2420  -2
  12  -8   1 26.2738 13.2420   1
 -13   6   0 177.848 35.1790  -3
 -13   6   0 177.848 35.1790  -2
  13  -8   1 177.848 35.1790   1
 -13   6   1 223.475 38.0718  -3
 -13   6   1 223.475 38.0718  -2
  13  -8   1 223.475 38.0718   1
 -14   6   1 49.3134 9.55836  -3
 -14   6   1 49.3134 9.55836  -2
  14  -8   1 49.3134 9.55836   1
 -15   6   1 48.6635 9.52585  -3
 -15   6   1 48.6635 9.52585  -2
  15  -8   1 48.6635 9.52585   1
 -16   6   1 56.2399 17.6692  -3
 -16   6   1 56.2399 17.6692  -2
  16  -8   1 56.2399 17.6692   1
 -14  -7   1 4.86778 7.28266   1
 -13  -7   1 -5.1446 5.67830   1
 -11  -9   4 69.8512 18.3244  -3
 -11  -9   3 69.8512 18.3244  -2
 -12  -7   1 69.8512 18.3244   1
  -8  -9   3 48.1153 15.5092  -3
  -8  -9   2 48.1153 15.5092  -2
  -9  -7   1 48.1153 15.5092   1
  -8  -7   1 0.59434 2.43741   1
  -7  -7   1 2.94704 2.19585   1
  -5  -8   3 104.798 13.1458  -3
  -5  -8   2 104.798 13.1458  -2
  -6  -7   1 104.798 13.1458   1
  -4  -8   3 155.357 27.5379  -3
  -4  -8   2 155.357 27.5379  -2
  -5  -7   1 155.357 27.5379   1
  -3  -8   3 83.8604 18.9117  -3
  -3  -8   2 83.8604 18.9117  -2
  -4  -7   1 83.8604 18.9117   1
  -3  -7   1 99.3123 5.70343   1
  -2  -7   1 11.9021 1.06069   1
  -1  -7   1 77.4002 3.85605   1
   0  -7   1 9.83975 0.86373   1
   1  -7   1 175.775 9.07734   1
   2  -7   1 657.756 43.2149   1
   3  -7   1 443.434 24.9210   1
   4  -7   1 869.500 46.6254   1
   5  -7   1 44.8996 2.29612   1
   6  -7   1 0.71282 0.96499   1
   7  -7   1 20.3387 2.42813   1
  -8   6   0 43.2428 8.10121  -3
  -8   6   0 43.2428 8.10121  -2
   8  -7   1 43.2428 8.10121   1
  -9   6   0 146.482 14.4384  -3
  -9   6   0 146.482 14.4384  -2
   9  -7   1 146.482 14.4384   1
 -10   6   0 184.160 27.9709  -3
 -10   6   0 184.160 27.9709  -2
  10  -7   1 184.160 27.9709   1
 -11   5   0 73.6169 31.0730  -3
 -11   5   0 73.6169 31.0730  -2
  11  -7   1 73.6169 31.0730   1
 -12   5   1 260.447 43.3499  -3
 -12   5   1 260.447 43.3499  -2
  12  -7   1 260.447 43.3499   1
 -13   5   1 29.2967 10.0810  -3
 -13   5   1 29.2967 10.0810  -2
  13  -7   1 29.2967 10.0810   1
 -14   5   1 28.5733 7.98241  -3
 -14   5   1 28.5733 7.98241  -2
  14  -7   1 28.5733 7.98241   1
 -15   5   1 13.9823 9.46608  -3
 -15   5   1 13.9823 9.46608  -2
  15  -7   1 13.9823 9.46608   1
 -16   5   1 24.4362 18.7824  -3
 -16   5   1 24.4362 18.7824  -2
  16  -7   1 24.4362 18.7824   1
 -14  -6   1 2.49096 5.65398   1
 -13  -6   1 0.23218 4.68090   1
 -11  -8   4 44.0765 15.0273  -3
 -11  -8   3 44.0765 15.0273  -2
 -12  -6   1 44.0765 15.0273   1
 -11  -6   1 -4.2395 7.56197   1
 -10  -6   1 27.4602 4.39640   1
  -9  -6   1 -0.1081 2.91251   1
  -7  -8   4 51.3654 28.1058  -3
  -7  -8   3 51.3654 28.1058  -2
  -8  -6   1 51.3654 28.1058   1
  -7  -6   1 11.4821 1.86990   1
  -6  -6   1 48.8074 3.36990   1
  -5  -6   1 33.3020 2.61353   1
  -4  -6   1 448.194 26.9299   1
  -3  -6   1 181.118 9.60030   1
  -2  -6   1 17.1401 1.22571   1
  -1  -6   1 20.6487 1.26361   1
   0  -6   1 426.879 21.0553   1
   1  -6   1 184.107 9.55425   1
   2  -6   1 86.8881 5.31697   1
   3  -6   1 59.5818 3.66124   1
   4  -6   1 707.008 33.5615   1
   5  -6   1 208.166 10.5974   1
  -6   5   0 84.5112 13.6948  -3
  -6   5   0 84.5112 13.6948  -2
   6  -6   1 84.5112 13.6948   1
  -7   5   0 28.4950 5.89558  -3
  -7   5   0 28.4950 5.89558  -2
   7  -6   1 28.4950 5.89558   1
  -8   5   0 40.1465 4.70850  -3
  -8   5   0 40.1465 4.70850  -2
   8  -6   1 40.1465 4.70850   1
  -9   5   0 130.673 8.89623  -3
  -9   5   0 130.673 8.89623  -2
   9  -6   1 130.673 8.89623   1
  10  -6   1 441.390 33.1027   1
 -11   4   0 130.724 42.6141  -3
 -11   4   0 130.724 42.6141  -2
  11  -6   1 130.724 42.6141   1
 -11   4   1 28.1096 11.2993  -3
 -11   4   1 28.1096 11.2993  -2
  11  -6   1 28.1096 11.2993   1
 -12   4   1 112.585 15.4892  -3
 -12   4   1 112.585 15.4892  -2
  12  -6   1 112.585 15.4892   1
 -13   4   1 220.133 18.1533  -3
 -13   4   1 220.133 18.1533  -2
  13  -6   1 220.133 18.1533   1
 -14   4   1 181.671 14.2528  -3
 -14   4   1 181.671 14.2528  -2
  14  -6   1 181.671 14.2528   1
 -15   4   1 205.884 20.4701  -3
 -15   4   1 205.884 20.4701  -2
  15  -6   1 205.884 20.4701   1
 -16   4   1 90.2592 23.0698  -3
 -16   4   1 90.2592 23.0698  -2
  16  -6   1 90.2592 23.0698   1
  18  -6   1 41.8975 33.9171   1
 -14  -5   1 79.7309 9.59491   1
 -13  -5   1 13.5065 4.03184   1
 -12  -5   1 -1.3747 3.84545   1
 -10  -7   4 11.4157 28.3351  -3
 -10  -7   3 11.4157 28.3351  -2
 -11  -5   1 11.4157 28.3351   1
 -10  -5   1 23.4729 3.64984   1
  -8  -7   4 25.8271 34.2927  -3
  -8  -7   3 25.8271 34.2927  -2
  -9  -5   1 25.8271 34.2927   1
  -8  -5   1 56.8146 4.62133   1
  -7  -5   1 19.3507 1.66917   1
  -6  -5   1 203.969 10.1398   1
  -5  -5   1 235.023 11.6202   1
  -4  -5   1 15.0165 1.27312   1
  -3  -5   1 0.86596 0.88533   1
  -2  -5   1 128.929 6.10675   1
  -1  -5   1 41.8615 2.16588   1
   0  -5   1 663.490 31.5275   1
   1  -5   1 2858.83 149.981   1
   2  -5   1 772.764 43.6847   1
   3  -5   1 396.326 20.0574   1
   4  -5   1 2.48096 0.68392   1
  -5   4   0 99.3432 14.9651  -3
  -5   4   0 99.3432 14.9651  -2
   5  -5   1 99.3432 14.9651   1
  -6   4   0 529.481 34.7641  -3
  -6   4   0 529.481 34.7641  -2
   6  -5   1 529.481 34.7641   1
  -7   4   0 109.958 6.06537  -3
  -7   4   0 109.958 6.06537  -2
   7  -5   1 109.958 6.06537   1
  -8   4   0 248.017 11.9851  -3
  -8   4   0 248.017 11.9851  -2
   8  -5   1 248.017 11.9851   1
  -9   4   0 413.976 23.4620  -3
  -9   4   0 413.976 23.4620  -2
   9  -5   1 413.976 23.4620   1
  10  -5   1 4.68155 2.87590   1
 -11   3   1 95.4386 13.7253  -3
 -11   3   1 95.4386 13.7253  -2
  11  -5   1 95.4386 13.7253   1
  12  -5   1 47.9865 9.43583   1
 -13   3   1 43.6226 5.92384  -3
 -13   3   1 43.6226 5.92384  -2
  13  -5   1 43.6226 5.92384   1
 -14   3   1 93.6576 9.77447  -3
 -14   3   1 93.6576 9.77447  -2
  14  -5   1 93.6576 9.77447   1
 -15   3   1 6.02544 8.32775  -3
 -15   3   1 6.02544 8.32775  -2
  15  -5   1 6.02544 8.32775   1
 -16   3   1 19.3441 20.4554  -3
 -16   3   1 19.3441 20.4554  -2
  16  -5   1 19.3441 20.4554   1
  17  -5   1 25.0638 14.7423   1
 -15  -4   1 53.3478 14.5073   1
 -14  -4   1 44.3944 5.63308   1
 -13  -4   1 17.7251 4.05411   1
 -12  -4   1 20.5930 3.93419   1
 -10  -6   4 56.3059 32.4937  -3
 -10  -6   3 56.3059 32.4937  -2
 -11  -4   1 56.3059 32.4937   1
 -10  -4   1 39.7035 4.36315   1
  -9  -4   1 262.894 18.1491   1
  -8  -4   1 10.4582 1.82089   1
  -7  -4   1 52.0032 2.60711   1
  -6  -4   1 129.704 6.31378   1
  -5  -4   1 2.35647 0.86247   1
  -4  -4   1 699.463 38.4463   1
  -3  -4   1 115.561 5.49938   1
  -2  -4   1 369.875 19.0060   1
  -1  -4   1 173.465 8.32152   1
   0  -4   1 81.1638 3.99271   1
   1  -4   1 3.55580 0.64470   1
   2  -4   1 8.36002 0.90128   1
   3  -4   1 852.880 44.7121   1
   4  -4   1 2.13205 0.71357   1
  -5   3   0 135.661 19.6935  -3
  -5   3   0 135.661 19.6935  -2
   5  -4   1 135.661 19.6935   1
  -6   3   0 139.169 7.35149  -3
  -6   3   0 139.169 7.35149  -2
   6  -4   1 139.169 7.35149   1
  -7   3   0 134.752 6.88044  -3
  -7   3   0 134.752 6.88044  -2
   7  -4   1 134.752 6.88044   1
  -8   3   0 693.011 32.8680  -3
  -8   3   0 693.011 32.8680  -2
   8  -4   1 693.011 32.8680   1
  -9   3   0 103.212 7.57415  -3
  -9   3   0 103.212 7.57415  -2
   9  -4   1 103.212 7.57415   1
 -10   2   1 90.4861 17.8191  -3
 -10   2   1 90.4861 17.8191  -2
  10  -4   1 90.4861 17.8191   1
 -11   2   1 43.3674 6.68194  -3
 -11   2   1 43.3674 6.68194  -2
  11  -4   1 43.3674 6.68194   1
 -12   2   1 129.240 13.8166  -3
 -12   2   1 129.240 13.8166  -2
  12  -4   1 129.240 13.8166   1
 -13   2   1 42.8110 6.00872  -3
 -13   2   1 42.8110 6.00872  -2
  13  -4   1 42.8110 6.00872   1
 -14   2   1 57.0277 7.93093  -3
 -14   2   1 57.0277 7.93093  -2
  14  -4   1 57.0277 7.93093   1
 -15   2   1 42.4493 9.86841  -3
 -15   2   1 42.4493 9.86841  -2
  15  -4   1 42.4493 9.86841   1
 -16   2   1 48.2168 25.5351  -3
 -16   2   1 48.2168 25.5351  -2
  16  -4   1 48.2168 25.5351   1
  17  -4   1 19.0088 13.8234   1
 -15  -3   1 6.05133 9.92253   1
 -14  -3   1 45.0057 6.50122   1
 -13  -3   1 40.2112 5.17465   1
 -12  -3   1 10.7497 3.49209   1
 -11  -3   1 -0.1277 2.88251   1
 -10  -3   1 24.9432 3.21076   1
  -9  -3   1 2.60097 1.86942   1
  -8  -3   1 66.3560 3.39294   1
  -7  -3   1 -0.2914 0.96759   1
  -6  -3   1 6.79740 0.99193   1
  -5  -3   1 50.3079 2.61613   1
  -4  -3   1 18.8101 1.21154   1
  -3  -3   1 1.41243 0.65547   1
  -2  -3   1 2.74353 0.61728   1
  -1  -3   1 91.7676 5.32709   1
   0  -3   1 454.501 50.7949  -3
   0  -3   1 454.501 50.7949   1
   1  -3   1 38.7886 5.05425  -3
   1  -3   1 38.7886 5.05425   1
   2  -3   1 382.052 23.7022   1
   3  -3   1 270.208 12.9034   1
   4  -3   1 0.84631 0.79765   1
  -5   2   0 43.0356 3.66240  -3
  -5   2   0 43.0356 3.66240  -2
   5  -3   1 43.0356 3.66240   1
  -6   2   0 89.3622 4.58496  -3
  -6   2   0 89.3622 4.58496  -2
   6  -3   1 89.3622 4.58496   1
  -7   2   0 139.718 6.97539  -3
  -7   2   0 139.718 6.97539  -2
   7  -3   1 139.718 6.97539   1
  -8   2   0 335.807 15.9503  -3
  -8   2   0 335.807 15.9503  -2
   8  -3   1 335.807 15.9503   1
  -9   2   0 44.7703 5.64077  -3
  -9   2   0 44.7703 5.64077  -2
   9  -3   1 44.7703 5.64077   1
  10  -3   1 9.60733 2.54905   1
 -11   1   1 49.5840 9.58901  -3
 -11   1   1 49.5840 9.58901  -2
  11  -3   1 49.5840 9.58901   1
 -12   1   1 8.44982 8.29327  -3
 -12   1   1 8.44982 8.29327  -2
  12  -3   1 8.44982 8.29327   1
 -13   1   1 4.43788 6.01960  -3
 -13   1   1 4.43788 6.01960  -2
  13  -3   1 4.43788 6.01960   1
 -14   1   1 116.586 11.6818  -3
 -14   1   1 116.586 11.6818  -2
  14  -3   1 116.586 11.6818   1
 -15   1   1 8.93590 9.44128  -3
 -15   1   1 8.93590 9.44128  -2
  15  -3   1 8.93590 9.44128   1
 -16   1   1 -24.045 25.5485  -3
 -16   1   1 -24.045 25.5485  -2
  16  -3   1 -24.045 25.5485   1
  17  -3   1 34.0798 16.6352   1
 -16  -2   1 13.1097 15.0072   1
 -14  -5   4 39.6177 18.9152  -3
 -14  -5   3 39.6177 18.9152  -2
 -15  -2   1 39.6177 18.9152   1
 -14  -2   1 -0.4049 4.74642   1
 -13  -2   1 31.1265 4.56295   1
 -12  -2   1 104.355 9.23814   1
 -11  -2   1 105.343 9.20994   1
 -10  -2   1 -0.6197 2.14840   1
  -9  -2   1 2.36741 1.38933   1
  -8  -2   1 288.191 13.9037   1
  -7  -2   1 91.2490 4.51587   1
  -6  -2   1 32.9650 2.08761   1
  -5  -2   1 40.9610 2.13288   1
  -4  -2   1 350.202 16.3126   1
  -3  -2   1 1.71095 0.60953   1
  -2  -2   1 17.0946 1.09123   1
  -1  -2   1 276.818 15.1824   1
   0  -2   1 43.0434 5.13647  -3
   0  -2   1 43.0434 5.13647   1
   0  -2   1 52.7836 5.34377  -2
   0  -2   1 52.7836 5.34377   1
   1  -2   1 1.09763 1.73642  -3
   1  -2   1 1.09763 1.73642   1
   2  -2   1 244.189 11.6593   1
   3  -2   1 200.246 9.58484   1
   4  -2   1 20.6644 1.33316   1
  -5   1   0 271.474 13.6868  -3
  -5   1   0 271.474 13.6868  -2
   5  -2   1 271.474 13.6868   1
  -6   1   0 65.5626 3.61417  -3
  -6   1   0 65.5626 3.61417  -2
   6  -2   1 65.5626 3.61417   1
  -7   1   0 58.5561 3.51853  -3
  -7   1   0 58.5561 3.51853  -2
   7  -2   1 58.5561 3.51853   1
  -8   1   0 304.880 16.2221  -3
  -8   1   0 304.880 16.2221  -2
   8  -2   1 304.880 16.2221   1
  -9   1   0 539.709 85.2427  -3
  -9   1   0 539.709 85.2427  -2
   9  -2   1 539.709 85.2427   1
 -10   0   1 247.127 30.4183  -3
 -10   0   1 247.127 30.4183  -2
  10  -2   1 247.127 30.4183   1
  11  -2   1 34.3710 5.94447   1
 -12   0   1 4.70962 8.59134  -3
 -12   0   1 4.70962 8.59134  -2
  12  -2   1 4.70962 8.59134   1
 -13   0   1 -10.165 9.72935  -3
 -13   0   1 -10.165 9.72935  -2
  13  -2   1 -10.165 9.72935   1
 -14   0   1 16.8921 10.9559  -3
 -14   0   1 16.8921 10.9559  -2
  14  -2   1 16.8921 10.9559   1
 -15   0   1 3.99152 10.6001  -2
  15  -2   1 3.99152 10.6001   1
 -16   0   1 20.1693 20.9524  -2
  16  -2   1 20.1693 20.9524   1
  17  -2   1 6.50930 19.5205   1
 -16  -1   1 7.54291 11.7524   1
 -15  -1   1 5.35210 5.81339   1
 -14  -1   1 52.7189 6.33649   1
 -13  -1   1 1.31158 3.61233   1
 -12  -1   1 -0.3948 3.17502   1
 -11  -1   1 16.1288 3.35085   1
 -10  -1   1 15.0075 1.99526   1
  -9  -1   1 128.621 5.89342   1
  -8  -1   1 351.755 20.0309   1
  -7  -1   1 19.6146 1.98983   1
  -6  -2   2 388.924 33.9730  -3
  -6  -2   2 388.924 33.9730  -2
  -6  -1   1 388.924 33.9730   1
  -5  -2   2 740.134 39.8950  -3
  -5  -2   2 740.134 39.8950  -2
  -5  -1   1 740.134 39.8950   1
  -4  -1   1 128.527 6.03608   1
  -3  -1   1 50.7357 2.48369   1
  -2  -1   1 59.2535 2.83418   1
  -1  -1   1 730.458 72.6593  -2
  -1  -1   1 730.458 72.6593   1
   1  -1   1 420.194 58.2755  -3
   1  -1   1 420.194 58.2755   1
   2  -1   1 90.6018 4.37230   1
   3  -1   1 136.923 6.50698   1
   4  -1   1 4.05398 0.81953   1
   5   0   0 320.872 16.2520  -3
   5   0   0 320.872 16.2520  -2
   5  -1   1 320.872 16.2520   1
   6   0   0 1200.49 56.9364  -3
   6   0   0 1200.49 56.9364  -2
   6  -1   1 1200.49 56.9364   1
   7   0   0 455.895 21.7202  -3
   7   0   0 455.895 21.7202  -2
   7  -1   1 455.895 21.7202   1
   8   0   0 328.936 20.0059  -3
   8   0   0 328.936 20.0059  -2
   8  -1   1 328.936 20.0059   1
   9   0   0 19.3823 11.8926  -3
   9   0   0 19.3823 11.8926  -2
   9  -1   1 19.3823 11.8926   1
 -10  -1   1 111.028 22.5714  -3
 -10  -1   1 111.028 22.5714  -2
  10  -1   1 111.028 22.5714   1
 -11  -1   1 20.5816 13.4630  -3
 -11  -1   1 20.5816 13.4630  -2
  11  -1   1 20.5816 13.4630   1
  12  -1   1 -3.8854 4.36409   1
 -13  -1   1 -2.6570 13.9741  -2
  13  -1   1 -2.6570 13.9741   1
 -14  -1   1 76.7411 18.3901  -2
  14  -1   1 76.7411 18.3901   1
  15  -1   1 5.71727 4.60048   1
  16  -1   1 18.4325 8.42088   1
 -16   0   1 6.60037 10.6740   1
 -15   0   1 -1.0740 5.23635   1
 -14   0   1 3.61744 4.28796   1
 -13   0   1 -0.2047 3.50779   1
 -12   0   1 14.9545 3.57824   1
 -11   0   1 12.7977 3.01597   1
 -10   0   1 145.669 7.19805   1
  -9   0   1 97.6416 5.53657   1
  -8  -1   2 90.4034 18.3273  -3
  -8  -1   2 90.4034 18.3273  -2
  -8   0   1 90.4034 18.3273   1
  -7  -1   2 892.409 50.4173  -3
  -7  -1   2 892.409 50.4173  -2
  -7   0   1 892.409 50.4173   1
  -6  -1   2 84.2462 5.15176  -3
  -6  -1   2 84.2462 5.15176  -2
  -6   0   1 84.2462 5.15176   1
  -5  -1   2 556.033 32.7785  -3
  -5  -1   2 556.033 32.7785  -2
  -5   0   1 556.033 32.7785   1
  -4   0   1 1035.72 48.1221   1
  -3   0   1 598.681 29.4381   1
  -2   0   1 389.986 20.5236   1
  -1   0   1 81.7410 4.65235   1
   0   0   1 1.36015 0.19441  -2
   0   0   1 1.36015 0.19441   1
   1   0   1 1369.61 71.6907   1
   2   0   1 164.412 7.84976   1
   3   0   1 5.62099 0.71585   1
   4   0   1 204.213 15.3031   1
   5   1   0 310.213 16.5174  -3
   5   1   0 310.213 16.5174  -2
   5   0   1 310.213 16.5174   1
   6   1   0 119.634 6.45596  -3
   6   1   0 119.634 6.45596  -2
   6   0   1 119.634 6.45596   1
   7   1   0 448.759 31.0266  -3
   7   1   0 448.759 31.0266  -2
   7   0   1 448.759 31.0266   1
   8   1   0 193.726 17.6862  -3
   8   1   0 193.726 17.6862  -2
   8   0   1 193.726 17.6862   1
   9   0   1 282.052 16.2806   1
  10   0   1 139.300 11.6505   1
  11   0   1 1.81161 3.11486   1
  12   0   1 27.4377 4.21041   1
  13   0   1 29.6112 4.57923   1
  14   0   1 -0.0262 4.08575   1
  15   0   1 12.6813 4.87141   1
  16   0   1 7.04528 7.83806   1
 -17   1   1 21.3069 17.6022   1
 -16   1   1 11.5412 6.45015   1
 -15   1   1 17.4239 6.35999   1
 -14   1   1 47.0080 5.92899   1
 -13   1   1 -1.9465 3.55992   1
 -12   1   1 3.82896 3.25990   1
 -11   1   1 15.3825 2.75150   1
 -10   1   1 135.581 8.88268   1
  -9   0   2 60.4354 9.67999  -3
  -9   0   2 60.4354 9.67999  -2
  -9   1   1 60.4354 9.67999   1
  -8   0   2 1015.90 58.6006  -3
  -8   0   2 1015.90 58.6006  -2
  -8   1   1 1015.90 58.6006   1
  -7   0   2 1072.00 50.8110  -3
  -7   0   2 1072.00 50.8110  -2
  -7   1   1 1072.00 50.8110   1
  -6   0   2 310.816 14.9677  -3
  -6   0   2 310.816 14.9677  -2
  -6   1   1 310.816 14.9677   1
  -5   0   2 -6.9279 3.06406  -3
  -5   0   2 -6.9279 3.06406  -2
  -5   1   1 -6.9279 3.06406   1
  -4   1   1 13.1359 0.94638   1
  -3   1   1 8.16315 0.69287   1
  -2   1   1 205.531 28.6670  -3
  -2   1   1 205.531 28.6670  -2
  -2   1   1 205.531 28.6670   1
  -1   1   1 1304.76 90.9155  -3
  -1   1   1 1304.76 90.9155  -2
  -1   1   1 1304.76 90.9155   1
  -1   1   1 812.390 90.5803  -3
  -1   1   1 812.390 90.5803   1
   0   1   1 7743.21 671.061  -2
   0   1   1 7743.21 671.061   1
   1   1   1 150.557 11.1930   1
   2   1   1 167.324 8.85124   1
   3   1   1 198.487 10.5316   1
   4   1   1 14.7538 1.88668   1
   5   2   0 151.031 8.04494  -3
   5   2   0 151.031 8.04494  -2
   5   1   1 151.031 8.04494   1
   6   2   0 754.293 83.6919  -3
   6   2   0 754.293 83.6919  -2
   6   1   1 754.293 83.6919   1
   6   2   0 629.443 93.8650  -2
   6   1   1 629.443 93.8650   1
   7   2   0 171.380 34.4476  -3
   7   2   0 171.380 34.4476  -2
   7   1   1 171.380 34.4476   1
   8   1   1 21.5051 2.21144   1
   9   1   1 5.75583 1.62368   1
  10   1   1 18.8471 2.88306   1
  11   1   1 -0.7779 2.77694   1
  12   1   1 11.7985 3.57780   1
  13   1   1 11.6486 3.90042   1
  14   1   1 14.0692 4.43915   1
  15   1   1 4.07170 4.64075   1
  16   1   1 -5.2980 8.75815   1
 -17   2   1 3.04487 15.4562   1
 -16   2   1 8.34346 6.30477   1
 -15   2   1 7.25372 5.85891   1
 -14   0   3 24.8944 23.4131  -3
 -14   0   3 24.8944 23.4131  -2
 -14   2   1 24.8944 23.4131   1
 -13   2   1 -4.8502 4.93394   1
 -12   0   3 42.0247 13.8415  -3
 -12   0   3 42.0247 13.8415  -2
 -12   2   1 42.0247 13.8415   1
 -11   0   3 113.372 26.1034  -3
 -11   0   3 113.372 26.1034  -2
 -11   2   1 113.372 26.1034   1
 -10   2   1 115.667 8.38952   1
  -9   1   2 151.226 10.1992  -3
  -9   1   2 151.226 10.1992  -2
  -9   2   1 151.226 10.1992   1
  -8   1   2 77.9663 4.49379  -3
  -8   1   2 77.9663 4.49379  -2
  -8   2   1 77.9663 4.49379   1
  -7   1   2 237.729 11.5062  -3
  -7   1   2 237.729 11.5062  -2
  -7   2   1 237.729 11.5062   1
  -6   1   2 726.435 36.7695  -3
  -6   1   2 726.435 36.7695  -2
  -6   2   1 726.435 36.7695   1
  -5   1   2 101.724 9.66499  -3
  -5   1   2 101.724 9.66499  -2
  -5   2   1 101.724 9.66499   1
  -4   2   1 42.9498 2.17591   1
  -3   2   1 219.911 12.5125   1
  -2   2   1 375.204 29.5476  -3
  -2   2   1 375.204 29.5476   1
  -1   2   1 766.879 85.5754  -3
  -1   2   1 766.879 85.5754   1
   0   2   1 86.6478 9.78920  -2
   0   2   1 86.6478 9.78920   1
   1   2   1 213.999 11.2449   1
   3   2   1 13.7862 1.19346   1
   4   3   0 76.3620 13.6218  -3
   4   3   0 76.3620 13.6218  -2
   4   2   1 76.3620 13.6218   1
   5   2   1 15.1731 2.60540   1
   6   2   1 327.329 27.0513   1
   7   3   0 3.29388 8.22876  -2
   7   2   1 3.29388 8.22876   1
   8   2   1 503.333 28.0299   1
   9   2   1 90.1108 5.54433   1
  10   2   1 19.8636 2.96603   1
  11   2   1 -0.3698 3.09463   1
  12   2   1 2.57812 3.38278   1
  13   2   1 2.35508 3.70969   1
  14   2   1 32.8414 5.88525   1
  15   2   1 22.7443 6.72259   1
  16   2   1 14.5864 10.7521   1
 -17   3   1 13.7704 13.6618   1
 -16   3   1 13.0103 6.93349   1
 -14   1   3 5.07888 13.0650  -3
 -14   1   3 5.07888 13.0650  -2
 -14   3   1 5.07888 13.0650   1
 -13   1   3 38.2421 8.09733  -3
 -13   1   3 38.2421 8.09733  -2
 -13   3   1 38.2421 8.09733   1
 -12   1   3 51.5463 29.8511  -3
 -12   1   3 51.5463 29.8511  -2
 -12   3   1 51.5463 29.8511   1
 -11   1   3 98.5954 21.1943  -3
 -11   1   3 98.5954 21.1943  -2
 -11   3   1 98.5954 21.1943   1
 -10   3   1 -0.1449 2.68057   1
  -9   2   2 16.7672 3.32234  -3
  -9   2   2 16.7672 3.32234  -2
  -9   3   1 16.7672 3.32234   1
  -9   2   2 7.85867 5.92877  -3
  -9   3   1 7.85867 5.92877   1
  -8   2   2 352.839 16.9753  -3
  -8   2   2 352.839 16.9753  -2
  -8   3   1 352.839 16.9753   1
  -7   2   2 219.560 10.6549  -3
  -7   2   2 219.560 10.6549  -2
  -7   3   1 219.560 10.6549   1
  -6   2   2 11.6273 2.02546  -3
  -6   2   2 11.6273 2.02546  -2
  -6   3   1 11.6273 2.02546   1
  -5   3   1 294.328 30.0479   1
  -4   3   1 7.94721 0.96470   1
  -3   3   1 954.721 135.872  -3
  -3   3   1 954.721 135.872   1
  -2   3   1 1677.31 149.973  -3
  -2   3   1 1677.31 149.973   1
  -1   3   1 30.6132 2.21883   1
   0   3   1 9.02540 3.25551  -2
   0   3   1 9.02540 3.25551   1
   1   3   1 485.723 81.9727  -2
   1   3   1 485.723 81.9727   1
   2   3   1 8.86531 0.96871   1
   3   3   1 2.39642 0.76622   1
   4   3   1 30.8210 2.05179   1
   5   3   1 189.348 10.6871   1
   6   3   1 55.1621 3.26404   1
   7   3   1 321.588 16.1639   1
   8   3   1 11.0410 1.76738   1
   9   3   1 -0.2817 2.16533   1
  10   3   1 -0.4413 2.65620   1
  11   3   1 6.61292 3.13031   1
  12   3   1 91.4999 8.20572   1
  13   3   1 9.97242 3.92952   1
 -13  -6   2 14.6963 13.2404  -3
 -13  -6   1 14.6963 13.2404  -2
  14   3   1 14.6963 13.2404   1
  15   3   1 1.66776 6.39830   1
 -17   4   1 17.5900 13.0347   1
 -16   2   3 87.4917 24.8485  -3
 -16   2   3 87.4917 24.8485  -2
 -16   4   1 87.4917 24.8485   1
 -15   2   3 223.115 26.5978  -3
 -15   2   3 223.115 26.5978  -2
 -15   4   1 223.115 26.5978   1
 -14   2   3 131.328 15.1899  -3
 -14   2   3 131.328 15.1899  -2
 -14   4   1 131.328 15.1899   1
 -13   2   3 275.131 23.3145  -3
 -13   2   3 275.131 23.3145  -2
 -13   4   1 275.131 23.3145   1
 -12   4   1 78.0196 10.1163   1
 -11   2   3 13.7615 11.9769  -3
 -11   2   3 13.7615 11.9769  -2
 -11   4   1 13.7615 11.9769   1
 -10   4   1 108.963 16.9600   1
  -9   3   2 135.228 8.20624  -3
  -9   3   2 135.228 8.20624  -2
  -9   4   1 135.228 8.20624   1
  -8   3   2 278.129 13.4444  -3
  -8   3   2 278.129 13.4444  -2
  -8   4   1 278.129 13.4444   1
  -7   3   2 27.1291 2.46123  -3
  -7   3   2 27.1291 2.46123  -2
  -7   4   1 27.1291 2.46123   1
  -6   3   2 67.0936 4.89893  -3
  -6   3   2 67.0936 4.89893  -2
  -6   4   1 67.0936 4.89893   1
  -5   4   1 7.97601 1.44823   1
  -4   4   1 44.9911 2.26158   1
  -3   4   1 275.842 41.4888  -3
  -3   4   1 275.842 41.4888   1
  -2   4   1 3078.58 457.971  -3
  -2   4   1 3078.58 457.971   1
  -1   4   1 3403.60 573.710  -2
  -1   4   1 3403.60 573.710   1
   0   4   1 300.554 50.9236  -2
   0   4   1 300.554 50.9236   1
   1   4   1 5.17077 3.79886  -2
   1   4   1 5.17077 3.79886   1
   2   4   1 45.4789 2.54271   1
   3   4   1 5.15974 0.97813   1
   4   4   1 -0.1966 0.92226   1
   5   4   1 119.878 6.41133   1
   6   4   1 175.109 8.58864   1
   7   4   1 1.73378 1.34381   1
   8   4   1 29.8656 2.72433   1
   9   4   1 31.7220 3.47325   1
  10   4   1 26.3230 3.81345   1
  10   6   0 6.19366 22.5979  -2
  11   4   1 6.19366 22.5979   1
  12   4   1 42.5116 5.14687   1
  13   4   1 23.9205 4.42398   1
  14   4   1 0.72110 4.97259   1
  15   4   1 2.67839 9.36486   1
 -18   5   1 -3.2939 27.0082   1
 -17   5   1 4.85075 8.08299   1
 -16   3   3 30.0485 13.5495  -3
 -16   3   3 30.0485 13.5495  -2
 -16   5   1 30.0485 13.5495   1
 -15   3   3 8.74702 9.92748  -3
 -15   3   3 8.74702 9.92748  -2
 -15   5   1 8.74702 9.92748   1
 -14   3   3 -1.1935 7.25530  -3
 -14   3   3 -1.1935 7.25530  -2
 -14   5   1 -1.1935 7.25530   1
 -13   3   3 17.1058 5.78949  -3
 -13   3   3 17.1058 5.78949  -2
 -13   5   1 17.1058 5.78949   1
 -12   3   3 224.360 21.4927  -3
 -12   3   3 224.360 21.4927  -2
 -12   5   1 224.360 21.4927   1
 -11   5   1 239.379 21.9811   1
 -10   4   2 10.1816 9.67512  -3
 -10   4   2 10.1816 9.67512  -2
 -10   5   1 10.1816 9.67512   1
  -9   4   2 28.8995 3.22903  -3
  -9   4   2 28.8995 3.22903  -2
  -9   5   1 28.8995 3.22903   1
  -8   4   2 142.667 7.21002  -3
  -8   4   2 142.667 7.21002  -2
  -8   5   1 142.667 7.21002   1
  -7   4   2 54.4652 3.83852  -3
  -7   4   2 54.4652 3.83852  -2
  -7   5   1 54.4652 3.83852   1
  -6   4   2 7.51068 5.25288  -3
  -6   4   2 7.51068 5.25288  -2
  -6   5   1 7.51068 5.25288   1
  -5   5   1 -1.3616 1.13521   1
  -4   5   1 19.1358 1.14323   1
  -3   5   1 459.940 68.8320  -3
  -3   5   1 459.940 68.8320   1
  -2   5   1 1095.54 163.171  -3
  -2   5   1 1095.54 163.171   1
  -1   5   1 1481.77 249.912  -2
  -1   5   1 1481.77 249.912   1
   0   5   1 29.2739 7.05295  -2
   0   5   1 29.2739 7.05295   1
   1   5   1 138.848 7.05709   1
   2   5   1 9.01363 0.97722   1
   3   5   1 139.617 7.34506   1
   4   5   1 1.28298 1.10717   1
   5   5   1 61.7296 3.51575   1
   6   5   1 528.590 28.0009   1
   7   5   1 17.4824 1.80724   1
  -7  -7   2 39.9809 26.4328  -3
  -7  -7   1 39.9809 26.4328  -2
   8   5   1 39.9809 26.4328   1
   9   5   1 33.7565 4.15278   1
  10   5   1 3.11643 2.89881   1
  11   5   1 -0.2491 3.03254   1
  12   5   1 7.60468 3.53841   1
  13   5   1 10.9993 4.00888   1
  14   5   1 32.8282 6.62017   1
  15   5   1 -7.5570 11.9396   1
 -18   6   1 13.3436 26.2103   1
 -17   4   3 -0.9332 25.8239  -3
 -17   4   3 -0.9332 25.8239  -2
 -17   6   1 -0.9332 25.8239   1
 -16   4   3 41.7500 13.1221  -3
 -16   4   3 41.7500 13.1221  -2
 -16   6   1 41.7500 13.1221   1
 -15   4   3 82.5829 13.6460  -3
 -15   4   3 82.5829 13.6460  -2
 -15   6   1 82.5829 13.6460   1
 -14   4   3 11.8108 6.24962  -3
 -14   4   3 11.8108 6.24962  -2
 -14   6   1 11.8108 6.24962   1
 -13   4   3 40.9521 6.90889  -3
 -13   4   3 40.9521 6.90889  -2
 -13   6   1 40.9521 6.90889   1
 -12   4   3 115.429 16.2741  -3
 -12   4   3 115.429 16.2741  -2
 -12   6   1 115.429 16.2741   1
 -11   4   2 202.896 58.5912  -3
 -11   4   2 202.896 58.5912  -2
 -11   6   1 202.896 58.5912   1
 -10   5   2 54.7701 8.89010  -3
 -10   5   2 54.7701 8.89010  -2
 -10   6   1 54.7701 8.89010   1
  -9   5   2 286.403 17.9773  -3
  -9   5   2 286.403 17.9773  -2
  -9   6   1 286.403 17.9773   1
  -8   5   2 142.532 8.99234  -3
  -8   5   2 142.532 8.99234  -2
  -8   6   1 142.532 8.99234   1
  -7   5   2 32.6205 4.87264  -3
  -7   5   2 32.6205 4.87264  -2
  -7   6   1 32.6205 4.87264   1
  -6   5   2 52.9636 6.97897  -3
  -6   5   2 52.9636 6.97897  -2
  -6   6   1 52.9636 6.97897   1
  -5   5   2 10.8263 6.83479  -2
  -5   6   1 10.8263 6.83479   1
  -4   6   1 852.447 49.0791   1
  -3   6   1 1346.02 79.5291   1
  -2   6   1 65.1451 3.96081   1
  -1   6   1 44.8764 2.84633   1
   0   6   1 329.796 19.6756   1
   1   6   1 27.2822 1.66416   1
   2   6   1 17.5093 1.17243   1
   3   6   1 15.5436 1.30213   1
   4   6   1 58.4436 3.31736   1
   5   6   1 97.6113 4.79398   1
   6   6   1 109.399 5.52918   1
   7   6   1 23.8017 2.65317   1
   8   6   1 193.208 17.0400   1
   9   6   1 15.4228 3.32265   1
  10   6   1 43.3256 5.75099   1
 -10  -8   2 43.5491 33.9432  -3
 -10  -8   1 43.5491 33.9432  -2
  11   6   1 43.5491 33.9432   1
 -11  -8   1 14.4994 36.2446  -3
  11   8   0 14.4994 36.2446  -2
  12   6   1 14.4994 36.2446   1
  13   6   1 3.82944 4.72140   1
  14   6   1 19.0684 6.47509   1
 -14  -9   2 9.99551 31.2185  -3
 -14  -9   1 9.99551 31.2185  -2
  15   6   1 9.99551 31.2185   1
 -17   5   3 9.49554 28.2529  -3
 -17   5   3 9.49554 28.2529  -2
 -17   7   1 9.49554 28.2529   1
 -16   5   3 49.7360 13.3030  -3
 -16   5   3 49.7360 13.3030  -2
 -16   7   1 49.7360 13.3030   1
 -15   5   3 34.6463 8.27752  -3
 -15   5   3 34.6463 8.27752  -2
 -15   7   1 34.6463 8.27752   1
 -14   5   3 45.2616 8.66884  -3
 -14   5   3 45.2616 8.66884  -2
 -14   7   1 45.2616 8.66884   1
 -13   5   3 28.2783 9.02360  -3
 -13   5   3 28.2783 9.02360  -2
 -13   7   1 28.2783 9.02360   1
 -12   5   3 19.3032 11.4410  -3
 -12   5   3 19.3032 11.4410  -2
 -12   7   1 19.3032 11.4410   1
 -11   5   2 2.31396 25.3749  -3
 -11   5   2 2.31396 25.3749  -2
 -11   7   1 2.31396 25.3749   1
 -10   6   2 337.799 33.9091  -3
 -10   6   2 337.799 33.9091  -2
 -10   7   1 337.799 33.9091   1
  -9   6   2 150.480 13.6612  -3
  -9   6   2 150.480 13.6612  -2
  -9   7   1 150.480 13.6612   1
  -9   6   2 73.5364 13.5698  -3
  -9   7   1 73.5364 13.5698   1
  -8   6   2 110.441 8.16443  -3
  -8   6   2 110.441 8.16443  -2
  -8   7   1 110.441 8.16443   1
  -7   6   2 162.671 23.4235  -2
  -7   7   1 162.671 23.4235   1
  -7   6   2 197.679 28.5635  -3
  -7   6   2 197.679 28.5635  -2
  -7   7   1 197.679 28.5635   1
  -6   6   2 64.4754 7.41528  -2
  -6   7   1 64.4754 7.41528   1
  -6   6   2 129.579 19.3225  -3
  -6   6   2 129.579 19.3225  -2
  -6   7   1 129.579 19.3225   1
  -5   7   1 3.28021 0.74956   1
  -4   7   1 223.756 14.2143   1
  -3   7   1 132.453 9.99297   1
  -2   7   1 409.569 26.4245   1
  -1   7   1 47.3848 2.94048   1
   0   7   1 143.215 8.65643   1
   1   7   1 187.363 10.3937   1
   2   7   1 5.99847 0.84760   1
   3   7   1 86.1115 4.83567   1
  -3  -8   1 236.090 45.0286  -3
   3   8   0 236.090 45.0286  -2
   4   7   1 236.090 45.0286   1
  -4  -8   1 303.266 57.8972  -3
   4   8   0 303.266 57.8972  -2
   5   7   1 303.266 57.8972   1
   6   7   1 0.28786 1.76154   1
   7   7   1 0.83330 2.33348   1
   8   7   1 102.864 8.95106   1
  -8  -9   1 33.0367 14.8154  -3
   8   9   0 33.0367 14.8154  -2
   9   7   1 33.0367 14.8154   1
  10   7   1 21.9619 8.71144   1
 -10  -9   2 27.2554 33.2750  -3
 -10  -9   1 27.2554 33.2750  -2
  11   7   1 27.2554 33.2750   1
  12   7   1 27.0515 5.47219   1
  13   7   1 10.6762 5.20069   1
  14   7   1 5.84372 12.4534   1
 -17   6   3 9.13124 34.2542  -3
 -17   6   3 9.13124 34.2542  -2
 -17   8   1 9.13124 34.2542   1
 -16   6   3 -11.144 14.8193  -3
 -16   6   3 -11.144 14.8193  -2
 -16   8   1 -11.144 14.8193   1
 -15   6   3 83.5832 15.0115  -3
 -15   6   3 83.5832 15.0115  -2
 -15   8   1 83.5832 15.0115   1
 -14   6   3 47.5609 15.5084  -3
 -14   6   3 47.5609 15.5084  -2
 -14   8   1 47.5609 15.5084   1
 -13   6   3 153.444 27.9987  -3
 -13   6   3 153.444 27.9987  -2
 -13   8   1 153.444 27.9987   1
 -12   8   1 18.7510 5.24623   1
 -11   8   1 0.58348 2.89290   1
 -10   7   2 7.11696 7.46792  -3
 -10   7   2 7.11696 7.46792  -2
 -10   8   1 7.11696 7.46792   1
 -10   7   2 -26.026 8.06734  -3
 -10   8   1 -26.026 8.06734   1
  -9   7   2 132.045 19.7894  -3
  -9   8   1 132.045 19.7894   1
  -9   7   2 232.139 25.2991  -3
  -9   7   2 232.139 25.2991  -2
  -9   8   1 232.139 25.2991   1
  -8   7   2 256.533 41.7525  -2
  -8   8   1 256.533 41.7525   1
  -8   7   2 378.618 57.5481  -3
  -8   7   2 378.618 57.5481  -2
  -8   8   1 378.618 57.5481   1
  -7   8   1 265.927 16.0758   1
  -6   8   1 28.0941 1.64811   1
  -5   8   1 593.989 34.2433   1
  -4   8   1 568.127 33.6871   1
  -3   8   1 2.36584 0.89201   1
  -2   8   1 1536.62 90.9231   1
  -1   8   1 155.100 9.38597   1
   0   8   1 21.4737 1.71242   1
   1   8   1 65.1026 4.13767   1
   2   8   1 37.3559 2.27336   1
  -2  -9   1 76.0687 10.3365  -3
   2   9   0 76.0687 10.3365  -2
   3   8   1 76.0687 10.3365   1
  -3  -9   1 26.0434 6.51858  -3
   3   9   0 26.0434 6.51858  -2
   4   8   1 26.0434 6.51858   1
  -4  -9   1 26.8209 18.4843  -3
   4   9   0 26.8209 18.4843  -2
   5   8   1 26.8209 18.4843   1
   6   8   1 -3.3811 2.24966   1
   7   8   1 100.420 8.73673   1
   8   8   1 84.2208 8.60925   1
   9   8   1 8.13926 5.96220   1
  10   8   1 22.4842 8.62209   1
 -10 -10   2 68.5678 18.6405  -3
 -10 -10   1 68.5678 18.6405  -2
  11   8   1 68.5678 18.6405   1
  12   8   1 4.75396 5.69657   1
  13   8   1 15.7363 5.83693   1
  14   8   1 3.02491 17.0842   1
 -16   7   3 -3.5612 19.0863  -3
 -16   7   3 -3.5612 19.0863  -2
 -16   9   1 -3.5612 19.0863   1
 -15   7   3 87.5807 21.3901  -3
 -15   7   3 87.5807 21.3901  -2
 -15   9   1 87.5807 21.3901   1
 -14   7   3 27.0164 15.1824  -3
 -14   7   3 27.0164 15.1824  -2
 -14   9   1 27.0164 15.1824   1
 -13   7   3 12.0622 13.4040  -3
 -13   7   3 12.0622 13.4040  -2
 -13   9   1 12.0622 13.4040   1
 -13   7   2 48.3501 21.4291  -3
 -13   9   1 48.3501 21.4291   1
 -12   7   2 67.6019 19.0086  -3
 -12   9   1 67.6019 19.0086   1
 -11   9   1 87.5716 6.18331   1
 -10   9   1 17.6522 2.35112   1
  -9   9   1 1.13794 1.79225   1
  -8   9   1 7.77938 1.46671   1
  -7   8   1 227.501 32.8384  -3
  -7   8   2 227.501 32.8384  -2
  -7   9   1 227.501 32.8384   1
  -6   9   1 80.8697 4.26821   1
  -5   9   1 114.251 7.33539   1
  -4   9   1 76.9196 4.82754   1
  -3   9   1 304.652 19.5928   1
  -2   9   1 33.0985 2.31003   1
  -1   9   1 267.635 15.8555   1
   0   9   1 33.9086 2.35645   1
   1   9   1 177.035 10.6791   1
  -1 -10   1 163.327 24.1763  -3
   1  10   0 163.327 24.1763  -2
   2   9   1 163.327 24.1763   1
  -2 -10   1 19.1493 4.70878  -3
   2  10   0 19.1493 4.70878  -2
   3   9   1 19.1493 4.70878   1
  -3 -10   1 254.228 22.5359  -3
   3  10   0 254.228 22.5359  -2
   4   9   1 254.228 22.5359   1
   5   9   1 48.2533 5.37890   1
   6   9   1 19.1326 3.44723   1
   7   9   1 96.5417 8.45544   1
  -7 -11   2 46.6260 11.0895  -3
   8   9   1 46.6260 11.0895   1
   9   9   1 21.8927 5.15663   1
  11   9   1 -4.1485 7.67806   1
  12   9   1 -2.2372 8.22985   1
 -15   8   2 9.12552 17.0831  -3
 -15  10   1 9.12552 17.0831   1
 -14  10   1 0.63736 10.0857   1
 -13  10   1 15.2749 7.05495   1
 -12  10   1 11.6337 3.23472   1
 -11  10   1 10.9013 3.22939   1
 -10  10   1 5.51322 1.94697   1
  -9   9   1 21.8159 12.8572  -3
  -9  10   1 21.8159 12.8572   1
  -8  10   1 0.98786 1.25880   1
  -7  10   1 72.8763 3.56748   1
  -6  10   1 3.34365 0.93088   1
  -5  10   1 42.5020 3.15826   1
  -4  10   1 677.709 43.7563   1
  -3  10   1 112.272 7.50060   1
  -2  10   1 7.83918 1.98656   1
  -1  10   1 -0.1851 1.23004   1
   0  10   1 4.65678 1.37664   1
   1  10   1 24.7681 2.10651   1
  -1 -11   1 108.971 10.3089  -3
   1  11   0 108.971 10.3089  -2
   2  10   1 108.971 10.3089   1
  -2 -11   1 105.430 11.0830  -3
   2  11   0 105.430 11.0830  -2
   3  10   1 105.430 11.0830   1
  -3 -11   1 335.153 57.5496  -3
   3  11   0 335.153 57.5496  -2
   4  10   1 335.153 57.5496   1
   3  11   0 635.825 99.6218  -2
   4  10   1 635.825 99.6218   1
   4  11   0 581.334 91.1957  -2
   5  10   1 581.334 91.1957   1
   6  10   1 29.5066 4.20863   1
  -6 -12   2 82.9956 13.7302  -3
   7  10   1 82.9956 13.7302   1
  -7 -12   2 30.9123 9.58539  -3
   8  10   1 30.9123 9.58539   1
  -9 -12   2 125.889 17.2774  -3
  -9 -12   1 125.889 17.2774  -2
  10  10   1 125.889 17.2774   1
 -10 -12   2 35.3548 12.1861  -3
 -10 -12   1 35.3548 12.1861  -2
  11  10   1 35.3548 12.1861   1
 -16   9   3 50.9015 23.8074  -3
 -16   9   3 50.9015 23.8074  -2
 -16  11   1 50.9015 23.8074   1
 -13  11   1 32.8557 5.23147   1
 -12  11   1 12.1004 3.25230   1
 -11  10   1 22.3313 15.0883  -3
 -11  11   1 22.3313 15.0883   1
 -10  11   1 18.7473 2.86163   1
  -9  11   1 64.1122 4.32757   1
  -8  11   1 22.5689 2.23831   1
  -7  11   1 102.208 5.33301   1
  -6  11   1 143.393 8.55547   1
  -5  11   1 7.62163 1.40645   1
  -4  11   1 304.330 23.2629   1
  -4  11   0 537.084 75.1686  -3
  -4  11   1 537.084 75.1686  -2
  -3  11   1 537.084 75.1686   1
  -3  11   0 269.476 38.6706  -3
  -3  11   1 269.476 38.6706  -2
  -2  11   1 269.476 38.6706   1
  -1  11   1 2.51511 2.54593   1
   0  11   1 304.853 20.3669   1
   0 -12   1 577.728 81.3155  -3
   0  12   0 577.728 81.3155  -2
   1  11   1 577.728 81.3155   1
  -1 -12   1 61.6000 12.3998  -3
   2  11   1 61.6000 12.3998   1
  -1 -12   1 73.9687 9.72646  -3
   1  12   0 73.9687 9.72646  -2
   2  11   1 73.9687 9.72646   1
  -2 -12   1 58.9245 7.73412  -3
   2  12   0 58.9245 7.73412  -2
   3  11   1 58.9245 7.73412   1
   3  12   0 8.25734 7.88721  -2
   4  11   1 8.25734 7.88721   1
  -3 -12   1 37.7332 14.1043  -3
   3  12   0 37.7332 14.1043  -2
   4  11   1 37.7332 14.1043   1
   4  12   0 180.356 29.6423  -2
   5  11   1 180.356 29.6423   1
   6  11   1 272.097 24.6885   1
  -6 -13   2 187.958 30.9926  -3
   7  11   1 187.958 30.9926   1
  -7 -13   2 2.46226 7.86830  -3
   8  11   1 2.46226 7.86830   1
  -8 -13   2 26.3891 8.59001  -3
   9  11   1 26.3891 8.59001   1
  -8 -13   2 10.2856 13.5119  -3
  -8 -13   1 10.2856 13.5119  -2
   9  11   1 10.2856 13.5119   1
  -9 -13   2 39.1399 11.7957  -3
  -9 -13   1 39.1399 11.7957  -2
  10  11   1 39.1399 11.7957   1
 -10 -13   2 41.2007 13.8311  -3
 -10 -13   1 41.2007 13.8311  -2
  11  11   1 41.2007 13.8311   1
 -17  12   1 -3.2449 25.8562   1
 -16  12   1 8.67910 8.41934   1
 -15  12   1 3.32419 7.04705   1
 -14  12   1 48.8524 7.89253   1
 -13  12   1 5.38119 4.63019   1
 -12  12   1 32.2286 4.90323   1
 -11  12   1 53.0912 6.08075   1
 -10  12   1 88.7964 7.86901   1
 -10  11   1 8.85212 24.4594  -3
 -10  11   2 8.85212 24.4594  -2
  -9  12   1 8.85212 24.4594   1
  -8  12   1 26.7667 2.94966   1
  -7  12   1 -0.5512 1.69628   1
  -6  12   1 1.69594 1.34835   1
  -6  12   0 140.845 22.1879  -3
  -6  12   1 140.845 22.1879  -2
  -5  12   1 140.845 22.1879   1
  -5  12   0 961.937 134.001  -3
  -5  12   1 961.937 134.001  -2
  -4  12   1 961.937 134.001   1
  -4  12   0 1137.01 97.3284  -3
  -4  12   1 1137.01 97.3284  -2
  -3  12   1 1137.01 97.3284   1
  -4  12   1 929.263 144.910  -2
  -3  12   1 929.263 144.910   1
  -3  12   0 365.183 38.0200  -3
  -3  12   1 365.183 38.0200  -2
  -2  12   1 365.183 38.0200   1
  -2  12   1 6.65648 7.21595  -2
  -1  12   1 6.65648 7.21595   1
   0  12   1 -1.2283 2.08374   1
   0 -13   1 60.0439 12.2335  -3
   1  12   1 60.0439 12.2335   1
   0 -13   1 45.5421 7.93167  -3
   0  13   0 45.5421 7.93167  -2
   1  12   1 45.5421 7.93167   1
  -1 -13   1 19.6578 5.89600  -3
   1  13   0 19.6578 5.89600  -2
   2  12   1 19.6578 5.89600   1
  -1 -13   1 19.0063 8.09724  -3
   2  12   1 19.0063 8.09724   1
  -2 -13   1 86.5256 7.80570  -3
   2  13   0 86.5256 7.80570  -2
   3  12   1 86.5256 7.80570   1
  -3 -13   1 126.404 25.0059  -3
   3  13   0 126.404 25.0059  -2
   4  12   1 126.404 25.0059   1
   3  13   0 144.951 20.9863  -2
   4  12   1 144.951 20.9863   1
   4  13   0 29.4869 9.37487  -2
   5  12   1 29.4869 9.37487   1
  -5 -14   2 5.45291 10.3671  -3
   6  12   1 5.45291 10.3671   1
  -6 -14   2 48.4312 8.60916  -3
   7  12   1 48.4312 8.60916   1
  -7 -14   2 12.6611 6.03451  -3
   8  12   1 12.6611 6.03451   1
  -8 -14   2 -4.8010 5.43679  -3
   9  12   1 -4.8010 5.43679   1
  -8 -14   2 5.07115 14.4745  -3
  -8 -14   1 5.07115 14.4745  -2
   9  12   1 5.07115 14.4745   1
  -9 -14   2 87.1687 20.3457  -3
  -9 -14   1 87.1687 20.3457  -2
  10  12   1 87.1687 20.3457   1
  -9 -14   3 109.997 55.9710  -3
  -9 -14   1 109.997 55.9710  -2
  10  12   1 109.997 55.9710   1
 -10 -14   2 117.145 30.2766  -3
 -10 -14   1 117.145 30.2766  -2
  11  12   1 117.145 30.2766   1
 -17  13   1 -7.1062 25.3984   1
 -16  13   1 9.57593 7.85971   1
 -15  13   1 -2.0555 6.58823   1
 -14  13   1 -1.4312 4.93581   1
 -13  13   1 31.0639 6.63710   1
 -12  13   1 2.28078 3.48077   1
 -11  13   1 9.90461 3.39164   1
 -10  13   1 19.9263 4.05343   1
 -10  12   1 63.4491 15.6247  -3
 -10  12   2 63.4491 15.6247  -2
  -9  13   1 63.4491 15.6247   1
  -8  13   1 94.7909 11.1687   1
  -7  13   1 6.61440 4.41242   1
  -7  13   0 111.377 32.4772  -3
  -7  13   1 111.377 32.4772  -2
  -6  13   1 111.377 32.4772   1
  -6  13   0 182.912 36.1274  -3
  -6  13   1 182.912 36.1274  -2
  -5  13   1 182.912 36.1274   1
  -6  13   0 250.648 40.6443  -3
  -5  13   1 250.648 40.6443   1
  -5  13   0 116.089 9.89972  -3
  -5  13   1 116.089 9.89972  -2
  -4  13   1 116.089 9.89972   1
  -5  13   0 13.0457 9.24853  -3
  -4  13   1 13.0457 9.24853   1
  -4  13   0 389.204 33.0502  -3
  -4  13   1 389.204 33.0502  -2
  -3  13   1 389.204 33.0502   1
  -4  13   1 279.021 44.3854  -2
  -3  13   1 279.021 44.3854   1
  -3  13   0 159.625 12.8502  -3
  -3  13   1 159.625 12.8502  -2
  -2  13   1 159.625 12.8502   1
  -3  13   1 180.073 16.6219  -2
  -2  13   1 180.073 16.6219   1
  -2  13   1 25.4433 5.46653  -2
  -1  13   1 25.4433 5.46653   1
   0  13   1 2.09668 2.50766   1
   0 -14   1 54.4021 6.57342  -3
   1  13   1 54.4021 6.57342   1
   0 -14   1 81.0344 11.1361  -3
   0  14   0 81.0344 11.1361  -2
   1  13   1 81.0344 11.1361   1
  -1 -14   1 122.047 15.1493  -3
   2  13   1 122.047 15.1493   1
  -1 -14   1 137.870 17.6101  -3
   1  14   0 137.870 17.6101  -2
   2  13   1 137.870 17.6101   1
  -2 -14   1 135.826 23.1653  -3
   3  13   1 135.826 23.1653   1
  -2 -14   1 111.649 15.5089  -3
   2  14   0 111.649 15.5089  -2
   3  13   1 111.649 15.5089   1
   3  14   0 32.7729 7.09612  -2
   4  13   1 32.7729 7.09612   1
  -3 -14   1 12.5661 14.7011  -3
   3  14   0 12.5661 14.7011  -2
   4  13   1 12.5661 14.7011   1
   4  14   0 5.62790 5.45837  -2
   5  13   1 5.62790 5.45837   1
   6  13   1 70.8429 13.2426   1
  -6 -15   2 60.8115 7.47021  -3
   7  13   1 60.8115 7.47021   1
  -7 -15   2 3.95956 5.57222  -3
   8  13   1 3.95956 5.57222   1
  -8 -15   3 41.4648 42.9592  -3
  -8 -15   1 41.4648 42.9592  -2
   9  13   1 41.4648 42.9592   1
  -8 -15   2 13.8209 15.8354  -3
  -8 -15   1 13.8209 15.8354  -2
   9  13   1 13.8209 15.8354   1
  -8 -15   2 -4.5003 6.33849  -3
   9  13   1 -4.5003 6.33849   1
  -9 -15   3 62.9472 56.2494  -3
  -9 -15   1 62.9472 56.2494  -2
  10  13   1 62.9472 56.2494   1
  -9 -15   2 28.3520 18.0758  -3
  10  13   1 28.3520 18.0758   1
  11  13   1 23.0386 46.6343   1
 -17  14   1 -15.972 30.2687   1
 -16  14   1 -5.2590 7.07929   1
 -15  14   1 54.7796 12.0434   1
 -14  14   1 -10.881 5.92182   1
 -13  14   1 15.0111 5.57468   1
 -12  14   1 16.0483 5.29551   1
 -12  13   1 74.5684 36.8422  -3
 -12  13   2 74.5684 36.8422  -2
 -11  14   1 74.5684 36.8422   1
 -11  13   1 11.0590 11.3756  -3
 -11  13   2 11.0590 11.3756  -2
 -10  14   1 11.0590 11.3756   1
 -10  13   1 39.5200 9.47997  -3
 -10  13   2 39.5200 9.47997  -2
  -9  14   1 39.5200 9.47997   1
  -9  13   1 223.211 37.6794  -3
  -9  13   2 223.211 37.6794  -2
  -8  14   1 223.211 37.6794   1
  -7  14   1 141.817 14.6709   1
  -7  14   0 164.908 45.3401  -3
  -7  14   1 164.908 45.3401  -2
  -6  14   1 164.908 45.3401   1
  -6  14   0 51.9736 12.6699  -3
  -5  14   1 51.9736 12.6699   1
  -6  14   0 83.1740 12.3578  -3
  -6  14   1 83.1740 12.3578  -2
  -5  14   1 83.1740 12.3578   1
  -5  14   0 116.349 12.3926  -3
  -5  14   1 116.349 12.3926  -2
  -4  14   1 116.349 12.3926   1
  -4  14   0 49.7248 6.39960  -3
  -4  14   1 49.7248 6.39960  -2
  -3  14   1 49.7248 6.39960   1
  -4  14   1 39.9906 7.10851  -2
  -3  14   1 39.9906 7.10851   1
  -4  14   0 30.0437 13.6711  -3
  -3  14   1 30.0437 13.6711   1
  -3  14   0 9.77604 6.31678  -3
  -3  14   1 9.77604 6.31678  -2
  -2  14   1 9.77604 6.31678   1
  -3  14   1 1.18721 4.23914  -2
  -2  14   1 1.18721 4.23914   1
  -2  14   1 36.3885 6.32472  -2
  -1  14   1 36.3885 6.32472   1
   1 -15   1 9.09582 3.81455  -3
   0  14   1 9.09582 3.81455   1
   0 -15   1 53.7702 5.74272  -3
   1  14   1 53.7702 5.74272   1
   0 -15   1 58.8640 10.5287  -3
   0  15   0 58.8640 10.5287  -2
   1  14   1 58.8640 10.5287   1
  -1 -15   1 43.1138 10.2036  -3
   1  15   0 43.1138 10.2036  -2
   2  14   1 43.1138 10.2036   1
  -1 -15   1 51.3948 11.5496  -3
   2  14   1 51.3948 11.5496   1
  -2 -15   1 15.5374 16.0651  -3
   2  15   0 15.5374 16.0651  -2
   3  14   1 15.5374 16.0651   1
  -2 -15   1 4.55751 8.92411  -3
   3  14   1 4.55751 8.92411   1
   3  15   0 49.6763 16.0442  -2
   4  14   1 49.6763 16.0442   1
  -3 -15   2 49.2028 25.8681  -3
   3  15   0 49.2028 25.8681  -2
   4  14   1 49.2028 25.8681   1
   4  15   0 46.0383 6.85757  -2
   5  14   1 46.0383 6.85757   1
  -5 -16   2 -4.1899 9.32201  -3
   6  14   1 -4.1899 9.32201   1
   5  15   0 -12.667 12.9089  -2
   6  14   1 -12.667 12.9089   1
  -6 -16   2 40.4510 6.68318  -3
   7  14   1 40.4510 6.68318   1
  -7 -16   2 7.67487 5.80109  -3
   8  14   1 7.67487 5.80109   1
  -7 -16   3 -2.2497 39.7239  -3
  -7 -16   1 -2.2497 39.7239  -2
   8  14   1 -2.2497 39.7239   1
  -8 -16   2 7.38225 15.0144  -3
   9  14   1 7.38225 15.0144   1
  -8 -16   2 9.17725 20.3208  -3
  -8 -16   1 9.17725 20.3208  -2
   9  14   1 9.17725 20.3208   1
  10  14   1 -2.9902 37.9683   1
 -16  15   1 22.9545 23.7068   1
 -15  15   1 23.8238 8.49660   1
 -13  15   1 10.2701 11.2989   1
 -12  15   1 19.7253 5.88262   1
 -12  14   1 297.797 83.3721  -3
 -12  14   2 297.797 83.3721  -2
 -11  15   1 297.797 83.3721   1
 -11  14   1 182.708 17.1781  -3
 -11  14   2 182.708 17.1781  -2
 -10  15   1 182.708 17.1781   1
 -10  14   1 141.691 15.4145  -3
 -10  14   2 141.691 15.4145  -2
  -9  15   1 141.691 15.4145   1
 -10  14   2 110.923 20.3954  -2
  -9  15   1 110.923 20.3954   1
  -9  14   2 104.486 19.2069  -2
  -8  15   1 104.486 19.2069   1
  -9  14   1 168.321 29.3133  -3
  -9  14   2 168.321 29.3133  -2
  -8  15   1 168.321 29.3133   1
  -7  15   1 63.9249 8.62021   1
  -7  15   0 108.329 14.8879  -3
  -6  15   1 108.329 14.8879   1
  -7  15   0 112.529 32.4293  -3
  -7  15   1 112.529 32.4293  -2
  -6  15   1 112.529 32.4293   1
  -6  15   0 372.884 41.7740  -3
  -5  15   1 372.884 41.7740   1
  -6  15   0 373.772 43.3057  -3
  -6  15   1 373.772 43.3057  -2
  -5  15   1 373.772 43.3057   1
  -5  15   0 136.414 14.5273  -3
  -5  15   1 136.414 14.5273  -2
  -4  15   1 136.414 14.5273   1
  -4  15   1 113.031 13.5026  -2
  -3  15   1 113.031 13.5026   1
  -4  15   0 147.222 18.5380  -3
  -4  15   1 147.222 18.5380  -2
  -3  15   1 147.222 18.5380   1
  -3  15   1 116.731 13.2306  -2
  -2  15   1 116.731 13.2306   1
  -3  15   0 110.277 21.1578  -3
  -3  15   1 110.277 21.1578  -2
  -2  15   1 110.277 21.1578   1
  -2  15   1 83.9078 14.7452  -2
  -1  15   1 83.9078 14.7452   1
   1 -16   1 71.4404 9.30092  -3
   0  15   1 71.4404 9.30092   1
   1 -16   1 58.6603 24.6469  -3
  -1  15   1 58.6603 24.6469  -2
   0  15   1 58.6603 24.6469   1
   0 -16   1 40.3700 5.45609  -3
   1  15   1 40.3700 5.45609   1
  -1 -16   1 103.900 13.6581  -3
   2  15   1 103.900 13.6581   1
  -1 -16   1 231.555 41.9997  -3
   1  16   0 231.555 41.9997  -2
   2  15   1 231.555 41.9997   1
  -1 -16   2 240.332 66.4844  -3
   1  16   0 240.332 66.4844  -2
   2  15   1 240.332 66.4844   1
  -2 -16   1 24.7984 18.1301  -3
   2  16   0 24.7984 18.1301  -2
   3  15   1 24.7984 18.1301   1
  -2 -16   2 -14.834 22.3567  -3
   2  16   0 -14.834 22.3567  -2
   3  15   1 -14.834 22.3567   1
   3  16   0 36.1526 9.68376  -2
   4  15   1 36.1526 9.68376   1
   4  16   0 46.1989 11.3480  -2
   5  15   1 46.1989 11.3480   1
   5  16   0 23.5432 14.2256  -2
   6  15   1 23.5432 14.2256   1
  -6 -17   2 35.8851 14.4212  -3
   7  15   1 35.8851 14.4212   1
  -7 -17   2 -5.0376 11.1215  -3
   8  15   1 -5.0376 11.1215   1
  -8 -17   2 -12.580 24.7970  -3
   9  15   1 -12.580 24.7970   1
 -17  14   2 -84.417 55.2882  -3
 -17  14   3 -84.417 55.2882  -2
 -16  16   1 -84.417 55.2882   1
 -16  14   2 134.658 57.0645  -3
 -16  14   3 134.658 57.0645  -2
 -15  16   1 134.658 57.0645   1
 -13  16   1 -2.3881 10.8378   1
 -12  16   1 2.16069 8.44715   1
 -12  15   1 77.5584 14.1409  -3
 -12  15   2 77.5584 14.1409  -2
 -11  16   1 77.5584 14.1409   1
 -11  15   2 27.2889 11.3928  -2
 -10  16   1 27.2889 11.3928   1
 -11  15   1 125.924 12.8158  -3
 -11  15   2 125.924 12.8158  -2
 -10  16   1 125.924 12.8158   1
 -10  15   1 37.8126 7.79770  -3
 -10  15   2 37.8126 7.79770  -2
  -9  16   1 37.8126 7.79770   1
 -10  15   2 3.94426 7.87002  -2
  -9  16   1 3.94426 7.87002   1
  -9  15   2 70.0428 11.3447  -2
  -8  16   1 70.0428 11.3447   1
  -9  15   1 104.879 20.3944  -3
  -9  15   2 104.879 20.3944  -2
  -8  16   1 104.879 20.3944   1
  -7  16   1 23.4047 6.29565   1
  -7  16   0 72.7359 10.9800  -3
  -6  16   1 72.7359 10.9800   1
  -7  16   0 87.9894 27.6365  -3
  -7  16   1 87.9894 27.6365  -2
  -6  16   1 87.9894 27.6365   1
  -6  16   0 28.6228 12.1610  -3
  -6  16   1 28.6228 12.1610  -2
  -5  16   1 28.6228 12.1610   1
  -6  16   0 31.3844 7.02804  -3
  -5  16   1 31.3844 7.02804   1
  -5  16   0 37.8432 13.1970  -3
  -5  16   1 37.8432 13.1970  -2
  -4  16   1 37.8432 13.1970   1
  -4  16   1 73.0924 9.87685  -2
  -3  16   1 73.0924 9.87685   1
   4 -16   1 90.9252 27.4731  -3
  -3  16   1 90.9252 27.4731   1
  -3  16   1 22.5621 5.90028  -2
  -2  16   1 22.5621 5.90028   1
  -3  16   0 40.1791 13.6633  -3
  -3  16   1 40.1791 13.6633  -2
  -2  16   1 40.1791 13.6633   1
  -1  16   1 34.8978 5.29874   1
   1 -17   1 11.7518 8.25652  -3
   0  16   1 11.7518 8.25652   1
   0 -17   1 106.716 10.4453  -3
   1  16   1 106.716 10.4453   1
  -1 -17   2 122.899 39.8006  -3
   1  17   0 122.899 39.8006  -2
   2  16   1 122.899 39.8006   1
  -1 -17   1 82.7221 10.5731  -3
   2  16   1 82.7221 10.5731   1
   2  17   0 42.3045 17.3327  -2
   3  16   1 42.3045 17.3327   1
  -2 -17   2 89.1058 34.3007  -3
   2  17   0 89.1058 34.3007  -2
   3  16   1 89.1058 34.3007   1
   3  17   0 41.7430 8.93782  -2
   4  16   1 41.7430 8.93782   1
   4  17   0 7.81033 14.6680  -2
   5  16   1 7.81033 14.6680   1
   5  17   0 10.2319 15.5147  -2
   6  16   1 10.2319 15.5147   1
   7  16   1 7.24907 5.62604   1
   8  16   1 1.88752 8.60977   1
 -16  15   2 2.44147 29.7556  -3
 -16  15   3 2.44147 29.7556  -2
 -15  17   1 2.44147 29.7556   1
 -15  15   2 118.222 25.7393  -3
 -15  15   3 118.222 25.7393  -2
 -14  17   1 118.222 25.7393   1
 -13  17   1 7.94401 13.5482   1
 -13  16   1 4.52182 30.5357  -3
 -13  16   2 4.52182 30.5357  -2
 -12  17   1 4.52182 30.5357   1
 -13  16   1 4.97320 15.5249  -3
 -12  17   1 4.97320 15.5249   1
 -12  16   1 52.0490 9.10133  -3
 -12  16   2 52.0490 9.10133  -2
 -11  17   1 52.0490 9.10133   1
 -12  16   2 15.9746 12.5455  -2
 -11  17   1 15.9746 12.5455   1
 -11  16   1 91.7451 10.5795  -3
 -11  16   2 91.7451 10.5795  -2
 -10  17   1 91.7451 10.5795   1
 -11  16   0 88.4326 19.3406  -3
 -11  16   2 88.4326 19.3406  -2
 -10  17   1 88.4326 19.3406   1
 -10  16   2 90.0754 21.2886  -2
  -9  17   1 90.0754 21.2886   1
 -10  16   1 99.2622 12.0894  -3
 -10  16   2 99.2622 12.0894  -2
  -9  17   1 99.2622 12.0894   1
  -9  16   2 13.5141 15.0942  -2
  -8  17   1 13.5141 15.0942   1
  -8  17   0 150.151 30.0059  -3
  -7  17   1 150.151 30.0059   1
  -7  17   0 127.376 37.8988  -3
  -7  17   1 127.376 37.8988  -2
  -6  17   1 127.376 37.8988   1
  -7  17   0 5.47856 6.81408  -3
  -6  17   1 5.47856 6.81408   1
  -6  17   0 11.0480 15.7427  -3
  -6  17   1 11.0480 15.7427  -2
  -5  17   1 11.0480 15.7427   1
  -6  17   0 0.49065 8.67918  -3
  -5  17   1 0.49065 8.67918   1
  -4  17   1 50.3169 8.93073  -2
  -3  17   1 50.3169 8.93073   1
  -3  17   1 20.4193 8.89378  -2
  -2  17   1 20.4193 8.89378   1
  -1  17   1 1.17748 3.76293   1
   1 -18   1 89.4606 16.8515  -3
   0  17   1 89.4606 16.8515   1
   0 -18   1 126.260 16.8012  -3
   1  17   1 126.260 16.8012   1
  -1 -18   2 -18.139 23.9289  -3
   1  18   0 -18.139 23.9289  -2
   2  17   1 -18.139 23.9289   1
  -1 -18   1 4.24686 8.01182  -3
   2  17   1 4.24686 8.01182   1
   2  18   0 25.5863 12.1188  -2
   3  17   1 25.5863 12.1188   1
  -2 -18   2 154.603 49.9091  -3
   2  18   0 154.603 49.9091  -2
   3  17   1 154.603 49.9091   1
  -2 -18   1 57.0507 17.0748  -3
   3  17   1 57.0507 17.0748   1
   4  17   1 11.1347 3.76945   1
   5  17   1 9.10390 4.32692   1
   6  17   1 -0.4816 5.77559   1
   7  17   1 -2.4082 8.77720   1
  -7 -19   3 -20.068 30.2221  -3
   8  17   1 -20.068 30.2221   1
 -16  16   2 34.5244 37.9513  -3
 -16  16   3 34.5244 37.9513  -2
 -15  18   1 34.5244 37.9513   1
 -13  17   1 6.90721 18.1373  -3
 -13  17   2 6.90721 18.1373  -2
 -12  18   1 6.90721 18.1373   1
 -12  17   1 2.30477 8.09817  -3
 -12  17   2 2.30477 8.09817  -2
 -11  18   1 2.30477 8.09817   1
 -11  17   1 10.5909 7.78063  -3
 -11  17   2 10.5909 7.78063  -2
 -10  18   1 10.5909 7.78063   1
 -11  17   0 6.59156 13.6417  -3
 -11  17   2 6.59156 13.6417  -2
 -10  18   1 6.59156 13.6417   1
 -10  17   1 30.6995 10.0579  -3
 -10  17   2 30.6995 10.0579  -2
  -9  18   1 30.6995 10.0579   1
  -8  18   0 18.3910 8.04510  -3
  -7  18   1 18.3910 8.04510   1
  -7  18   0 35.7352 8.60068  -3
  -6  18   1 35.7352 8.60068   1
  -6  18   0 -1.9036 15.8254  -3
  -5  18   1 -1.9036 15.8254   1
  -4  18   1 -3.5830 3.84358   1
  -4  18   1 23.5923 13.9464  -2
  -3  18   1 23.5923 13.9464   1
  -3  18   1 80.3119 19.9186  -2
  -2  18   1 80.3119 19.9186   1
  -1  18   1 72.5334 12.8478   1
   1 -19   1 -6.4803 8.92765  -3
   0  18   1 -6.4803 8.92765   1
   0 -19   1 -6.1982 10.1058  -3
   1  18   1 -6.1982 10.1058   1
  -1 -19   1 -13.245 14.3113  -3
   2  18   1 -13.245 14.3113   1
   3  18   1 9.76492 4.74885   1
   4  18   1 14.6253 5.05305   1
   3  20   0 18.6667 22.6564  -2
   5  18   1 18.6667 22.6564   1
   4  20   0 15.9816 22.0411  -2
   6  18   1 15.9816 22.0411   1
 -13  18   1 36.8637 19.0895  -3
 -12  19   1 36.8637 19.0895   1
 -13  18   1 17.3887 14.7689  -3
 -13  18   2 17.3887 14.7689  -2
 -12  19   1 17.3887 14.7689   1
 -12  18   1 59.9705 13.7695  -3
 -12  18   2 59.9705 13.7695  -2
 -11  19   1 59.9705 13.7695   1
 -11  18   0 43.2238 15.3427  -3
 -11  18   2 43.2238 15.3427  -2
 -10  19   1 43.2238 15.3427   1
 -11  18   2 29.4664 15.3046  -2
 -10  19   1 29.4664 15.3046   1
 -10  18   2 -42.625 16.2185  -2
  -9  19   1 -42.625 16.2185   1
  -9  19   0 2.46408 10.7173  -3
  -8  19   1 2.46408 10.7173   1
  -8  19   0 56.1561 10.6119  -3
  -7  19   1 56.1561 10.6119   1
  -7  19   0 151.001 18.6409  -3
  -6  19   1 151.001 18.6409   1
  -6  19   0 50.8570 20.6723  -3
  -5  19   1 50.8570 20.6723   1
   5 -19   1 106.955 24.7332  -3
  -5  19   1 106.955 24.7332  -2
  -4  19   1 106.955 24.7332   1
  -5  19   1 52.1048 17.6566  -2
  -4  19   1 52.1048 17.6566   1
  -4  19   1 27.6786 15.8381  -2
  -3  19   1 27.6786 15.8381   1
  -3  19   1 16.2212 16.5206  -2
  -2  19   1 16.2212 16.5206   1
  -1  19   1 32.6382 7.52047   1
   1 -20   1 32.9637 11.3161  -3
   0  19   1 32.9637 11.3161   1
   0 -20   1 23.9880 11.3176  -3
   1  19   1 23.9880 11.3176   1
   2  19   1 28.6958 6.43080   1
   3  19   1 44.7269 7.42470   1
   4  19   1 22.1377 12.2001   1
 -11  19   2 4.39451 11.9230  -2
 -10  20   1 4.39451 11.9230   1
 -10  19   2 -1.1934 20.8029  -2
  -9  20   1 -1.1934 20.8029   1
  -9  20   0 30.9567 10.9599  -3
  -8  20   1 30.9567 10.9599   1
  -8  20   0 1.36388 9.27217  -3
  -7  20   1 1.36388 9.27217   1
  -7  20   0 10.7043 9.40436  -3
  -6  20   1 10.7043 9.40436   1
   6 -20   1 140.981 37.8295  -3
  -5  20   1 140.981 37.8295   1
  -5  20   0 140.981 37.8295   1
  -4  20   1 4.07362 4.26758   1
  -4  20   1 37.1534 19.0770  -2
  -3  20   1 37.1534 19.0770   1
  -3  20   1 30.7748 19.4477  -2
  -2  20   1 30.7748 19.4477   1
  -1  20   1 37.4620 6.00784   1
   1 -21   1 1.34062 10.8443  -3
   0  20   1 1.34062 10.8443   1
   1  20   1 8.06132 5.53734   1
   2  20   1 9.72638 17.7102   1
   3  20   1 -1.8328 13.2940   1
 -12  21   1 -0.9839 10.3014   1
 -12  20   0 20.3686 15.4868  -3
 -11  21   1 20.3686 15.4868   1
 -12  20   0 46.1972 28.7583  -3
 -12  20   2 46.1972 28.7583  -2
 -11  21   1 46.1972 28.7583   1
 -11  20   2 21.6974 26.7076  -2
 -10  21   1 21.6974 26.7076   1
 -10  20   2 10.1229 25.0281  -2
  -9  21   1 10.1229 25.0281   1
  -9  21   0 -6.6266 10.5220  -3
  -8  21   1 -6.6266 10.5220   1
  -8  21   0 0.28011 9.61529  -3
  -7  21   1 0.28011 9.61529   1
  -6  21   1 0.44410 3.67638   1
   6 -21   1 5.40240 24.9684  -3
  -5  21   1 5.40240 24.9684   1
  -4  21   1 1.36792 4.12678   1
  -4  21   1 -17.811 19.1491  -2
  -3  21   1 -17.811 19.1491   1
  -3  21   1 -5.2732 18.6559  -2
  -2  21   1 -5.2732 18.6559   1
  -1  21   1 1.86798 9.95288   1
   2 -22   2 5.79223 25.6688  -3
  -2  22   0 5.79223 25.6688  -2
   0  21   1 5.79223 25.6688   1
   1 -22   2 13.3208 30.7158  -3
  -1  22   0 13.3208 30.7158  -2
   1  21   1 13.3208 30.7158   1
   0 -22   2 46.2374 41.4400  -3
   0  22   0 46.2374 41.4400  -2
   2  21   1 46.2374 41.4400   1
 -13  21   0 -1.4062 18.4227  -3
 -12  22   1 -1.4062 18.4227   1
 -12  21   0 1.25793 18.9241  -3
 -11  22   1 1.25793 18.9241   1
 -11  21   2 -14.632 35.4720  -2
 -10  22   1 -14.632 35.4720   1
  -9  22   1 2.33660 4.15585   1
  -9  22   0 0.90174 12.0423  -3
  -8  22   1 0.90174 12.0423   1
  -7  22   1 -5.0870 3.86790   1
   7 -22   1 -12.367 26.1314  -3
  -6  22   1 -12.367 26.1314   1
   6 -22   1 7.03022 26.3653  -3
  -5  22   1 7.03022 26.3653   1
  -4  22   1 -5.3996 4.01282   1
  -3  22   1 19.5196 4.79978   1
  -2  22   1 -4.4981 14.8711   1
  -1  22   1 12.9820 16.7777   1
   2 -23   2 79.0464 40.9639  -3
  -2  23   0 79.0464 40.9639  -2
   0  22   1 79.0464 40.9639   1
 -11  22   2 -1.0796 43.9223  -2
 -10  23   1 -1.0796 43.9223   1
  -9  23   1 -0.8495 14.2390   1
  -8  23   1 3.42070 11.6371   1
  -7  23   1 15.5390 7.01156   1
   7 -23   1 -23.673 29.5096  -3
  -6  23   1 -23.673 29.5096   1
  -5  23   1 6.77533 20.6155   1
  -6  23   1 173.904 49.2431  -2
  -4  23   1 173.904 49.2431   1
  -5  23   1 134.078 44.0073  -2
  -3  23   1 134.078 44.0073   1
 -11  23   2 -0.2742 50.6256  -2
 -10  24   1 -0.2742 50.6256   1
  -9  24   1 -43.017 42.3572   1
  -8  24   1 -8.4031 38.5801   1
  -7  24   1 8.38784 31.5335   1
   7 -24   1 -0.7883 40.1714  -3
  -6  24   1 -0.7883 40.1714   1
   7 -24   4 24.4558 24.0464  -3
   7 -24   2 24.4558 24.0464  -2
   5 -24   2 24.4558 24.0464   1
   6 -24   2 21.1728 30.4721   1
   7 -24   2 -21.229 31.7875   1
   8 -24   2 -14.914 35.3005   1
   9 -24   2 -5.8906 37.5402   1
   3 -24   5 89.5618 38.0192  -3
   3 -24   3 89.5618 38.0192  -2
   1 -23   2 89.5618 38.0192   1
   2 -23   2 36.4206 21.5196   1
   3 -23   2 -0.8072 16.7062   1
   4 -23   2 -0.4813 17.1655   1
   7 -23   4 49.7403 25.3736  -3
   7 -23   2 49.7403 25.3736  -2
   5 -23   2 49.7403 25.3736   1
   6 -23   2 11.2831 9.67680   1
   7 -23   2 56.1498 25.0582   1
   8 -23   2 2.53543 11.7565   1
   9 -23   2 1.56074 13.0080   1
  11 -22   3 -8.0934 36.9419  -3
  11 -22   1 -8.0934 36.9419  -2
  10 -23   2 -8.0934 36.9419   1
  12 -22   3 -4.3891 44.3058  -3
  12 -22   1 -4.3891 44.3058  -2
  11 -23   2 -4.3891 44.3058   1
  -1 -22   2 13.3454 18.0903   1
   2 -23   5 127.009 55.6237  -3
   2 -23   2 127.009 55.6237  -2
   0 -22   2 127.009 55.6237   1
   3 -23   5 -0.6221 31.2275  -3
   3 -23   2 -0.6221 31.2275  -2
   1 -22   2 -0.6221 31.2275   1
   3 -23   5 28.1890 27.5557  -3
   3 -23   3 28.1890 27.5557  -2
   1 -22   2 28.1890 27.5557   1
   2 -22   2 3.99718 4.25236   1
   5 -22   2 8.24690 9.60380  -2
   3 -22   2 8.24690 9.60380   1
   6 -22   2 9.00721 9.84566  -2
   4 -22   2 9.00721 9.84566   1
   5 -22   2 3.71183 4.57032   1
   6 -22   2 -0.1093 4.78211   1
   7 -22   2 -0.3884 4.71256   1
   8 -22   2 1.71258 3.86059   1
  10 -21   3 4.09547 24.8394  -3
  10 -21   1 4.09547 24.8394  -2
   9 -22   2 4.09547 24.8394   1
  11 -21   3 28.2891 19.6074  -3
  11 -21   1 28.2891 19.6074  -2
  10 -22   2 28.2891 19.6074   1
  11 -21   3 29.6570 26.1101  -3
  10 -22   2 29.6570 26.1101   1
  12 -21   3 47.9263 35.7715  -3
  12 -21   1 47.9263 35.7715  -2
  11 -22   2 47.9263 35.7715   1
   0 -22   5 58.0920 39.2942  -3
   0 -22   3 58.0920 39.2942  -2
  -2 -21   2 58.0920 39.2942   1
   1 -22   5 121.943 43.3586  -3
   1 -22   3 121.943 43.3586  -2
  -1 -21   2 121.943 43.3586   1
   0 -21   2 2.59046 5.12763   1
   1 -21   2 -6.3598 4.81932   1
   2 -21   2 4.29999 4.31354   1
   3 -21   2 11.3047 5.42385   1
   4 -21   2 22.3822 6.38621   1
   5 -21   2 1.10124 4.73030   1
   6 -21   2 13.9324 5.59147   1
   7 -21   2 1.62077 3.78012   1
   8 -21   2 10.4844 4.02870   1
  10 -20   3 33.4693 18.7251  -3
  10 -20   1 33.4693 18.7251  -2
   9 -21   2 33.4693 18.7251   1
  11 -20   3 15.7228 27.0909  -3
  11 -20   1 15.7228 27.0909  -2
  10 -21   2 15.7228 27.0909   1
  11 -21   2 -4.2934 9.14214   1
  13 -20   3 30.2474 39.1357  -3
  13 -20   1 30.2474 39.1357  -2
  12 -21   2 30.2474 39.1357   1
  -2 -22   6 20.3486 40.5764  -3
  -2 -22   3 20.3486 40.5764  -2
  -4 -20   2 20.3486 40.5764   1
  -1 -21   5 4.53644 35.9076  -3
  -1 -21   3 4.53644 35.9076  -2
  -3 -20   2 4.53644 35.9076   1
   0 -21   5 81.3097 39.1145  -3
   0 -21   3 81.3097 39.1145  -2
  -2 -20   2 81.3097 39.1145   1
   0 -21   3 116.641 21.4563  -2
  -2 -20   2 116.641 21.4563   1
   1 -21   5 34.1802 27.1016  -3
   1 -21   3 34.1802 27.1016  -2
  -1 -20   2 34.1802 27.1016   1
   0 -20   2 121.587 20.5924   1
   1 -20   2 33.8187 5.13625   1
   2 -20   2 8.67641 4.27076   1
   3 -20   2 29.6356 5.18672   1
   4 -20   2 0.05193 3.92960   1
   5 -20   2 0.79943 11.9527   1
   6 -20   2 -0.9248 5.38942   1
   7 -20   2 7.34001 4.43720   1
   9 -19   3 27.3145 25.4009  -3
   9 -19   1 27.3145 25.4009  -2
   8 -20   2 27.3145 25.4009   1
   9 -19   3 18.7980 20.4995  -3
   8 -20   2 18.7980 20.4995   1
  10 -19   3 22.8672 17.6922  -3
  10 -19   1 22.8672 17.6922  -2
   9 -20   2 22.8672 17.6922   1
  11 -19   3 64.6202 30.9295  -3
  11 -19   1 64.6202 30.9295  -2
  10 -20   2 64.6202 30.9295   1
  12 -19   3 48.8719 32.0103  -3
  12 -19   1 48.8719 32.0103  -2
  11 -20   2 48.8719 32.0103   1
  14 -18   2 10.9214 40.4248  -3
  14 -18   1 10.9214 40.4248  -2
  13 -20   2 10.9214 40.4248   1
  15 -18   2 41.3653 48.6378  -3
  15 -18   1 41.3653 48.6378  -2
  14 -20   2 41.3653 48.6378   1
  -5 -19   2 9.65730 12.6589   1
  -4 -19   2 13.7253 6.06372   1
  -1 -20   5 10.4131 31.3280  -3
  -1 -20   3 10.4131 31.3280  -2
  -3 -19   2 10.4131 31.3280   1
  -2 -19   2 11.8000 9.90342   1
   1 -20   5 0.09077 22.5686  -3
   1 -20   3 0.09077 22.5686  -2
  -1 -19   2 0.09077 22.5686   1
   0 -19   2 -1.5745 4.32342   1
   1 -19   2 -0.9957 3.53249   1
   3 -19   4 -16.156 17.1344  -3
   3 -19   2 -16.156 17.1344  -2
   2 -19   2 -16.156 17.1344   1
   4 -19   4 -8.6037 19.2085  -3
   4 -19   2 -8.6037 19.2085  -2
   3 -19   2 -8.6037 19.2085   1
   4 -19   2 6.95842 4.50823   1
   6 -19   2 -0.6233 6.01832   1
   7 -19   2 148.979 18.3862   1
   8 -19   2 41.2934 6.18670   1
  10 -18   3 -20.761 11.4280  -3
  10 -18   1 -20.761 11.4280  -2
   9 -19   2 -20.761 11.4280   1
  10 -19   2 -3.2744 7.56621   1
  12 -18   2 14.2509 27.8104  -3
  12 -18   1 14.2509 27.8104  -2
  11 -19   2 14.2509 27.8104   1
  13 -18   2 -10.623 15.0356  -3
  13 -18   1 -10.623 15.0356  -2
  12 -19   2 -10.623 15.0356   1
  14 -17   2 49.7054 40.8751  -3
  14 -17   1 49.7054 40.8751  -2
  13 -19   2 49.7054 40.8751   1
  15 -17   2 1.73929 19.3808  -3
 -15  17   0 1.73929 19.3808  -2
  14 -19   2 1.73929 19.3808   1
  15 -17   1 19.1183 24.0861  -3
 -15  17   0 19.1183 24.0861  -2
  14 -19   2 19.1183 24.0861   1
  16 -17   2 1.65697 23.8553  -3
 -16  17   0 1.65697 23.8553  -2
  15 -19   2 1.65697 23.8553   1
  -6 -18   2 1.76269 9.70988   1
  -5 -18   2 6.58505 5.20666   1
  -4 -18   2 2.55715 4.97879   1
  -3 -18   2 3.69822 5.03724   1
  -2 -18   2 26.4446 8.05046   1
  -1 -18   2 7.56723 4.18520   1
   0 -18   2 33.1733 5.94000   1
   2 -18   4 97.3571 34.3867  -3
   2 -18   2 97.3571 34.3867  -2
   1 -18   2 97.3571 34.3867   1
   3 -18   4 52.7337 15.0361  -3
   3 -18   2 52.7337 15.0361  -2
   2 -18   2 52.7337 15.0361   1
   4 -18   4 80.1825 17.4824  -3
   4 -18   2 80.1825 17.4824  -2
   3 -18   2 80.1825 17.4824   1
   5 -18   4 64.6040 26.3851  -3
   5 -18   2 64.6040 26.3851  -2
   4 -18   2 64.6040 26.3851   1
   6 -18   2 3.79598 8.44385   1
   7 -18   2 46.2406 7.68052   1
   9 -17   3 -26.629 12.2912  -3
   9 -17   1 -26.629 12.2912  -2
   8 -18   2 -26.629 12.2912   1
  10 -17   3 19.2689 13.2824  -3
  10 -17   1 19.2689 13.2824  -2
   9 -18   2 19.2689 13.2824   1
  10 -17   1 0.86579 16.8836  -2
   9 -18   2 0.86579 16.8836   1
  11 -17   2 -27.817 22.4890  -3
  11 -17   1 -27.817 22.4890  -2
  10 -18   2 -27.817 22.4890   1
  12 -17   2 44.2285 13.5598  -3
  12 -17   1 44.2285 13.5598  -2
  11 -18   2 44.2285 13.5598   1
  13 -17   2 59.8923 24.9125  -3
  13 -17   1 59.8923 24.9125  -2
  12 -18   2 59.8923 24.9125   1
  13 -18   2 8.17868 9.16621   1
 -15  16   0 1.92184 15.7393  -2
  14 -18   2 1.92184 15.7393   1
  15 -16   1 54.0743 18.1838  -3
 -15  16   0 54.0743 18.1838  -2
  14 -18   2 54.0743 18.1838   1
  16 -16   1 4.10857 21.1417  -3
 -16  16   0 4.10857 21.1417  -2
  15 -18   2 4.10857 21.1417   1
 -16  16   0 -0.4761 16.6312  -2
  15 -18   2 -0.4761 16.6312   1
  -6 -19   6 58.4518 62.6071  -3
  -6 -19   4 58.4518 62.6071  -2
  -8 -17   2 58.4518 62.6071   1
  -5 -19   5 -20.096 22.4244  -3
  -5 -19   3 -20.096 22.4244  -2
  -7 -17   2 -20.096 22.4244   1
  -4 -19   5 2.16772 26.1936  -3
  -4 -19   3 2.16772 26.1936  -2
  -6 -17   2 2.16772 26.1936   1
  -5 -17   2 -8.5505 4.72704   1
  -4 -17   2 25.4865 6.07568   1
  -3 -17   2 -2.5888 4.79258   1
  -2 -17   2 8.21242 7.65433   1
  -1 -17   2 16.3001 4.41004   1
   0 -17   2 -5.9873 3.71533   1
   2 -17   4 36.1916 21.5622  -3
   2 -17   2 36.1916 21.5622  -2
   1 -17   2 36.1916 21.5622   1
   3 -17   4 63.7161 15.0446  -3
   3 -17   2 63.7161 15.0446  -2
   2 -17   2 63.7161 15.0446   1
   4 -17   4 149.414 46.2509  -3
   4 -17   2 149.414 46.2509  -2
   3 -17   2 149.414 46.2509   1
   6 -17   2 15.0854 11.1410   1
   7 -17   2 4.85226 4.07195   1
   9 -16   3 78.9891 16.9440  -3
   9 -16   1 78.9891 16.9440  -2
   8 -17   2 78.9891 16.9440   1
   9 -16   2 84.8369 18.1197  -3
   9 -16   1 84.8369 18.1197  -2
   8 -17   2 84.8369 18.1197   1
  10 -16   2 112.809 18.6928  -3
  10 -16   1 112.809 18.6928  -2
   9 -17   2 112.809 18.6928   1
  10 -16   3 90.9696 18.6844  -3
  10 -16   1 90.9696 18.6844  -2
   9 -17   2 90.9696 18.6844   1
  11 -16   2 58.8043 9.38150  -3
  11 -16   1 58.8043 9.38150  -2
  10 -17   2 58.8043 9.38150   1
  12 -16   2 6.47940 8.05829  -3
  12 -16   1 6.47940 8.05829  -2
  11 -17   2 6.47940 8.05829   1
  12 -16   2 12.3264 12.0448  -3
  11 -17   2 12.3264 12.0448   1
  13 -16   2 37.3972 21.4217  -3
  13 -16   1 37.3972 21.4217  -2
  12 -17   2 37.3972 21.4217   1
  14 -15   1 47.8059 12.5098  -3
 -14  15   0 47.8059 12.5098  -2
  13 -17   2 47.8059 12.5098   1
  15 -15   1 118.846 16.0548  -3
 -15  15   0 118.846 16.0548  -2
  14 -17   2 118.846 16.0548   1
  16 -15   1 6.80531 16.1048  -3
 -16  15   0 6.80531 16.1048  -2
  15 -17   2 6.80531 16.1048   1
  -9 -16   2 6.36468 14.1705   1
  -8 -16   2 18.3526 6.31464   1
  -5 -18   5 -15.214 20.3317  -3
  -5 -18   3 -15.214 20.3317  -2
  -7 -16   2 -15.214 20.3317   1
  -6 -16   2 2.74683 3.82502   1
  -5 -16   2 4.60781 3.94412   1
  -3 -17   5 30.4468 17.2295  -3
  -3 -17   3 30.4468 17.2295  -2
  -4 -16   2 30.4468 17.2295   1
  -3 -17   4 13.3277 12.3807  -3
  -4 -16   2 13.3277 12.3807   1
  -2 -17   5 -0.5533 24.6489  -3
  -2 -17   3 -0.5533 24.6489  -2
  -3 -16   2 -0.5533 24.6489   1
  -2 -17   4 10.1736 11.3432  -3
  -3 -16   2 10.1736 11.3432   1
   0 -17   4 85.3437 30.3220  -3
  -1 -16   2 85.3437 30.3220   1
   0 -16   2 188.410 20.3630   1
   2 -16   4 6.98431 17.4018  -3
   2 -16   2 6.98431 17.4018  -2
   1 -16   2 6.98431 17.4018   1
   2 -16   2 5.21037 4.90056   1
   4 -16   4 -38.259 15.8574  -3
   4 -16   2 -38.259 15.8574  -2
   3 -16   2 -38.259 15.8574   1
   6 -16   2 129.871 22.0425   1
   8 -15   2 96.9278 19.3829  -3
   8 -15   1 96.9278 19.3829  -2
   7 -16   2 96.9278 19.3829   1
   9 -15   1 23.5522 9.29844  -2
   8 -16   2 23.5522 9.29844   1
   9 -15   2 41.4441 7.63065  -3
   9 -15   1 41.4441 7.63065  -2
   8 -16   2 41.4441 7.63065   1
  10 -15   2 5.37663 5.57488  -3
  10 -15   1 5.37663 5.57488  -2
   9 -16   2 5.37663 5.57488   1
  11 -15   2 49.5523 7.97294  -3
  11 -15   1 49.5523 7.97294  -2
  10 -16   2 49.5523 7.97294   1
  12 -15   2 42.5938 12.3573  -3
  12 -15   1 42.5938 12.3573  -2
  11 -16   2 42.5938 12.3573   1
  12 -15   2 53.9795 15.1525  -3
  11 -16   2 53.9795 15.1525   1
  13 -14   1 32.1379 13.5388  -3
 -13  14   0 32.1379 13.5388  -2
  12 -16   2 32.1379 13.5388   1
  14 -14   1 69.7721 11.3373  -3
 -14  14   0 69.7721 11.3373  -2
  13 -16   2 69.7721 11.3373   1
  15 -14   1 9.26764 9.52473  -3
 -15  14   0 9.26764 9.52473  -2
  14 -16   2 9.26764 9.52473   1
  16 -14   1 92.4771 14.9039  -3
 -16  14   0 92.4771 14.9039  -2
  15 -16   2 92.4771 14.9039   1
  17 -14   1 -96.931 66.4192  -3
 -17  14   0 -96.931 66.4192  -2
  16 -16   2 -96.931 66.4192   1
 -10 -15   2 22.7292 16.8346   1
  -9 -15   2 5.42211 5.72870   1
  -8 -15   2 -2.1046 3.73962   1
  -7 -15   2 8.20626 3.86694   1
  -5 -16   5 13.5079 15.7124  -3
  -5 -16   3 13.5079 15.7124  -2
  -6 -15   2 13.5079 15.7124   1
  -5 -15   2 -0.7500 3.96733   1
  -3 -16   5 50.4157 27.7893  -3
  -3 -16   3 50.4157 27.7893  -2
  -4 -15   2 50.4157 27.7893   1
  -2 -16   4 35.0578 11.2422  -3
  -3 -15   2 35.0578 11.2422   1
  -2 -16   5 48.9439 26.1126  -3
  -2 -16   3 48.9439 26.1126  -2
  -3 -15   2 48.9439 26.1126   1
  -1 -16   4 -2.6898 5.78044  -3
  -2 -15   2 -2.6898 5.78044   1
  -1 -15   2 -6.0182 2.58591   1
   0 -15   2 -1.7532 2.41066   1
   2 -15   4 -5.0284 8.42884  -3
   2 -15   2 -5.0284 8.42884  -2
   1 -15   2 -5.0284 8.42884   1
   2 -15   2 0.29665 8.19313  -2
   1 -15   2 0.29665 8.19313   1
   3 -15   2 26.9519 8.98650  -2
   2 -15   2 26.9519 8.98650   1
   5 -15   3 24.5683 9.04575  -3
   5 -15   2 24.5683 9.04575  -2
   4 -15   2 24.5683 9.04575   1
   5 -15   3 69.8081 14.1442  -3
   4 -15   2 69.8081 14.1442   1
   6 -15   3 53.1927 12.4979  -3
   5 -15   2 53.1927 12.4979   1
   6 -15   2 86.6827 8.60297   1
   8 -14   2 61.3172 10.3663  -3
   8 -14   1 61.3172 10.3663  -2
   7 -15   2 61.3172 10.3663   1
   9 -14   2 112.029 11.2603  -3
   9 -14   1 112.029 11.2603  -2
   8 -15   2 112.029 11.2603   1
  10 -14   2 -0.5178 5.18034  -3
  10 -14   1 -0.5178 5.18034  -2
   9 -15   2 -0.5178 5.18034   1
  11 -14   2 34.2252 7.17364  -3
  11 -14   1 34.2252 7.17364  -2
  10 -15   2 34.2252 7.17364   1
  12 -14   2 139.043 30.0700  -3
  12 -14   1 139.043 30.0700  -2
  11 -15   2 139.043 30.0700   1
  13 -13   1 37.4337 12.0430  -3
 -13  13   0 37.4337 12.0430  -2
  12 -15   2 37.4337 12.0430   1
  14 -13   1 19.7534 9.12709  -3
 -14  13   0 19.7534 9.12709  -2
  13 -15   2 19.7534 9.12709   1
  15 -13   1 6.40770 10.0725  -3
 -15  13   0 6.40770 10.0725  -2
  14 -15   2 6.40770 10.0725   1
  16 -13   1 -25.857 12.6094  -3
 -16  13   0 -25.857 12.6094  -2
  15 -15   2 -25.857 12.6094   1
  17 -13   1 -43.797 58.2997  -3
 -17  13   0 -43.797 58.2997  -2
  16 -15   2 -43.797 58.2997   1
  17 -15   2 -0.1034 42.7113   1
 -11 -14   2 0.61996 52.0953   1
 -10 -14   2 4.12058 7.31198   1
  -9 -14   2 13.4481 4.24866   1
  -8 -14   2 3.18609 3.79176   1
  -6 -15   3 0.28714 13.0857  -2
  -7 -14   2 0.28714 13.0857   1
  -5 -15   3 26.1904 12.9703  -2
  -6 -14   2 26.1904 12.9703   1
  -4 -15   5 47.0450 28.9815  -3
  -4 -15   3 47.0450 28.9815  -2
  -5 -14   2 47.0450 28.9815   1
  -4 -15   4 55.6169 14.4242  -3
  -4 -15   3 55.6169 14.4242  -2
  -5 -14   2 55.6169 14.4242   1
  -3 -15   5 -4.8164 22.2464  -3
  -3 -15   3 -4.8164 22.2464  -2
  -4 -14   2 -4.8164 22.2464   1
  -3 -15   4 22.1866 10.8085  -3
  -3 -15   3 22.1866 10.8085  -2
  -4 -14   2 22.1866 10.8085   1
  -2 -15   5 -18.065 19.8093  -3
  -2 -15   3 -18.065 19.8093  -2
  -3 -14   2 -18.065 19.8093   1
  -2 -15   4 0.45023 9.07397  -3
  -2 -15   3 0.45023 9.07397  -2
  -3 -14   2 0.45023 9.07397   1
  -1 -15   4 78.0965 15.6838  -3
  -2 -14   2 78.0965 15.6838   1
  -1 -15   4 46.0652 14.7344  -3
  -1 -15   3 46.0652 14.7344  -2
  -2 -14   2 46.0652 14.7344   1
  -1 -14   2 6.57448 3.60137   1
   0 -14   2 70.9551 4.62782   1
   2 -14   3 -5.4300 6.36868  -3
   2 -14   2 -5.4300 6.36868  -2
   1 -14   2 -5.4300 6.36868   1
   2 -14   2 -8.7539 7.17438  -2
   1 -14   2 -8.7539 7.17438   1
   3 -14   3 46.1025 6.53650  -3
   3 -14   2 46.1025 6.53650  -2
   2 -14   2 46.1025 6.53650   1
   4 -14   3 166.392 12.3608  -3
   4 -14   2 166.392 12.3608  -2
   3 -14   2 166.392 12.3608   1
   5 -14   3 209.609 20.5348  -3
   5 -14   2 209.609 20.5348  -2
   4 -14   2 209.609 20.5348   1
   5 -14   3 194.862 31.8379  -3
   4 -14   2 194.862 31.8379   1
   6 -14   3 31.9343 17.7160  -3
   6 -14   2 31.9343 17.7160  -2
   5 -14   2 31.9343 17.7160   1
   6 -14   2 3.02650 4.31789   1
   8 -13   2 2.24473 6.02654  -3
   8 -13   1 2.24473 6.02654  -2
   7 -14   2 2.24473 6.02654   1
   9 -13   2 9.66827 5.34640  -3
   9 -13   1 9.66827 5.34640  -2
   8 -14   2 9.66827 5.34640   1
  10 -13   2 2.21252 5.59648  -3
  10 -13   1 2.21252 5.59648  -2
   9 -14   2 2.21252 5.59648   1
  11 -13   2 11.3065 9.13800  -3
  11 -13   1 11.3065 9.13800  -2
  10 -14   2 11.3065 9.13800   1
  11 -14   2 45.8885 6.47268   1
  12 -14   2 162.508 24.4390   1
  14 -12   1 31.4792 15.7592  -3
 -14  12   0 31.4792 15.7592  -2
  13 -14   2 31.4792 15.7592   1
  14 -14   2 5.94604 9.60478   1
  15 -14   2 5.98455 5.54132   1
  16 -14   2 2.45083 6.56428   1
  17 -14   2 -23.015 34.9745   1
 -11 -13   2 -3.4348 32.2002   1
  -9 -15   5 8.98712 15.4750  -3
 -10 -13   2 8.98712 15.4750   1
  -9 -13   2 21.5224 5.85822   1
  -8 -13   2 49.0641 5.53668   1
  -6 -14   3 67.8955 16.9496  -2
  -7 -13   2 67.8955 16.9496   1
  -5 -14   4 -5.2324 20.5075  -3
  -5 -14   2 -5.2324 20.5075  -2
  -6 -13   2 -5.2324 20.5075   1
  -5 -14   4 -10.801 12.4268  -3
  -5 -14   3 -10.801 12.4268  -2
  -6 -13   2 -10.801 12.4268   1
  -4 -14   4 29.2104 8.09794  -3
  -4 -14   3 29.2104 8.09794  -2
  -5 -13   2 29.2104 8.09794   1
  -4 -14   3 46.0229 12.3218  -2
  -5 -13   2 46.0229 12.3218   1
  -3 -14   4 94.7177 12.3828  -3
  -3 -14   3 94.7177 12.3828  -2
  -4 -13   2 94.7177 12.3828   1
  -3 -14   4 127.692 22.4093  -3
  -4 -13   2 127.692 22.4093   1
  -2 -14   4 120.509 11.0573  -3
  -2 -14   3 120.509 11.0573  -2
  -3 -13   2 120.509 11.0573   1
  -2 -14   4 165.651 27.5019  -3
  -3 -13   2 165.651 27.5019   1
  -1 -14   4 228.496 36.6815  -3
  -2 -13   2 228.496 36.6815   1
  -1 -14   4 191.606 30.2051  -3
  -1 -14   3 191.606 30.2051  -2
  -2 -13   2 191.606 30.2051   1
   0 -14   4 66.5300 24.9167  -3
   0 -14   2 66.5300 24.9167  -2
  -1 -13   2 66.5300 24.9167   1
   1 -13   3 22.7581 10.5938  -3
   1 -13   2 22.7581 10.5938  -2
   0 -13   2 22.7581 10.5938   1
   2 -13   3 33.9200 4.44125  -3
   2 -13   2 33.9200 4.44125  -2
   1 -13   2 33.9200 4.44125   1
   2 -13   2 26.1561 7.55759  -2
   1 -13   2 26.1561 7.55759   1
   3 -13   3 28.8130 3.04590  -3
   3 -13   2 28.8130 3.04590  -2
   2 -13   2 28.8130 3.04590   1
   4 -13   3 231.398 10.4729  -3
   4 -13   2 231.398 10.4729  -2
   3 -13   2 231.398 10.4729   1
   5 -13   3 46.4466 4.30522  -3
   5 -13   2 46.4466 4.30522  -2
   4 -13   2 46.4466 4.30522   1
   6 -13   3 12.3678 9.92902  -3
   6 -13   2 12.3678 9.92902  -2
   5 -13   2 12.3678 9.92902   1
   7 -12   2 37.3336 9.28259  -3
   7 -12   1 37.3336 9.28259  -2
   6 -13   2 37.3336 9.28259   1
   8 -12   2 77.5641 8.70878  -3
   8 -12   1 77.5641 8.70878  -2
   7 -13   2 77.5641 8.70878   1
   9 -12   2 0.47971 5.65443  -3
   9 -12   1 0.47971 5.65443  -2
   8 -13   2 0.47971 5.65443   1
  10 -12   2 43.6424 10.2841  -3
  10 -12   1 43.6424 10.2841  -2
   9 -13   2 43.6424 10.2841   1
  10 -13   2 -3.0102 3.26954   1
  11 -13   2 4.39934 3.92180   1
  13 -11   1 38.7619 24.3247  -3
 -13  11   0 38.7619 24.3247  -2
  12 -13   2 38.7619 24.3247   1
  14 -11   1 14.8814 25.1171  -3
 -14  11   0 14.8814 25.1171  -2
  13 -13   2 14.8814 25.1171   1
  14 -13   2 6.17763 5.58208   1
  15 -13   2 10.1502 5.54704   1
  16 -13   2 18.0982 8.66975   1
  17 -13   2 -14.009 10.1211   1
 -11 -14   5 44.4595 26.1645  -3
 -12 -12   2 44.4595 26.1645   1
 -10 -14   5 107.248 25.3956  -3
 -10 -14   4 107.248 25.3956  -2
 -11 -12   2 107.248 25.3956   1
 -10 -14   5 31.4411 16.6662  -3
 -11 -12   2 31.4411 16.6662   1
  -9 -14   5 11.4009 12.2317  -3
 -10 -12   2 11.4009 12.2317   1
  -8 -14   5 33.9277 13.7626  -3
  -9 -12   2 33.9277 13.7626   1
  -7 -14   6 0.92075 29.9321  -3
  -7 -14   4 0.92075 29.9321  -2
  -8 -12   2 0.92075 29.9321   1
  -7 -12   2 -2.1670 2.80578   1
  -5 -13   4 6.89818 7.52797  -3
  -5 -13   3 6.89818 7.52797  -2
  -6 -12   2 6.89818 7.52797   1
  -5 -13   3 21.8670 10.1403  -2
  -6 -12   2 21.8670 10.1403   1
  -4 -13   4 -0.0420 6.02707  -3
  -4 -13   3 -0.0420 6.02707  -2
  -5 -12   2 -0.0420 6.02707   1
  -3 -13   4 26.1136 8.46197  -3
  -4 -12   2 26.1136 8.46197   1
  -3 -13   4 22.4028 5.61721  -3
  -3 -13   3 22.4028 5.61721  -2
  -4 -12   2 22.4028 5.61721   1
  -2 -13   4 305.075 28.4944  -3
  -2 -13   3 305.075 28.4944  -2
  -3 -12   2 305.075 28.4944   1
  -2 -13   4 146.800 24.5377  -3
  -3 -12   2 146.800 24.5377   1
  -1 -13   4 287.691 24.5739  -3
  -1 -13   3 287.691 24.5739  -2
  -2 -12   2 287.691 24.5739   1
  -1 -13   4 192.531 31.2893  -3
  -2 -12   2 192.531 31.2893   1
   0 -13   4 378.055 107.735  -3
   0 -13   2 378.055 107.735  -2
  -1 -12   2 378.055 107.735   1
   1 -12   3 25.7408 5.81300  -3
   1 -12   2 25.7408 5.81300  -2
   0 -12   2 25.7408 5.81300   1
   2 -12   3 8.91118 2.68627  -3
   2 -12   2 8.91118 2.68627  -2
   1 -12   2 8.91118 2.68627   1
   3 -12   3 63.5394 3.47878  -3
   3 -12   2 63.5394 3.47878  -2
   2 -12   2 63.5394 3.47878   1
   4 -12   3 161.323 8.22276  -3
   4 -12   2 161.323 8.22276  -2
   3 -12   2 161.323 8.22276   1
   5 -12   3 275.216 17.2262  -3
   5 -12   2 275.216 17.2262  -2
   4 -12   2 275.216 17.2262   1
   6 -12   3 6.03482 10.5196  -3
   6 -12   2 6.03482 10.5196  -2
   5 -12   2 6.03482 10.5196   1
   7 -11   2 77.0110 11.8477  -3
   7 -11   1 77.0110 11.8477  -2
   6 -12   2 77.0110 11.8477   1
   8 -11   2 104.294 13.0450  -3
   8 -11   1 104.294 13.0450  -2
   7 -12   2 104.294 13.0450   1
   9 -11   2 193.002 19.0582  -3
   9 -11   1 193.002 19.0582  -2
   8 -12   2 193.002 19.0582   1
  10 -11   2 12.2870 24.2782  -3
  10 -11   1 12.2870 24.2782  -2
   9 -12   2 12.2870 24.2782   1
  10 -12   2 63.8538 6.30996   1
  11 -12   2 21.8210 3.91337   1
  12 -12   2 124.538 12.3428   1
  13 -12   2 2.74760 4.97431   1
  14 -12   2 0.58745 4.40224   1
  15 -12   2 3.15558 5.33468   1
  16 -12   2 -1.7321 7.22888   1
  17 -12   2 10.8407 12.4040   1
 -12 -13   5 -1.0676 34.6298  -3
 -12 -13   4 -1.0676 34.6298  -2
 -13 -11   2 -1.0676 34.6298   1
 -11 -13   5 25.4040 16.5806  -3
 -11 -13   4 25.4040 16.5806  -2
 -12 -11   2 25.4040 16.5806   1
 -10 -13   5 17.8778 11.6050  -3
 -10 -13   4 17.8778 11.6050  -2
 -11 -11   2 17.8778 11.6050   1
 -10 -13   6 27.2363 51.0792  -3
 -10 -13   4 27.2363 51.0792  -2
 -11 -11   2 27.2363 51.0792   1
  -9 -13   5 4.84239 10.4091  -3
  -9 -13   4 4.84239 10.4091  -2
 -10 -11   2 4.84239 10.4091   1
  -8 -13   5 4.88445 8.63129  -3
  -9 -11   2 4.88445 8.63129   1
  -8 -11   2 16.8685 4.53097   1
  -7 -11   2 -1.5343 2.67061   1
  -5 -12   4 44.7657 9.81438  -3
  -5 -12   3 44.7657 9.81438  -2
  -6 -11   2 44.7657 9.81438   1
  -5 -12   3 43.3678 11.4476  -2
  -6 -11   2 43.3678 11.4476   1
  -4 -12   4 34.8316 5.57396  -3
  -4 -12   3 34.8316 5.57396  -2
  -5 -11   2 34.8316 5.57396   1
  -3 -12   4 56.5061 5.17005  -3
  -3 -12   3 56.5061 5.17005  -2
  -4 -11   2 56.5061 5.17005   1
  -2 -12   4 12.5045 8.14137  -3
  -3 -11   2 12.5045 8.14137   1
  -2 -12   4 138.343 10.0655  -3
  -2 -12   3 138.343 10.0655  -2
  -3 -11   2 138.343 10.0655   1
  -1 -12   4 73.0443 6.95536  -3
  -1 -12   3 73.0443 6.95536  -2
  -2 -11   2 73.0443 6.95536   1
   0 -12   4 85.4629 15.7200  -3
   0 -12   3 85.4629 15.7200  -2
  -1 -11   2 85.4629 15.7200   1
   1 -11   3 293.497 22.5133  -3
   1 -11   2 293.497 22.5133  -2
   0 -11   2 293.497 22.5133   1
   2 -11   3 34.3130 2.99162  -3
   2 -11   2 34.3130 2.99162  -2
   1 -11   2 34.3130 2.99162   1
   3 -11   3 181.219 11.7164  -3
   3 -11   2 181.219 11.7164  -2
   2 -11   2 181.219 11.7164   1
   4 -11   3 426.557 24.7440  -3
   4 -11   2 426.557 24.7440  -2
   3 -11   2 426.557 24.7440   1
   5 -11   3 484.906 42.6132  -3
   5 -11   2 484.906 42.6132  -2
   4 -11   2 484.906 42.6132   1
   5 -11   2 75.4476 3.98850   1
   7 -10   2 143.464 20.2141  -3
   7 -10   1 143.464 20.2141  -2
   6 -11   2 143.464 20.2141   1
   8 -10   2 76.1705 10.0204  -3
   8 -10   1 76.1705 10.0204  -2
   7 -11   2 76.1705 10.0204   1
   9 -10   1 7.65739 8.76606  -2
   8 -11   2 7.65739 8.76606   1
   9 -11   2 -0.7348 1.77353   1
  10 -11   2 -0.5361 2.93097   1
  11 -11   2 18.6921 3.63107   1
  12 -11   2 1.58955 3.47720   1
  13 -11   2 17.3783 4.18022   1
  14 -11   2 -2.2889 5.27056   1
  15 -11   2 -13.783 5.92249   1
  16 -11   2 -2.8624 8.13581   1
 -12 -12   5 19.6851 28.6553  -3
 -12 -12   4 19.6851 28.6553  -2
 -13 -10   2 19.6851 28.6553   1
 -11 -12   5 21.1391 12.4976  -3
 -11 -12   4 21.1391 12.4976  -2
 -12 -10   2 21.1391 12.4976   1
 -10 -12   5 2.85144 9.77713  -3
 -10 -12   4 2.85144 9.77713  -2
 -11 -10   2 2.85144 9.77713   1
  -9 -12   5 60.4051 11.9958  -3
  -9 -12   4 60.4051 11.9958  -2
 -10 -10   2 60.4051 11.9958   1
  -8 -12   5 48.9907 12.5305  -3
  -9 -10   2 48.9907 12.5305   1
  -8 -10   2 6.70922 3.18105   1
  -7 -10   2 10.9671 3.23497   1
  -5 -11   4 107.632 22.5876  -3
  -5 -11   3 107.632 22.5876  -2
  -6 -10   2 107.632 22.5876   1
  -4 -11   4 336.007 21.0125  -3
  -4 -11   3 336.007 21.0125  -2
  -5 -10   2 336.007 21.0125   1
  -3 -11   4 156.184 10.2933  -3
  -3 -11   3 156.184 10.2933  -2
  -4 -10   2 156.184 10.2933   1
  -2 -11   4 77.2438 7.52205  -3
  -2 -11   3 77.2438 7.52205  -2
  -3 -10   2 77.2438 7.52205   1
  -1 -11   4 175.411 20.8338  -3
  -1 -11   3 175.411 20.8338  -2
  -2 -10   2 175.411 20.8338   1
  -1 -10   2 49.1218 2.65275   1
   1 -10   3 1012.77 89.7971  -3
   1 -10   2 1012.77 89.7971  -2
   0 -10   2 1012.77 89.7971   1
   2 -10   3 500.297 51.3143  -3
   2 -10   2 500.297 51.3143  -2
   1 -10   2 500.297 51.3143   1
   3 -10   3 230.008 35.6437  -3
   3 -10   2 230.008 35.6437  -2
   2 -10   2 230.008 35.6437   1
   4 -10   3 647.413 97.0651  -3
   4 -10   2 647.413 97.0651  -2
   3 -10   2 647.413 97.0651   1
   4 -10   2 245.339 18.2667   1
   5 -10   2 5.81995 1.16583   1
   6 -10   2 109.797 6.15554   1
   8  -9   2 181.564 22.3665  -3
   8  -9   1 181.564 22.3665  -2
   7 -10   2 181.564 22.3665   1
   8 -10   2 103.203 6.11951   1
   9 -10   2 11.4083 1.97647   1
  10 -10   2 12.0857 2.25943   1
  11 -10   2 118.079 10.1681   1
  12 -10   2 83.5247 6.93536   1
  13 -10   2 10.5598 3.67166   1
  14 -10   2 4.97456 8.03104   1
  15 -10   2 -4.9916 10.0114   1
 -12 -11   5 19.4511 15.7647  -3
 -12 -11   4 19.4511 15.7647  -2
 -13  -9   2 19.4511 15.7647   1
 -11 -11   5 18.1249 10.8882  -3
 -11 -11   4 18.1249 10.8882  -2
 -12  -9   2 18.1249 10.8882   1
 -10 -11   5 -6.3555 7.72316  -3
 -10 -11   4 -6.3555 7.72316  -2
 -11  -9   2 -6.3555 7.72316   1
  -9 -11   5 11.0271 9.29526  -3
  -9 -11   4 11.0271 9.29526  -2
 -10  -9   2 11.0271 9.29526   1
  -8 -11   5 86.3096 20.5174  -3
  -8 -11   4 86.3096 20.5174  -2
  -9  -9   2 86.3096 20.5174   1
  -8  -9   2 -1.0937 2.67117   1
  -7  -9   2 26.1159 3.91825   1
  -5 -10   4 106.304 14.8463  -3
  -5 -10   3 106.304 14.8463  -2
  -6  -9   2 106.304 14.8463   1
  -4 -10   4 432.673 25.5151  -3
  -4 -10   3 432.673 25.5151  -2
  -5  -9   2 432.673 25.5151   1
  -3 -10   4 639.895 36.4634  -3
  -3 -10   3 639.895 36.4634  -2
  -4  -9   2 639.895 36.4634   1
  -2 -10   4 304.719 24.1151  -3
  -2 -10   3 304.719 24.1151  -2
  -3  -9   2 304.719 24.1151   1
  -2  -9   2 9.06418 1.34729   1
  -1  -9   2 154.320 7.50494   1
   0  -9   2 31.3943 2.71835   1
   1  -9   2 132.559 13.5481   1
   2  -9   2 37.2287 6.28471   1
   3  -9   2 219.412 14.3161   1
   4  -9   2 15.1930 1.42393   1
   5  -9   2 39.9917 2.53671   1
   6  -9   2 98.8024 5.04167   1
   7  -9   2 351.069 16.6209   1
   8  -9   2 406.790 22.1879   1
   9  -9   2 70.3444 3.65614   1
  10  -9   2 5.36768 2.00821   1
  11  -9   2 21.7309 2.95682   1
  12  -9   2 13.0179 3.21782   1
  13  -9   2 54.4107 10.0890   1
  14  -9   2 25.6159 7.13046   1
  15  -9   2 39.6522 27.1993   1
 -16   6   0 36.5679 21.9555  -3
 -16   6   0 36.5679 21.9555  -2
  16  -9   2 36.5679 21.9555   1
 -14  -8   2 2.53764 10.7207   1
 -12 -10   5 15.7980 13.1090  -3
 -12 -10   4 15.7980 13.1090  -2
 -13  -8   2 15.7980 13.1090   1
 -11 -10   5 12.3073 7.84516  -3
 -11 -10   4 12.3073 7.84516  -2
 -12  -8   2 12.3073 7.84516   1
 -10 -10   5 24.4445 9.48264  -3
 -10 -10   4 24.4445 9.48264  -2
 -11  -8   2 24.4445 9.48264   1
  -9  -8   2 9.06764 3.29558   1
  -8  -8   2 16.6622 3.13419   1
  -7  -8   2 5.41574 2.66090   1
  -5  -9   4 145.262 11.9339  -3
  -5  -9   3 145.262 11.9339  -2
  -6  -8   2 145.262 11.9339   1
  -4  -9   4 221.654 14.0323  -3
  -4  -9   3 221.654 14.0323  -2
  -5  -8   2 221.654 14.0323   1
  -3  -9   4 434.067 41.2418  -3
  -3  -9   3 434.067 41.2418  -2
  -4  -8   2 434.067 41.2418   1
  -3  -8   2 98.1162 7.59700   1
  -2  -8   2 351.416 17.3785   1
  -1  -8   2 18.6738 1.28660   1
   0  -8   2 14.6982 1.04827   1
   1  -8   2 242.473 12.7191   1
   2  -8   2 1348.93 72.8429   1
   3  -8   2 318.292 17.1895   1
   4  -8   2 915.640 49.4240   1
   5  -8   2 185.661 10.1050   1
   6  -8   2 23.0476 1.73346   1
   7  -8   2 7.52443 1.38874   1
   8  -8   2 2.83324 1.28125   1
   9  -8   2 81.7312 4.08955   1
  10  -8   2 197.386 10.7045   1
  11  -8   2 292.513 20.1593   1
  12  -8   2 343.308 37.4734   1
 -13   6   0 34.3630 14.7748  -3
 -13   6   0 34.3630 14.7748  -2
  13  -8   2 34.3630 14.7748   1
 -14   6   0 40.9450 13.4478  -3
 -14   6   0 40.9450 13.4478  -2
  14  -8   2 40.9450 13.4478   1
 -15   6   0 6.81902 12.8976  -3
 -15   6   0 6.81902 12.8976  -2
  15  -8   2 6.81902 12.8976   1
 -16   5   0 35.5216 20.8979  -3
 -16   5   0 35.5216 20.8979  -2
  16  -8   2 35.5216 20.8979   1
 -14  -7   2 2.48390 7.41400   1
 -12  -9   5 16.7234 15.7546  -3
 -12  -9   4 16.7234 15.7546  -2
 -13  -7   2 16.7234 15.7546   1
 -11  -9   5 10.8544 13.4649  -3
 -11  -9   4 10.8544 13.4649  -2
 -12  -7   2 10.8544 13.4649   1
  -9  -7   2 -1.3405 4.86433   1
  -8  -7   2 12.1399 2.76729   1
  -6  -8   4 53.0906 6.89724  -3
  -6  -8   3 53.0906 6.89724  -2
  -7  -7   2 53.0906 6.89724   1
  -5  -8   4 48.6050 6.83542  -3
  -5  -8   3 48.6050 6.83542  -2
  -6  -7   2 48.6050 6.83542   1
  -4  -8   4 290.394 20.2475  -3
  -4  -8   3 290.394 20.2475  -2
  -5  -7   2 290.394 20.2475   1
  -3  -8   4 258.737 29.8280  -3
  -3  -8   3 258.737 29.8280  -2
  -4  -7   2 258.737 29.8280   1
  -3  -7   2 111.941 7.61544   1
  -2  -7   2 32.0802 1.83001   1
  -1  -7   2 13.5519 1.03057   1
   0  -7   2 174.576 8.38346   1
   1  -7   2 347.785 17.6766   1
   2  -7   2 20.1571 1.41502   1
   3  -7   2 168.437 9.68310   1
   4  -7   2 48.2360 2.90539   1
   5  -7   2 35.2530 1.98830   1
   6  -7   2 113.830 6.82865   1
   7  -7   2 9.48809 1.62904   1
   8  -6   1 62.1519 12.1847  -3
   8  -6   1 62.1519 12.1847  -2
   8  -7   2 62.1519 12.1847   1
   9  -6   1 143.045 22.1822  -3
   9  -6   1 143.045 22.1822  -2
   9  -7   2 143.045 22.1822   1
  10  -7   2 383.599 22.0438   1
  11  -5   1 9.43653 25.0390  -3
  11  -5   1 9.43653 25.0390  -2
  11  -7   2 9.43653 25.0390   1
  12  -5   1 0.13510 10.7615  -3
  12  -7   2 0.13510 10.7615   1
 -12   5   0 56.0925 15.2881  -3
 -12   5   0 56.0925 15.2881  -2
  12  -7   2 56.0925 15.2881   1
 -13   5   0 23.1980 14.8964  -3
 -13   5   0 23.1980 14.8964  -2
  13  -7   2 23.1980 14.8964   1
 -14   5   0 17.4616 7.23992  -3
 -14   5   0 17.4616 7.23992  -2
  14  -7   2 17.4616 7.23992   1
 -15   5   0 40.6488 10.5543  -3
 -15   5   0 40.6488 10.5543  -2
  15  -7   2 40.6488 10.5543   1
 -16   5   0 64.2390 22.5625  -3
 -16   5   0 64.2390 22.5625  -2
  16  -7   2 64.2390 22.5625   1
  17  -7   2 3.16049 23.2247   1
 -15  -6   2 15.4788 14.7838   1
 -14  -6   2 17.3913 6.89853   1
 -12  -8   5 22.2831 15.1834  -3
 -12  -8   4 22.2831 15.1834  -2
 -13  -6   2 22.2831 15.1834   1
 -11  -8   4 46.1254 15.9408  -3
 -11  -8   3 46.1254 15.9408  -2
 -12  -6   2 46.1254 15.9408   1
 -11  -8   5 113.422 23.3398  -3
 -11  -8   4 113.422 23.3398  -2
 -12  -6   2 113.422 23.3398   1
 -10  -8   4 44.6338 14.4972  -3
 -10  -8   3 44.6338 14.4972  -2
 -11  -6   2 44.6338 14.4972   1
  -9  -8   4 37.9130 12.0990  -3
  -9  -8   3 37.9130 12.0990  -2
 -10  -6   2 37.9130 12.0990   1
  -8  -8   4 29.0037 14.1846  -3
  -8  -8   3 29.0037 14.1846  -2
  -9  -6   2 29.0037 14.1846   1
  -8  -6   2 157.099 12.0749   1
  -6  -7   4 63.5154 13.4462  -3
  -6  -7   3 63.5154 13.4462  -2
  -7  -6   2 63.5154 13.4462   1
  -6  -6   2 38.1125 2.62704   1
  -5  -6   2 19.0950 2.31911   1
  -4  -6   2 3.85814 1.10979   1
  -3  -6   2 232.634 11.8927   1
  -2  -6   2 10.3647 1.10243   1
  -1  -6   2 1.94114 0.70850   1
   0  -6   2 603.928 28.7376   1
   1  -6   2 167.301 9.15831   1
   2  -6   2 51.0139 2.96451   1
   3  -6   2 282.775 15.2678   1
   4  -6   2 374.918 20.3286   1
   5  -6   2 24.3428 1.83325   1
   6  -6   2 1.81213 1.34553   1
   7  -5   1 151.158 16.3922  -3
   7  -5   1 151.158 16.3922  -2
   7  -6   2 151.158 16.3922   1
   8  -5   1 429.171 56.2637  -2
   8  -6   2 429.171 56.2637   1
   8  -5   1 409.327 26.8933  -3
   8  -5   1 409.327 26.8933  -2
   8  -6   2 409.327 26.8933   1
   9  -5   1 380.707 34.3895  -3
   9  -5   1 380.707 34.3895  -2
   9  -6   2 380.707 34.3895   1
  10  -4   1 259.957 40.3173  -3
  10  -6   2 259.957 40.3173   1
 -11   4   0 173.804 29.9215  -3
 -11   4   0 173.804 29.9215  -2
  11  -6   2 173.804 29.9215   1
  11  -4   1 47.4798 20.6364  -3
  11  -4   1 47.4798 20.6364  -2
  11  -6   2 47.4798 20.6364   1
 -12   4   0 121.589 16.6609  -3
 -12   4   0 121.589 16.6609  -2
  12  -6   2 121.589 16.6609   1
 -13   4   0 66.2090 8.18374  -3
 -13   4   0 66.2090 8.18374  -2
  13  -6   2 66.2090 8.18374   1
 -14   4   0 87.0191 9.66630  -3
 -14   4   0 87.0191 9.66630  -2
  14  -6   2 87.0191 9.66630   1
 -15   4   0 29.8501 8.11010  -3
 -15   4   0 29.8501 8.11010  -2
  15  -6   2 29.8501 8.11010   1
 -16   4   0 29.0498 20.2874  -3
 -16   4   0 29.0498 20.2874  -2
  16  -6   2 29.0498 20.2874   1
  17  -6   2 16.8219 15.9600   1
 -15  -5   2 2.99460 9.24617   1
 -14  -5   2 55.1424 9.17866   1
 -13  -5   2 4.50004 4.53792   1
 -11  -7   5 170.291 31.4256  -3
 -11  -7   4 170.291 31.4256  -2
 -12  -5   2 170.291 31.4256   1
 -10  -7   4 18.5253 11.2331  -3
 -10  -7   3 18.5253 11.2331  -2
 -11  -5   2 18.5253 11.2331   1
  -9  -7   4 51.9517 15.2034  -3
  -9  -7   3 51.9517 15.2034  -2
 -10  -5   2 51.9517 15.2034   1
  -8  -7   5 126.986 22.7158  -3
  -8  -7   4 126.986 22.7158  -2
  -9  -5   2 126.986 22.7158   1
  -8  -5   2 12.7687 2.15592   1
  -7  -5   2 17.8422 1.45099   1
  -6  -5   2 94.0854 4.46192   1
  -5  -5   2 1.94786 0.92567   1
  -4  -5   2 899.928 41.9579   1
  -3  -5   2 289.996 13.5481   1
  -2  -5   2 1.97679 0.87400   1
  -1  -5   2 160.612 7.73741   1
   0  -5   2 100.815 4.96747   1
   1  -5   2 645.832 37.8590   1
   2  -5   2 306.263 17.3964   1
   3  -5   2 335.603 20.7904   1
   4  -5   2 608.967 34.0684   1
   5  -5   2 132.890 9.66186   1
   6  -4   1 187.662 13.7851  -3
   6  -4   1 187.662 13.7851  -2
   6  -5   2 187.662 13.7851   1
   7  -4   1 166.219 9.81500  -3
   7  -4   1 166.219 9.81500  -2
   7  -5   2 166.219 9.81500   1
   7  -4   1 158.526 31.1049  -2
   7  -5   2 158.526 31.1049   1
   8  -4   1 356.843 20.5230  -3
   8  -4   1 356.843 20.5230  -2
   8  -5   2 356.843 20.5230   1
   9  -4   1 93.4125 7.46501  -3
   9  -4   1 93.4125 7.46501  -2
   9  -5   2 93.4125 7.46501   1
  10  -5   2 609.336 42.9989   1
 -11   3   0 50.1130 8.50126  -3
 -11   3   0 50.1130 8.50126  -2
  11  -5   2 50.1130 8.50126   1
 -12   3   0 91.1845 13.7581  -3
 -12   3   0 91.1845 13.7581  -2
  12  -5   2 91.1845 13.7581   1
 -13   3   0 126.260 10.6298  -3
 -13   3   0 126.260 10.6298  -2
  13  -5   2 126.260 10.6298   1
 -14   3   0 95.5379 9.81063  -3
 -14   3   0 95.5379 9.81063  -2
  14  -5   2 95.5379 9.81063   1
 -15   3   0 128.447 12.8258  -3
 -15   3   0 128.447 12.8258  -2
  15  -5   2 128.447 12.8258   1
 -16   3   0 0.89787 20.8141  -3
 -16   3   0 0.89787 20.8141  -2
  16  -5   2 0.89787 20.8141   1
  17  -5   2 -2.9194 7.91194   1
 -15  -4   2 0.61276 10.6310   1
 -14  -4   2 57.7790 7.08223   1
 -13  -4   2 25.5419 4.48759   1
 -12  -4   2 18.1129 4.32029   1
 -10  -6   5 35.2843 32.5812  -3
 -10  -6   4 35.2843 32.5812  -2
 -11  -4   2 35.2843 32.5812   1
  -9  -6   5 29.0991 38.4276  -3
  -9  -6   4 29.0991 38.4276  -2
 -10  -4   2 29.0991 38.4276   1
  -9  -4   2 3.18368 2.57770   1
  -8  -4   2 230.898 11.6718   1
  -7  -4   2 19.2248 1.39845   1
  -6  -4   2 99.3813 4.73656   1
  -5  -4   2 92.2172 4.52595   1
  -4  -4   2 59.6519 3.01998   1
  -3  -4   2 78.6350 3.89780   1
  -2  -4   2 245.695 12.4875   1
  -1  -4   2 758.892 39.7726   1
   0  -4   2 1484.37 77.9977   1
   1  -4   2 321.865 17.4310   1
   2  -4   2 1418.57 87.2828   1
   3  -4   2 122.132 5.99137   1
   4  -4   2 114.273 5.60454   1
   5  -3   1 57.5519 6.72280  -3
   5  -3   1 57.5519 6.72280  -2
   5  -4   2 57.5519 6.72280   1
   6  -3   1 61.3006 3.98192  -3
   6  -3   1 61.3006 3.98192  -2
   6  -4   2 61.3006 3.98192   1
   7  -3   1 95.8175 5.15229  -3
   7  -3   1 95.8175 5.15229  -2
   7  -4   2 95.8175 5.15229   1
   8  -3   1 121.890 6.87779  -3
   8  -3   1 121.890 6.87779  -2
   8  -4   2 121.890 6.87779   1
   9  -3   1 25.7886 4.02710  -3
   9  -3   1 25.7886 4.02710  -2
   9  -4   2 25.7886 4.02710   1
  10  -4   2 12.9165 2.88164   1
 -11   2   0 49.6864 8.87260  -3
 -11   2   0 49.6864 8.87260  -2
  11  -4   2 49.6864 8.87260   1
 -13   2   0 24.6018 5.89069  -3
 -13   2   0 24.6018 5.89069  -2
  13  -4   2 24.6018 5.89069   1
 -14   2   0 100.340 10.2647  -3
 -14   2   0 100.340 10.2647  -2
  14  -4   2 100.340 10.2647   1
 -15   2   0 -0.2322 8.15458  -3
 -15   2   0 -0.2322 8.15458  -2
  15  -4   2 -0.2322 8.15458   1
 -16   2   0 30.5542 19.5166  -3
 -16   2   0 30.5542 19.5166  -2
  16  -4   2 30.5542 19.5166   1
  17  -4   2 7.69353 9.96233   1
 -14  -6   5 1.18514 16.0679  -3
 -14  -6   4 1.18514 16.0679  -2
 -15  -3   2 1.18514 16.0679   1
 -14  -3   2 14.7925 4.83737   1
 -13  -3   2 2.40716 3.58496   1
 -12  -3   2 29.5638 4.27514   1
 -11  -3   2 42.0172 4.78001   1
 -10  -3   2 79.1064 5.75488   1
  -9  -3   2 273.925 13.9072   1
  -8  -3   2 -0.9439 1.13928   1
  -7  -3   2 64.5597 3.15699   1
  -6  -3   2 10.2804 1.04202   1
  -5  -3   2 422.596 19.7894   1
  -4  -3   2 610.830 28.4718   1
  -3  -3   2 347.878 16.2216   1
  -2  -3   2 17.0986 1.05822   1
  -1  -3   2 1842.85 87.3307   1
   0  -3   2 14.3930 0.96867   1
   1  -3   2 108.037 6.75285   1
   2  -3   2 151.521 8.27435   1
   3  -3   2 22.8027 1.38988   1
   4  -3   2 195.447 9.73069   1
   5  -2   1 152.865 8.80102  -3
   5  -2   1 152.865 8.80102  -2
   5  -3   2 152.865 8.80102   1
   6  -2   1 69.9965 4.15555  -3
   6  -2   1 69.9965 4.15555  -2
   6  -3   2 69.9965 4.15555   1
   7  -2   1 53.2927 3.35661  -3
   7  -2   1 53.2927 3.35661  -2
   7  -3   2 53.2927 3.35661   1
   8  -2   1 591.394 29.7546  -3
   8  -2   1 591.394 29.7546  -2
   8  -3   2 591.394 29.7546   1
   9  -2   1 226.072 26.8420  -3
   9  -2   1 226.072 26.8420  -2
   9  -3   2 226.072 26.8420   1
 -10   1   0 530.087 77.4483  -3
 -10   1   0 530.087 77.4483  -2
  10  -3   2 530.087 77.4483   1
 -11   1   0 104.309 9.60907  -3
 -11   1   0 104.309 9.60907  -2
  11  -3   2 104.309 9.60907   1
 -12   1   0 82.6775 12.9394  -3
 -12   1   0 82.6775 12.9394  -2
  12  -3   2 82.6775 12.9394   1
 -13   1   0 24.5129 6.16977  -3
 -13   1   0 24.5129 6.16977  -2
  13  -3   2 24.5129 6.16977   1
 -14   1   0 53.4287 8.18963  -3
 -14   1   0 53.4287 8.18963  -2
  14  -3   2 53.4287 8.18963   1
 -15   1   0 37.4553 13.1881  -3
 -15   1   0 37.4553 13.1881  -2
  15  -3   2 37.4553 13.1881   1
 -16   1   0 13.7385 19.8153  -3
 -16   1   0 13.7385 19.8153  -2
  16  -3   2 13.7385 19.8153   1
  17  -3   2 -5.2018 10.8760   1
 -16  -2   2 13.2346 14.4325   1
 -15  -2   2 11.0591 5.81886   1
 -14  -2   2 31.4783 6.30732   1
 -13  -2   2 26.6876 4.51309   1
 -12  -2   2 3.35275 3.23151   1
 -11  -2   2 136.603 11.5933   1
 -10  -2   2 15.5765 2.07954   1
  -9  -2   2 34.1178 2.23526   1
  -8  -2   2 311.543 14.2057   1
  -7  -2   2 1.36907 0.96058   1
  -6  -2   2 373.378 17.5189   1
  -5  -2   2 663.764 30.9659   1
  -4  -2   2 85.2995 4.12520   1
  -3  -2   2 24.0446 1.34031   1
  -2  -2   2 22.8371 1.23534   1
  -1  -2   2 1.68217 0.44368   1
   0  -2   2 7.07406 2.40688  -3
   0  -2   2 7.07406 2.40688   1
   1  -2   2 -1.3928 3.57227  -3
   1  -2   2 -1.3928 3.57227   1
   2  -2   2 54.2473 2.68862   1
   3  -2   2 26.4283 1.54351   1
   4  -2   2 40.7593 2.88372   1
   5  -1   1 56.1544 3.56052  -3
   5  -1   1 56.1544 3.56052  -2
   5  -2   2 56.1544 3.56052   1
   6  -1   1 570.359 27.1517  -3
   6  -1   1 570.359 27.1517  -2
   6  -2   2 570.359 27.1517   1
   7  -1   1 91.3811 4.98718  -3
   7  -1   1 91.3811 4.98718  -2
   7  -2   2 91.3811 4.98718   1
   8  -1   1 148.721 9.43390  -3
   8  -1   1 148.721 9.43390  -2
   8  -2   2 148.721 9.43390   1
   9  -1   1 10.3256 10.4525  -3
   9  -1   1 10.3256 10.4525  -2
   9  -2   2 10.3256 10.4525   1
  10   0   0 102.243 20.1402  -3
  10   0   0 102.243 20.1402  -2
  10  -2   2 102.243 20.1402   1
  11   0   0 26.0388 10.2472  -3
  11   0   0 26.0388 10.2472  -2
  11  -2   2 26.0388 10.2472   1
  12   0   0 100.112 14.8238  -3
  12   0   0 100.112 14.8238  -2
  12  -2   2 100.112 14.8238   1
  13   0   0 53.2370 7.84714  -3
  13   0   0 53.2370 7.84714  -2
  13  -2   2 53.2370 7.84714   1
  14   0   0 134.164 18.2573  -3
  14   0   0 134.164 18.2573  -2
  14  -2   2 134.164 18.2573   1
  14   0   0 64.2646 16.3343  -2
  14  -2   2 64.2646 16.3343   1
  15   0   0 11.1649 13.9643  -2
  15  -2   2 11.1649 13.9643   1
  16   0   0 45.6565 18.0212  -2
  16  -2   2 45.6565 18.0212   1
  17  -2   2 2.65083 11.1427   1
 -16  -1   2 16.4978 12.1217   1
 -15  -1   2 32.6901 7.04981   1
 -14  -1   2 31.8322 6.19942   1
 -13  -1   2 43.7874 5.50372   1
 -12  -1   2 113.623 9.99609   1
 -11  -1   2 259.113 17.7126   1
 -10  -1   2 35.3769 2.45129   1
  -9  -1   2 7.75190 1.37969   1
  -8  -1   2 103.203 5.84733   1
  -7  -1   2 706.355 44.6966   1
  -6  -2   3 99.1192 11.8376  -3
  -6  -2   3 99.1192 11.8376  -2
  -6  -1   2 99.1192 11.8376   1
  -5  -1   2 292.036 15.0356   1
  -4  -1   2 319.345 14.8642   1
  -3  -1   2 993.920 48.8297   1
  -2  -1   2 134.886 6.29181   1
  -1  -1   2 129.386 6.16495   1
   0  -1   2 -0.8821 1.46967  -3
   0  -1   2 -0.8821 1.46967   1
   1  -1   2 106.013 5.59338   1
   2  -1   2 435.781 20.6820   1
   3  -1   2 6.66248 0.76548   1
   4  -1   2 179.399 16.0407   1
   5   0   1 235.140 12.1514  -3
   5   0   1 235.140 12.1514  -2
   5  -1   2 235.140 12.1514   1
   6   0   1 50.6390 3.16408  -3
   6   0   1 50.6390 3.16408  -2
   6  -1   2 50.6390 3.16408   1
   7   0   1 573.509 28.6536  -3
   7   0   1 573.509 28.6536  -2
   7  -1   2 573.509 28.6536   1
   8   0   1 105.125 16.6090  -3
   8   0   1 105.125 16.6090  -2
   8  -1   2 105.125 16.6090   1
   9   0   1 365.573 58.2178  -3
   9   0   1 365.573 58.2178  -2
   9  -1   2 365.573 58.2178   1
  10   1   0 140.120 20.4504  -3
  10   1   0 140.120 20.4504  -2
  10  -1   2 140.120 20.4504   1
  11   1   0 63.3805 14.9264  -3
  11  -1   2 63.3805 14.9264   1
  11   1   0 53.6768 16.1176  -3
  11   1   0 53.6768 16.1176  -2
  11  -1   2 53.6768 16.1176   1
  12   1   0 72.9060 12.6924  -3
  12   1   0 72.9060 12.6924  -2
  12  -1   2 72.9060 12.6924   1
  13   1   0 19.4210 13.2458  -2
  13  -1   2 19.4210 13.2458   1
  14   1   0 6.82955 13.2371  -2
  14  -1   2 6.82955 13.2371   1
  15   1   0 53.5413 16.7615  -2
  15  -1   2 53.5413 16.7615   1
  16  -1   2 2.73355 7.44006   1
 -16   0   2 23.8790 10.5166   1
 -15   0   2 25.9970 6.73538   1
 -14   0   2 5.46147 4.86981   1
 -13   0   2 2.05116 3.59602   1
 -12   0   2 23.4344 3.89865   1
 -11   0   2 84.7620 5.06125   1
 -10   0   2 11.5860 1.66918   1
  -9   0   2 46.8272 2.77330   1
  -8  -1   3 472.706 80.6660  -3
  -8  -1   3 472.706 80.6660  -2
  -8   0   2 472.706 80.6660   1
  -7  -1   3 662.755 48.7015  -3
  -7  -1   3 662.755 48.7015  -2
  -7   0   2 662.755 48.7015   1
  -7  -1   3 642.531 117.980  -3
  -7   0   2 642.531 117.980   1
  -6  -1   3 248.595 13.4272  -3
  -6  -1   3 248.595 13.4272  -2
  -6   0   2 248.595 13.4272   1
  -5  -1   3 916.861 57.3920  -3
  -5  -1   3 916.861 57.3920  -2
  -5   0   2 916.861 57.3920   1
  -4   0   2 -2.2003 0.63604   1
  -3   0   2 2.14121 0.58117   1
  -2   0   2 45.8753 2.35269   1
  -1   0   2 179.268 20.0813  -3
  -1   0   2 179.268 20.0813   1
   0   0   2 4588.26 448.365  -2
   0   0   2 4588.26 448.365   1
   1   0   2 2023.83 225.722  -3
   1   0   2 2023.83 225.722  -2
   1   0   2 2023.83 225.722   1
   2   0   2 358.660 18.8557   1
   3   0   2 207.628 11.0112   1
   4   1   1 28.8132 4.49929  -3
   4   1   1 28.8132 4.49929  -2
   4   0   2 28.8132 4.49929   1
   5   1   1 360.113 19.0093  -3
   5   1   1 360.113 19.0093  -2
   5   0   2 360.113 19.0093   1
   6   1   1 1237.02 64.8311  -3
   6   1   1 1237.02 64.8311  -2
   6   0   2 1237.02 64.8311   1
   7   1   1 622.440 49.4249  -3
   7   1   1 622.440 49.4249  -2
   7   0   2 622.440 49.4249   1
   8   1   1 5.88868 9.90368  -2
   8   0   2 5.88868 9.90368   1
   9   0   2 22.7553 2.64872   1
  10   0   2 44.0097 4.80760   1
  11   0   2 33.5892 5.12532   1
  12   0   2 42.7715 6.01377   1
  13   0   2 5.06297 4.13721   1
  14   0   2 61.7070 6.59463   1
  15   0   2 9.31603 4.59807   1
  16   0   2 17.7307 7.91787   1
 -17   1   2 33.4697 19.4225   1
 -16   1   2 -2.3661 6.32051   1
 -15   1   2 -0.5069 5.53002   1
 -14   1   2 -6.8874 4.93874   1
 -13   1   2 32.3265 4.82099   1
 -12   1   2 11.0957 3.07654   1
 -11   1   2 8.75438 2.31125   1
 -10   1   2 53.5079 3.29522   1
  -9   0   3 79.5352 11.2190  -3
  -9   0   3 79.5352 11.2190  -2
  -9   1   2 79.5352 11.2190   1
  -8   0   3 23.1467 3.35612  -3
  -8   0   3 23.1467 3.35612  -2
  -8   1   2 23.1467 3.35612   1
  -7   0   3 91.1394 5.41524  -3
  -7   0   3 91.1394 5.41524  -2
  -7   1   2 91.1394 5.41524   1
  -6   0   3 934.738 54.7758  -3
  -6   0   3 934.738 54.7758  -2
  -6   1   2 934.738 54.7758   1
  -5   0   3 190.129 13.8795  -3
  -5   0   3 190.129 13.8795  -2
  -5   1   2 190.129 13.8795   1
  -4   1   2 5.27941 0.68357   1
  -3   1   2 858.429 42.3697   1
  -2   1   2 8.87711 2.38724  -3
  -2   1   2 8.87711 2.38724  -2
  -2   1   2 8.87711 2.38724   1
  -2   1   2 4.06806 1.60029  -3
  -2   1   2 4.06806 1.60029   1
  -1   1   2 106.394 9.54421  -3
  -1   1   2 106.394 9.54421   1
  -1   1   2 140.154 8.60954  -3
  -1   1   2 140.154 8.60954  -2
  -1   1   2 140.154 8.60954   1
   0   1   2 177.599 12.1954  -2
   0   1   2 177.599 12.1954   1
   1   1   2 160.095 11.8808   1
   2   1   2 2124.96 111.255   1
   3   1   2 3.59191 0.95952   1
   4   2   1 251.875 35.5010  -3
   4   2   1 251.875 35.5010  -2
   4   1   2 251.875 35.5010   1
   5   2   1 636.116 33.5034  -3
   5   2   1 636.116 33.5034  -2
   5   1   2 636.116 33.5034   1
   6   2   1 480.334 38.0537  -3
   6   2   1 480.334 38.0537  -2
   6   1   2 480.334 38.0537   1
   7   2   1 37.5029 6.58859  -3
   7   2   1 37.5029 6.58859  -2
   7   1   2 37.5029 6.58859   1
   8   2   1 455.904 71.8956  -2
   8   1   2 455.904 71.8956   1
   9   1   2 26.2048 2.84407   1
  10   1   2 20.3539 3.28770   1
  11   1   2 5.52421 3.00713   1
  12   1   2 8.98772 3.53618   1
  13   1   2 -4.8360 3.61989   1
  14   1   2 15.9259 4.32675   1
  15   1   2 12.2528 4.97227   1
  16   1   2 0.53236 8.25204   1
 -17   2   2 10.1377 14.3375   1
 -16   2   2 14.8209 6.66282   1
 -15   2   2 3.52985 5.78213   1
 -14   2   2 2.29786 4.99884   1
 -13   2   2 -0.7612 4.03603   1
 -12   2   2 114.121 10.0667   1
 -11   0   4 161.794 32.8846  -3
 -11   0   4 161.794 32.8846  -2
 -11   2   2 161.794 32.8846   1
 -10   2   2 15.1376 3.18279   1
  -9   1   3 24.4513 4.84925  -3
  -9   1   3 24.4513 4.84925  -2
  -9   2   2 24.4513 4.84925   1
  -8   1   3 313.742 15.0839  -3
  -8   1   3 313.742 15.0839  -2
  -8   2   2 313.742 15.0839   1
  -7   1   3 321.665 15.4646  -3
  -7   1   3 321.665 15.4646  -2
  -7   2   2 321.665 15.4646   1
  -6   1   3 39.2290 3.34221  -3
  -6   1   3 39.2290 3.34221  -2
  -6   2   2 39.2290 3.34221   1
  -6   1   3 37.8054 7.25208  -2
  -6   2   2 37.8054 7.25208   1
  -5   1   3 77.8255 17.3316  -3
  -5   1   3 77.8255 17.3316  -2
  -5   2   2 77.8255 17.3316   1
  -4   2   2 87.0518 4.47054   1
  -3   2   2 4.58755 0.83007   1
  -2   2   2 616.772 48.7521  -3
  -2   2   2 616.772 48.7521   1
  -2   2   2 982.056 78.4411  -3
  -2   2   2 982.056 78.4411  -2
  -2   2   2 982.056 78.4411   1
  -1   2   2 47.1819 5.10480  -3
  -1   2   2 47.1819 5.10480  -2
  -1   2   2 47.1819 5.10480   1
  -1   2   2 41.1891 6.05125  -2
  -1   2   2 41.1891 6.05125   1
   0   2   2 33.9085 2.16211  -2
   0   2   2 33.9085 2.16211   1
   1   2   2 32.2223 1.84299   1
   2   2   2 1.15948 0.82698   1
   3   2   2 4.43008 1.29496   1
   4   3   1 185.802 18.2155  -3
   4   3   1 185.802 18.2155  -2
   4   2   2 185.802 18.2155   1
   4   3   1 199.902 28.3961  -3
   4   2   2 199.902 28.3961   1
   5   3   1 427.805 40.9918  -3
   5   3   1 427.805 40.9918  -2
   5   2   2 427.805 40.9918   1
   6   3   1 199.388 38.6727  -3
   6   3   1 199.388 38.6727  -2
   6   2   2 199.388 38.6727   1
   7   3   1 285.159 32.5194  -2
   7   2   2 285.159 32.5194   1
   8   2   2 77.1628 4.45497   1
   9   2   2 1.46239 2.18898   1
  10   2   2 63.7696 5.11562   1
  11   2   2 48.1527 5.13426   1
  12   2   2 118.606 10.2943   1
  13   2   2 17.4672 4.33549   1
  14   2   2 22.7901 4.73876   1
  15   2   2 7.13255 6.13267   1
 -17   3   2 4.17783 12.8262   1
 -16   3   2 19.9916 7.01695   1
 -15   3   2 54.6063 12.0335   1
 -14   1   4 -6.6630 15.9236  -3
 -14   1   4 -6.6630 15.9236  -2
 -14   3   2 -6.6630 15.9236   1
 -13   1   4 33.7430 8.27399  -3
 -13   1   4 33.7430 8.27399  -2
 -13   3   2 33.7430 8.27399   1
 -12   1   4 12.7229 8.45824  -3
 -12   1   4 12.7229 8.45824  -2
 -12   3   2 12.7229 8.45824   1
 -11   1   4 159.416 26.1889  -3
 -11   1   4 159.416 26.1889  -2
 -11   3   2 159.416 26.1889   1
 -10   2   3 194.207 34.6295  -3
 -10   2   3 194.207 34.6295  -2
 -10   3   2 194.207 34.6295   1
  -9   2   3 72.3276 4.79964  -3
  -9   2   3 72.3276 4.79964  -2
  -9   3   2 72.3276 4.79964   1
  -8   2   3 189.802 10.0298  -3
  -8   2   3 189.802 10.0298  -2
  -8   3   2 189.802 10.0298   1
  -7   2   3 136.455 6.96928  -3
  -7   2   3 136.455 6.96928  -2
  -7   3   2 136.455 6.96928   1
  -5   3   2 18.8853 1.93787   1
  -4   3   2 184.813 9.46413   1
  -3   3   2 105.216 8.58428  -3
  -3   3   2 105.216 8.58428   1
  -2   3   2 1883.36 210.095  -3
  -2   3   2 1883.36 210.095   1
  -1   3   2 1650.66 184.142  -2
  -1   3   2 1650.66 184.142   1
  -1   3   2 1424.97 141.697  -3
  -1   3   2 1424.97 141.697   1
   0   3   2 1113.99 82.7028  -2
   0   3   2 1113.99 82.7028   1
   1   3   2 3.70555 0.84472   1
   2   3   2 22.4974 1.48026   1
   3   3   2 90.3233 8.20325   1
   4   3   2 69.4605 4.75458   1
   5   3   2 50.6299 3.74517   1
   6   3   2 46.3714 3.08205   1
   7   3   2 62.6860 3.61460   1
   8   3   2 119.708 7.27687   1
   9   3   2 140.346 9.09873   1
  10   3   2 13.1467 3.26373   1
  11   3   2 0.75022 3.14281   1
  12   3   2 22.6999 4.26524   1
  13   3   2 23.6847 4.50062   1
  14   3   2 57.9701 7.40173   1
  15   3   2 22.9531 7.08508   1
 -17   4   2 14.4796 8.12883   1
 -16   2   4 63.2277 15.5952  -3
 -16   2   4 63.2277 15.5952  -2
 -16   4   2 63.2277 15.5952   1
 -15   2   4 10.1426 17.8001  -3
 -15   2   4 10.1426 17.8001  -2
 -15   4   2 10.1426 17.8001   1
 -13   2   4 -13.745 8.45847  -3
 -13   2   4 -13.745 8.45847  -2
 -13   4   2 -13.745 8.45847   1
 -12   2   4 128.335 15.8980  -3
 -12   2   4 128.335 15.8980  -2
 -12   4   2 128.335 15.8980   1
 -11   2   4 184.188 31.7980  -3
 -11   2   4 184.188 31.7980  -2
 -11   4   2 184.188 31.7980   1
  -9   3   3 8.83176 3.10311  -3
  -9   3   3 8.83176 3.10311  -2
  -9   4   2 8.83176 3.10311   1
  -9   3   3 -1.8925 3.41633  -3
  -9   4   2 -1.8925 3.41633   1
  -8   3   3 166.520 8.23303  -3
  -8   3   3 166.520 8.23303  -2
  -8   4   2 166.520 8.23303   1
  -7   3   3 322.819 15.5123  -3
  -7   3   3 322.819 15.5123  -2
  -7   4   2 322.819 15.5123   1
  -6   3   3 4.67960 4.41873  -3
  -6   3   3 4.67960 4.41873  -2
  -6   4   2 4.67960 4.41873   1
  -5   4   2 21.1647 2.03027   1
  -4   4   2 413.073 46.3243  -3
  -4   4   2 413.073 46.3243   1
  -3   4   2 49.8756 4.53490  -3
  -3   4   2 49.8756 4.53490   1
  -2   4   2 245.284 27.8262  -3
  -2   4   2 245.284 27.8262   1
  -1   4   2 1.00428 4.46220  -2
  -1   4   2 1.00428 4.46220   1
   0   4   2 420.664 62.7501  -2
   0   4   2 420.664 62.7501   1
   1   4   2 104.629 5.70210   1
   2   4   2 14.0044 1.07615   1
   3   4   2 2.96362 0.86466   1
   4   4   2 78.8376 4.28011   1
   5   4   2 33.8283 2.16005   1
   6   4   2 39.3943 2.33589   1
   7   4   2 12.9784 1.63037   1
   8   4   2 2.31588 2.09011   1
   9   4   2 13.1960 3.02538   1
  10   4   2 126.032 10.3184   1
  11   4   2 13.7759 3.41301   1
  12   4   2 5.29694 3.50058   1
  13   4   2 -1.6879 4.53519   1
  14   4   2 47.3330 9.49077   1
  15   4   2 -2.1572 13.0506   1
 -18   5   2 -7.1338 25.1302   1
 -17   5   2 27.1878 11.5672   1
 -16   3   4 21.9435 13.5410  -3
 -16   3   4 21.9435 13.5410  -2
 -16   5   2 21.9435 13.5410   1
 -15   3   4 144.287 19.7746  -3
 -15   3   4 144.287 19.7746  -2
 -15   5   2 144.287 19.7746   1
 -14   3   4 14.3963 6.87951  -3
 -14   3   4 14.3963 6.87951  -2
 -14   5   2 14.3963 6.87951   1
 -13   3   4 116.779 12.0537  -3
 -13   3   4 116.779 12.0537  -2
 -13   5   2 116.779 12.0537   1
 -12   3   4 73.7998 16.7386  -3
 -12   3   4 73.7998 16.7386  -2
 -12   5   2 73.7998 16.7386   1
 -10   4   3 122.555 10.3549  -3
 -10   4   3 122.555 10.3549  -2
 -10   5   2 122.555 10.3549   1
  -9   4   3 78.9339 4.35751  -3
  -9   4   3 78.9339 4.35751  -2
  -9   5   2 78.9339 4.35751   1
  -8   4   3 281.572 13.6152  -3
  -8   4   3 281.572 13.6152  -2
  -8   5   2 281.572 13.6152   1
  -7   4   3 19.8521 3.03367  -3
  -7   4   3 19.8521 3.03367  -2
  -7   5   2 19.8521 3.03367   1
  -5   4   3 48.8781 8.77466  -3
  -5   4   3 48.8781 8.77466  -2
  -5   5   2 48.8781 8.77466   1
  -4   5   2 962.578 143.466  -3
  -4   5   2 962.578 143.466   1
  -3   5   2 569.863 44.4835  -3
  -3   5   2 569.863 44.4835   1
  -2   5   2 17.9710 6.23847  -3
  -2   5   2 17.9710 6.23847   1
  -1   5   2 6.57189 4.91237  -2
  -1   5   2 6.57189 4.91237   1
   0   5   2 213.865 17.5829   1
   1   5   2 5.91665 0.86856   1
   2   5   2 328.861 16.9563   1
   3   5   2 11.4255 1.11075   1
   4   5   2 48.3796 3.15522   1
   5   5   2 181.920 8.69775   1
   6   5   2 7.55546 1.31204   1
   7   5   2 6.15025 1.65081   1
   8   5   2 1.52834 2.59541   1
   9   5   2 5.63111 2.77259   1
  10   5   2 91.9452 7.95580   1
  11   5   2 76.4376 7.21553   1
  12   5   2 -0.7069 3.61212   1
  13   5   2 22.5609 4.49653   1
  14   5   2 4.90245 5.66325   1
 -18   6   2 15.1573 24.4699   1
 -17   4   4 14.8095 26.0082  -3
 -17   4   4 14.8095 26.0082  -2
 -17   6   2 14.8095 26.0082   1
 -16   4   4 21.7501 13.4810  -3
 -16   4   4 21.7501 13.4810  -2
 -16   6   2 21.7501 13.4810   1
 -15   4   4 90.1139 10.6898  -3
 -15   4   4 90.1139 10.6898  -2
 -15   6   2 90.1139 10.6898   1
 -14   4   4 70.7082 8.37395  -3
 -14   4   4 70.7082 8.37395  -2
 -14   6   2 70.7082 8.37395   1
 -13   4   4 124.422 13.3575  -3
 -13   4   4 124.422 13.3575  -2
 -13   6   2 124.422 13.3575   1
 -12   4   4 18.2509 11.7603  -3
 -12   4   4 18.2509 11.7603  -2
 -12   6   2 18.2509 11.7603   1
 -10   5   3 204.919 22.2983  -3
 -10   5   3 204.919 22.2983  -2
 -10   6   2 204.919 22.2983   1
  -9   5   3 209.513 11.1662  -3
  -9   5   3 209.513 11.1662  -2
  -9   6   2 209.513 11.1662   1
  -8   5   3 282.608 17.4814  -3
  -8   5   3 282.608 17.4814  -2
  -8   6   2 282.608 17.4814   1
  -8   5   3 178.163 26.4011  -2
  -8   6   2 178.163 26.4011   1
  -7   5   3 278.029 18.5921  -3
  -7   5   3 278.029 18.5921  -2
  -7   6   2 278.029 18.5921   1
  -7   5   3 167.516 17.2672  -2
  -7   6   2 167.516 17.2672   1
  -6   5   3 59.6173 6.43750  -2
  -6   6   2 59.6173 6.43750   1
  -6   5   3 100.390 11.1067  -3
  -6   5   3 100.390 11.1067  -2
  -6   6   2 100.390 11.1067   1
  -5   6   2 47.0517 2.54871   1
  -4   6   2 865.441 129.105  -3
  -4   6   2 865.441 129.105   1
  -3   6   2 721.147 107.633  -3
  -3   6   2 721.147 107.633   1
  -2   6   2 336.495 21.1671   1
  -1   6   2 43.1941 2.96347   1
   0   6   2 81.2032 5.56953   1
   1   6   2 272.678 15.0033   1
   2   6   2 1.58490 0.81934   1
   3   6   2 0.62520 0.92535   1
   4   6   2 23.7549 1.64429   1
   5   6   2 2.54051 1.25674   1
   6   6   2 102.229 5.07961   1
   7   6   2 211.030 15.7256   1
   8   6   2 29.6838 4.34647   1
   8   8   0 167.241 31.1917  -3
   8   8   1 167.241 31.1917  -2
   9   6   2 167.241 31.1917   1
  10   6   2 15.0377 4.19943   1
  11   6   2 -1.9823 3.35277   1
  12   6   2 3.40902 3.70229   1
  13   6   2 -6.0362 4.82354   1
  14   6   2 13.9421 8.81200   1
 -17   5   4 41.7146 16.8017  -3
 -17   5   4 41.7146 16.8017  -2
 -17   7   2 41.7146 16.8017   1
 -16   5   4 12.3228 12.5279  -3
 -16   5   4 12.3228 12.5279  -2
 -16   7   2 12.3228 12.5279   1
 -15   5   4 32.3438 9.01141  -3
 -15   5   4 32.3438 9.01141  -2
 -15   7   2 32.3438 9.01141   1
 -14   5   4 105.632 21.1102  -3
 -14   5   4 105.632 21.1102  -2
 -14   7   2 105.632 21.1102   1
 -13   5   4 224.828 28.0236  -3
 -13   5   4 224.828 28.0236  -2
 -13   7   2 224.828 28.0236   1
 -12   7   2 23.7447 5.35617   1
 -11   6   3 73.9498 22.7945  -3
 -11   7   2 73.9498 22.7945   1
 -10   6   3 16.8481 6.96982  -3
 -10   6   3 16.8481 6.96982  -2
 -10   7   2 16.8481 6.96982   1
  -9   6   3 173.972 14.0120  -3
  -9   6   3 173.972 14.0120  -2
  -9   7   2 173.972 14.0120   1
  -9   6   3 152.631 16.4117  -3
  -9   7   2 152.631 16.4117   1
  -8   6   3 501.735 28.1435  -3
  -8   6   3 501.735 28.1435  -2
  -8   7   2 501.735 28.1435   1
  -8   6   3 333.041 48.2693  -2
  -8   7   2 333.041 48.2693   1
  -7   6   3 375.646 37.2310  -3
  -7   6   3 375.646 37.2310  -2
  -7   7   2 375.646 37.2310   1
  -7   6   3 240.861 24.4467  -2
  -7   7   2 240.861 24.4467   1
  -6   6   3 100.851 8.69287  -2
  -6   7   2 100.851 8.69287   1
  -6   6   3 121.654 18.2289  -3
  -6   6   3 121.654 18.2289  -2
  -6   7   2 121.654 18.2289   1
  -5   7   2 89.3272 4.72233   1
  -4   7   2 1036.36 61.3072   1
  -3   7   2 1372.58 96.4780   1
  -2   7   2 247.871 14.5439   1
  -1   7   2 192.614 12.5814   1
   0   7   2 81.6729 5.10962   1
   1   7   2 6.22230 1.06660   1
   2   7   2 31.3749 2.03894   1
   3   7   2 81.1643 4.33676   1
   4   7   2 231.975 11.6219   1
   5   7   2 1.25262 1.30919   1
   6   7   2 8.51394 2.36844   1
   7   7   2 25.4477 3.23929   1
   7   9   0 244.532 42.9229  -3
   7   9   1 244.532 42.9229  -2
   8   7   2 244.532 42.9229   1
   9   7   2 -1.2885 3.24591   1
  10   7   2 50.2718 6.34239   1
  11   7   2 57.3588 9.08904   1
  12   7   2 -1.3725 4.46473   1
  13   7   2 5.56400 5.21091   1
 -17   6   4 63.2376 33.8936  -3
 -17   6   4 63.2376 33.8936  -2
 -17   8   2 63.2376 33.8936   1
 -16   6   4 35.8429 14.7654  -3
 -16   6   4 35.8429 14.7654  -2
 -16   8   2 35.8429 14.7654   1
 -15   6   4 98.6197 16.3771  -3
 -15   6   4 98.6197 16.3771  -2
 -15   8   2 98.6197 16.3771   1
 -14   6   4 37.9796 13.6961  -3
 -14   6   4 37.9796 13.6961  -2
 -14   8   2 37.9796 13.6961   1
 -13   6   4 66.5292 16.3610  -3
 -13   6   4 66.5292 16.3610  -2
 -13   8   2 66.5292 16.3610   1
 -12   6   3 14.5597 19.6282  -3
 -12   8   2 14.5597 19.6282   1
 -11   7   3 1.24133 8.24390  -3
 -11   8   2 1.24133 8.24390   1
 -10   7   3 178.248 26.2899  -3
 -10   8   2 178.248 26.2899   1
 -10   7   3 377.752 40.4786  -3
 -10   7   3 377.752 40.4786  -2
 -10   8   2 377.752 40.4786   1
  -9   7   3 358.778 38.1628  -3
  -9   7   3 358.778 38.1628  -2
  -9   8   2 358.778 38.1628   1
  -9   7   3 134.871 20.3582  -3
  -9   8   2 134.871 20.3582   1
  -8   7   3 135.740 20.6862  -3
  -8   7   3 135.740 20.6862  -2
  -8   8   2 135.740 20.6862   1
  -7   7   3 436.074 47.7039  -2
  -7   8   2 436.074 47.7039   1
  -6   7   3 105.459 17.9985  -2
  -6   8   2 105.459 17.9985   1
  -5   8   2 23.5256 1.78042   1
  -4   8   2 1.20889 0.90249   1
  -3   8   2 10.8556 1.23673   1
  -2   8   2 114.592 7.55926   1
  -1   8   2 210.271 12.5014   1
   0   8   2 145.546 8.83062   1
   1   8   2 163.112 10.9700   1
   2   8   2 45.9068 2.77385   1
   3   8   2 55.1006 3.70511   1
   3   9   0 157.603 14.8006  -3
   3   9   1 157.603 14.8006  -2
   4   8   2 157.603 14.8006   1
   4   9   0 108.685 20.3750  -3
   4   9   1 108.685 20.3750  -2
   5   8   2 108.685 20.3750   1
   6   8   2 28.5904 3.26386   1
   7   8   2 84.4789 7.58306   1
   7  10   0 49.7261 15.8776  -3
   7  10   1 49.7261 15.8776  -2
   8   8   2 49.7261 15.8776   1
   9   8   2 -1.1575 5.69179   1
  10   8   2 2.29849 7.35489   1
  11   8   2 20.1597 8.64262   1
  12   8   2 16.4363 5.33864   1
  13   8   2 -0.5712 8.12662   1
 -15   7   4 87.3218 20.6656  -3
 -15   7   4 87.3218 20.6656  -2
 -15   9   2 87.3218 20.6656   1
 -14   7   4 60.6917 17.3761  -3
 -14   7   4 60.6917 17.3761  -2
 -14   9   2 60.6917 17.3761   1
 -13   7   3 2.52012 28.6533  -3
 -13   7   3 2.52012 28.6533  -2
 -13   9   2 2.52012 28.6533   1
 -12   9   2 44.5249 8.23977   1
 -11   9   2 -3.4735 2.50996   1
 -10   8   3 47.3931 10.1911  -3
 -10   9   2 47.3931 10.1911   1
  -9   9   2 95.2933 7.01014   1
  -8   9   2 76.4330 4.40894   1
  -7   8   2 276.897 39.3420  -3
  -7   8   3 276.897 39.3420  -2
  -7   9   2 276.897 39.3420   1
  -6   9   2 107.821 7.21177   1
  -5   9   2 1.30287 0.96720   1
  -4   9   2 138.095 8.97776   1
  -3   9   2 39.2123 2.74077   1
  -2   9   2 420.763 24.8814   1
  -1   9   2 271.810 15.9104   1
   0   9   2 3.98575 1.08886   1
   1   9   2 17.5315 1.57112   1
   2   9   2 71.0365 4.54945   1
   2  10   0 111.951 9.81623  -3
   2  10   1 111.951 9.81623  -2
   3   9   2 111.951 9.81623   1
   2  10   1 83.3727 14.9570  -3
   2  10   2 83.3727 14.9570  -2
   3   9   2 83.3727 14.9570   1
   3  10   0 79.2817 9.43706  -3
   3  10   1 79.2817 9.43706  -2
   4   9   2 79.2817 9.43706   1
   5   9   2 17.0784 3.19863   1
   6   9   2 8.09419 2.63944   1
   6  11   0 232.635 41.1204  -3
   6  11   1 232.635 41.1204  -2
   7   9   2 232.635 41.1204   1
  -7 -11   1 19.4843 8.42350  -3
   8   9   2 19.4843 8.42350   1
   9   9   2 5.97852 6.59598   1
  10   9   2 11.2016 7.71649   1
 -10 -11   1 103.131 23.5925  -3
  10  11   0 103.131 23.5925  -2
  11   9   2 103.131 23.5925   1
  12   9   2 -0.9662 8.38181   1
 -14  10   2 33.1983 10.6106   1
 -13  10   2 10.6168 6.92488   1
 -12  10   2 2.56386 2.85420   1
 -11  10   2 23.4627 3.28169   1
 -10  10   2 59.2375 4.56770   1
  -9  10   2 -0.9572 1.75425   1
  -8   9   2 418.802 59.0689  -3
  -8   9   3 418.802 59.0689  -2
  -8  10   2 418.802 59.0689   1
  -7  10   2 171.777 9.79545   1
  -6  10   2 50.1042 3.09183   1
  -5  10   2 135.754 8.34007   1
  -4  10   2 105.843 7.61174   1
  -3  10   2 2.31051 1.33249   1
  -2  10   2 159.123 11.8826   1
  -1  10   2 83.2302 6.41562   1
   0  10   2 111.342 6.47232   1
   1  10   2 128.200 8.06973   1
   1  11   0 315.596 45.6211  -3
   1  11   1 315.596 45.6211  -2
   2  10   2 315.596 45.6211   1
   2  11   0 123.839 19.0581  -3
   2  11   1 123.839 19.0581  -2
   3  10   2 123.839 19.0581   1
   3  11   1 22.3715 8.35725  -2
   4  10   2 22.3715 8.35725   1
   4  11   1 143.110 40.6813  -2
   5  10   2 143.110 40.6813   1
   6  10   2 173.278 16.2578   1
  -6 -12   1 100.725 15.6682  -3
   7  10   2 100.725 15.6682   1
  -7 -12   1 19.7418 8.47943  -3
   8  10   2 19.7418 8.47943   1
  -9 -12   1 3.91214 14.2851  -3
   9  12   0 3.91214 14.2851  -2
  10  10   2 3.91214 14.2851   1
  11  10   2 3.91731 8.16744   1
 -13  11   2 -7.6396 4.57474   1
 -12  11   2 116.216 10.2905   1
 -11  11   2 265.780 22.7057   1
 -10  11   2 34.7493 3.65654   1
  -9  11   2 51.9090 3.90089   1
  -7  11   2 17.2059 1.71346   1
  -6  11   2 1.54818 1.34383   1
  -5  11   2 26.5848 1.94149   1
  -4  11   2 448.347 37.8526   1
  -4  11   2 624.407 86.8946  -2
  -3  11   2 624.407 86.8946   1
  -3  11   2 500.313 78.5016  -2
  -2  11   2 500.313 78.5016   1
  -1  11   2 0.80004 1.62675   1
   0  11   2 2.13670 1.55374   1
   0  12   0 50.9035 14.6418  -3
   0  12   1 50.9035 14.6418  -2
   1  11   2 50.9035 14.6418   1
   1  12   0 265.303 26.9575  -3
   1  12   1 265.303 26.9575  -2
   2  11   2 265.303 26.9575   1
   1  12   0 295.842 47.2075  -3
   2  11   2 295.842 47.2075   1
   2  12   0 440.638 48.7597  -3
   2  12   1 440.638 48.7597  -2
   3  11   2 440.638 48.7597   1
   2  12   1 513.114 80.6499  -2
   3  11   2 513.114 80.6499   1
   3  12   1 423.603 57.6788  -2
   4  11   2 423.603 57.6788   1
   4  12   1 246.251 39.6947  -2
   5  11   2 246.251 39.6947   1
   6  11   2 4.72902 3.14043   1
  -6 -13   1 158.075 22.3514  -3
   7  11   2 158.075 22.3514   1
  -7 -13   1 43.8928 10.6813  -3
   8  11   2 43.8928 10.6813   1
  -7 -13   1 39.4318 15.3456  -3
   7  13   0 39.4318 15.3456  -2
   8  11   2 39.4318 15.3456   1
  -8 -13   1 76.2429 18.1608  -3
   8  13   0 76.2429 18.1608  -2
   9  11   2 76.2429 18.1608   1
  -9 -13   1 222.136 22.5265  -3
   9  13   0 222.136 22.5265  -2
  10  11   2 222.136 22.5265   1
 -10 -13   1 65.3438 15.4086  -3
  10  13   0 65.3438 15.4086  -2
  11  11   2 65.3438 15.4086   1
 -15  12   2 7.14390 7.38083   1
 -14  12   2 0.32004 6.36513   1
 -13  11   2 14.5746 16.5350  -3
 -13  12   2 14.5746 16.5350   1
 -12  12   2 1.00105 3.21983   1
 -11  12   2 12.2790 3.71532   1
 -10  12   2 -1.8618 2.37230   1
  -9  12   2 5.47216 2.24867   1
  -8  12   2 1.42278 1.72627   1
  -7  12   2 90.4216 5.65568   1
  -6  12   2 38.4310 2.67454   1
  -6  12   1 50.4468 12.7782  -3
  -6  12   2 50.4468 12.7782  -2
  -5  12   2 50.4468 12.7782   1
  -5  12   1 42.8535 11.2350  -3
  -5  12   2 42.8535 11.2350  -2
  -4  12   2 42.8535 11.2350   1
  -4  12   1 237.045 26.4274  -3
  -4  12   2 237.045 26.4274  -2
  -3  12   2 237.045 26.4274   1
  -4  12   2 12.1915 4.88393  -2
  -3  12   2 12.1915 4.88393   1
  -3  12   2 330.026 34.6986  -2
  -2  12   2 330.026 34.6986   1
  -3  12   1 530.434 79.7545  -3
  -3  12   2 530.434 79.7545  -2
  -2  12   2 530.434 79.7545   1
  -2  12   2 200.995 28.9701  -2
  -1  12   2 200.995 28.9701   1
  -1  13   0 22.6872 8.68888  -3
   0  12   2 22.6872 8.68888   1
   0  13   0 73.0952 20.2110  -3
   0  13   1 73.0952 20.2110  -2
   1  12   2 73.0952 20.2110   1
   0  13   0 83.2355 9.64216  -3
   1  12   2 83.2355 9.64216   1
   1  13   0 23.7498 9.40528  -3
   1  13   1 23.7498 9.40528  -2
   2  12   2 23.7498 9.40528   1
   1  13   1 32.3680 8.94504  -2
   2  12   2 32.3680 8.94504   1
   1  13   0 -5.8669 8.26794  -3
   2  12   2 -5.8669 8.26794   1
   2  13   1 61.7464 7.39059  -2
   3  12   2 61.7464 7.39059   1
   2  13   0 66.0563 17.9205  -3
   2  13   1 66.0563 17.9205  -2
   3  12   2 66.0563 17.9205   1
   3  13   1 56.6270 7.06819  -2
   4  12   2 56.6270 7.06819   1
   3  13   0 58.0637 17.1344  -3
   3  13   1 58.0637 17.1344  -2
   4  12   2 58.0637 17.1344   1
   4  13   1 -0.8124 7.31728  -2
   5  12   2 -0.8124 7.31728   1
  -5 -14   1 274.197 32.4049  -3
   6  12   2 274.197 32.4049   1
  -6 -14   1 90.8539 12.6763  -3
   7  12   2 90.8539 12.6763   1
  -7 -14   1 37.0638 16.1975  -3
   7  14   0 37.0638 16.1975  -2
   8  12   2 37.0638 16.1975   1
  -7 -14   1 12.6984 5.76110  -3
   8  12   2 12.6984 5.76110   1
  -8 -14   1 28.5176 9.46428  -3
   8  14   0 28.5176 9.46428  -2
   9  12   2 28.5176 9.46428   1
 -10 -14   1 26.1838 50.9670  -3
  11  12   2 26.1838 50.9670   1
 -16  13   2 4.40154 7.71411   1
 -15  13   2 13.5563 7.13139   1
 -14  13   2 0.86301 4.72760   1
 -13  13   2 -4.6366 3.98755   1
 -12  13   2 2.45619 3.73251   1
 -11  13   2 32.0774 4.56405   1
 -10  13   2 8.66881 3.27902   1
  -9  13   2 -1.5310 3.78367   1
  -8  13   2 9.33219 4.86923   1
  -7  13   2 56.3188 5.92074   1
  -7  13   1 13.8769 13.4510  -3
  -7  13   2 13.8769 13.4510  -2
  -6  13   2 13.8769 13.4510   1
  -6  13   1 38.1658 15.1679  -3
  -6  13   2 38.1658 15.1679  -2
  -5  13   2 38.1658 15.1679   1
  -6  13   1 18.0931 10.4140  -3
  -5  13   2 18.0931 10.4140   1
  -5  13   2 101.415 17.8207  -2
  -4  13   2 101.415 17.8207   1
  -5  13   1 188.445 15.0499  -3
  -5  13   2 188.445 15.0499  -2
  -4  13   2 188.445 15.0499   1
  -4  13   1 126.212 12.1972  -3
  -4  13   2 126.212 12.1972  -2
  -3  13   2 126.212 12.1972   1
  -4  13   2 130.695 14.4974  -2
  -3  13   2 130.695 14.4974   1
  -3  13   2 127.627 14.1993  -2
  -2  13   2 127.627 14.1993   1
  -3  13   1 199.389 31.6298  -3
  -3  13   2 199.389 31.6298  -2
  -2  13   2 199.389 31.6298   1
  -2  13   2 157.805 23.3614  -2
  -1  13   2 157.805 23.3614   1
  -1  14   0 26.7906 5.22126  -3
   0  13   2 26.7906 5.22126   1
   0  14   0 28.4931 4.92167  -3
   1  13   2 28.4931 4.92167   1
   0  14   0 33.5870 8.62134  -3
   0  14   1 33.5870 8.62134  -2
   1  13   2 33.5870 8.62134   1
   1  14   0 27.9447 9.47172  -3
   2  13   2 27.9447 9.47172   1
   1  14   0 21.9683 7.37660  -3
   1  14   1 21.9683 7.37660  -2
   2  13   2 21.9683 7.37660   1
   2  14   0 49.5802 10.0362  -3
   2  14   1 49.5802 10.0362  -2
   3  13   2 49.5802 10.0362   1
   2  14   1 46.5308 17.3793  -2
   3  13   2 46.5308 17.3793   1
   3  14   1 26.5372 6.76030  -2
   4  13   2 26.5372 6.76030   1
   3  14   0 25.1579 15.1248  -3
   3  14   1 25.1579 15.1248  -2
   4  13   2 25.1579 15.1248   1
   4  14   1 7.44730 5.21570  -2
   5  13   2 7.44730 5.21570   1
  -4 -15   1 13.1073 15.9143  -3
   4  14   1 13.1073 15.9143  -2
   5  13   2 13.1073 15.9143   1
  -5 -15   1 16.9813 16.1946  -3
   5  14   1 16.9813 16.1946  -2
   6  13   2 16.9813 16.1946   1
  -5 -15   1 8.30944 6.87596  -3
   6  13   2 8.30944 6.87596   1
  -6 -15   1 44.9462 6.07665  -3
   7  13   2 44.9462 6.07665   1
  -7 -15   1 22.0623 5.20961  -3
   8  13   2 22.0623 5.20961   1
  -8 -15   1 8.29353 12.2085  -3
   9  13   2 8.29353 12.2085   1
  -8 -15   1 10.6754 12.6878  -3
   8  15   0 10.6754 12.6878  -2
   9  13   2 10.6754 12.6878   1
  -8 -15   2 44.7800 45.5188  -3
   8  15   0 44.7800 45.5188  -2
   9  13   2 44.7800 45.5188   1
  -9 -15   1 -23.081 19.6166  -3
  10  13   2 -23.081 19.6166   1
   9  15   0 -10.110 31.3479  -2
  10  13   2 -10.110 31.3479   1
 -16  14   2 9.06437 7.56355   1
 -15  14   2 24.9079 8.13428   1
 -14  14   2 4.96523 5.30935   1
 -13  14   2 9.68480 5.70592   1
 -12  14   2 52.4164 7.15464   1
 -11  14   2 149.647 15.3044   1
 -11  13   2 232.663 65.3350  -3
 -11  13   3 232.663 65.3350  -2
 -10  14   2 232.663 65.3350   1
 -10  13   2 119.697 22.6608  -3
 -10  13   3 119.697 22.6608  -2
  -9  14   2 119.697 22.6608   1
  -8  14   2 53.3381 7.90379   1
  -7  14   2 108.759 12.5866   1
  -7  14   1 133.494 27.0017  -3
  -7  14   2 133.494 27.0017  -2
  -6  14   2 133.494 27.0017   1
  -7  14   1 120.508 23.9966  -3
  -6  14   2 120.508 23.9966   1
  -6  14   1 480.030 55.0609  -3
  -6  14   2 480.030 55.0609  -2
  -5  14   2 480.030 55.0609   1
  -6  14   1 407.592 41.3295  -3
  -5  14   2 407.592 41.3295   1
  -5  14   1 279.375 26.5818  -3
  -5  14   2 279.375 26.5818  -2
  -4  14   2 279.375 26.5818   1
  -4  14   1 137.785 12.4325  -3
  -4  14   2 137.785 12.4325  -2
  -3  14   2 137.785 12.4325   1
  -4  14   2 150.084 16.2685  -2
  -3  14   2 150.084 16.2685   1
  -3  14   2 64.5073 8.17408  -2
  -2  14   2 64.5073 8.17408   1
  -2  14   2 5.18263 7.60980  -2
  -1  14   2 5.18263 7.60980   1
  -1  15   0 9.69549 5.84017  -3
   0  14   2 9.69549 5.84017   1
   0  15   0 0.78043 3.93180  -3
   1  14   2 0.78043 3.93180   1
   0  15   0 34.1150 18.9471  -3
   0  15   1 34.1150 18.9471  -2
   1  14   2 34.1150 18.9471   1
   1  15   0 111.828 16.2597  -3
   1  15   1 111.828 16.2597  -2
   2  14   2 111.828 16.2597   1
   1  15   0 83.3308 15.7419  -3
   2  14   2 83.3308 15.7419   1
   2  15   0 177.478 33.5168  -3
   2  15   1 177.478 33.5168  -2
   3  14   2 177.478 33.5168   1
  -2 -15   1 191.133 54.3478  -3
   2  15   1 191.133 54.3478  -2
   3  14   2 191.133 54.3478   1
   3  15   1 -6.9525 4.92935  -2
   4  14   2 -6.9525 4.92935   1
   4  15   1 61.5700 8.35064  -2
   5  14   2 61.5700 8.35064   1
  -5 -16   1 0.82742 6.31014  -3
   6  14   2 0.82742 6.31014   1
  -6 -16   1 14.2933 5.42834  -3
   7  14   2 14.2933 5.42834   1
  -7 -16   1 12.6110 6.55950  -3
   8  14   2 12.6110 6.55950   1
  -7 -16   2 0.99918 40.0209  -3
   7  16   0 0.99918 40.0209  -2
   8  14   2 0.99918 40.0209   1
  -8 -16   1 17.6074 18.8847  -3
   9  14   2 17.6074 18.8847   1
  10  14   2 20.0646 47.2587   1
 -16  15   2 -5.6570 22.4264   1
 -15  15   2 205.243 34.3078   1
 -14  15   2 39.3752 9.74932   1
 -13  15   2 42.9538 9.42391   1
 -13  14   2 78.9604 40.3337  -3
 -13  14   3 78.9604 40.3337  -2
 -12  15   2 78.9604 40.3337   1
 -12  14   2 112.788 41.4110  -3
 -12  14   3 112.788 41.4110  -2
 -11  15   2 112.788 41.4110   1
 -11  14   2 162.520 21.9472  -3
 -11  14   3 162.520 21.9472  -2
 -10  15   2 162.520 21.9472   1
 -11  14   3 60.3945 15.5806  -2
 -10  15   2 60.3945 15.5806   1
 -10  14   3 98.2563 14.1434  -2
  -9  15   2 98.2563 14.1434   1
 -10  14   2 249.790 42.0478  -3
 -10  14   3 249.790 42.0478  -2
  -9  15   2 249.790 42.0478   1
  -9  14   3 128.597 16.5870  -2
  -8  15   2 128.597 16.5870   1
  -9  14   2 202.900 34.6257  -3
  -9  14   3 202.900 34.6257  -2
  -8  15   2 202.900 34.6257   1
  -7  15   2 141.987 14.7572   1
  -7  15   1 120.269 15.4222  -3
  -6  15   2 120.269 15.4222   1
  -7  15   1 92.9984 26.9303  -3
  -7  15   2 92.9984 26.9303  -2
  -6  15   2 92.9984 26.9303   1
  -6  15   1 143.476 18.2550  -3
  -6  15   2 143.476 18.2550  -2
  -5  15   2 143.476 18.2550   1
  -6  15   1 70.6210 10.9618  -3
  -5  15   2 70.6210 10.9618   1
  -5  15   1 99.9432 12.2650  -3
  -5  15   2 99.9432 12.2650  -2
  -4  15   2 99.9432 12.2650   1
  -5  15   2 39.8116 10.4610  -2
  -4  15   2 39.8116 10.4610   1
  -4  15   2 10.6665 4.51423  -2
  -3  15   2 10.6665 4.51423   1
  -4  15   1 8.19698 7.72539  -3
  -4  15   2 8.19698 7.72539  -2
  -3  15   2 8.19698 7.72539   1
  -3  15   2 -4.2969 4.11194  -2
  -2  15   2 -4.2969 4.11194   1
  -2  16   0 104.974 18.7344  -3
  -1  15   2 104.974 18.7344   1
  -2  16   0 42.6958 20.4277  -3
  -2  15   2 42.6958 20.4277  -2
  -1  15   2 42.6958 20.4277   1
  -1  16   0 47.3125 6.10963  -3
   0  15   2 47.3125 6.10963   1
  -1  16   0 91.0444 23.1403  -3
  -1  15   2 91.0444 23.1403  -2
   0  15   2 91.0444 23.1403   1
   0  16   0 67.0929 6.73656  -3
   1  15   2 67.0929 6.73656   1
   1  16   0 78.1435 15.8701  -3
   2  15   2 78.1435 15.8701   1
  -1 -16   1 113.471 35.6020  -3
   1  16   1 113.471 35.6020  -2
   2  15   2 113.471 35.6020   1
   1  16   0 103.584 24.2950  -3
   1  16   1 103.584 24.2950  -2
   2  15   2 103.584 24.2950   1
  -2 -16   1 -2.3100 23.0528  -3
   2  16   1 -2.3100 23.0528  -2
   3  15   2 -2.3100 23.0528   1
   2  16   0 52.3471 18.7755  -3
   2  16   1 52.3471 18.7755  -2
   3  15   2 52.3471 18.7755   1
   3  16   1 44.8652 8.20622  -2
   4  15   2 44.8652 8.20622   1
   4  16   1 14.2086 13.2124  -2
   5  15   2 14.2086 13.2124   1
  -4 -17   1 12.9600 19.0294  -3
   4  16   1 12.9600 19.0294  -2
   5  15   2 12.9600 19.0294   1
  -5 -17   1 2.95024 9.64464  -3
   6  15   2 2.95024 9.64464   1
  -6 -17   1 12.4564 6.56150  -3
   7  15   2 12.4564 6.56150   1
  -7 -17   1 -6.2379 11.2768  -3
   8  15   2 -6.2379 11.2768   1
   8  17   0 -10.166 20.6070  -2
   9  15   2 -10.166 20.6070   1
 -17  14   3 -33.970 49.4073  -3
 -17  14   4 -33.970 49.4073  -2
 -16  16   2 -33.970 49.4073   1
 -12  16   2 21.2419 14.1836   1
 -12  15   2 108.356 27.2656  -3
 -11  16   2 108.356 27.2656   1
 -12  15   2 169.053 23.3375  -3
 -12  15   3 169.053 23.3375  -2
 -11  16   2 169.053 23.3375   1
 -11  15   2 201.331 18.2252  -3
 -11  15   3 201.331 18.2252  -2
 -10  16   2 201.331 18.2252   1
 -11  15   3 136.950 24.5763  -2
 -10  16   2 136.950 24.5763   1
 -10  15   2 158.508 20.4129  -3
 -10  15   3 158.508 20.4129  -2
  -9  16   2 158.508 20.4129   1
 -10  15   3 129.219 16.9401  -2
  -9  16   2 129.219 16.9401   1
  -9  15   2 71.3563 16.2862  -3
  -9  15   3 71.3563 16.2862  -2
  -8  16   2 71.3563 16.2862   1
  -9  15   3 35.8825 9.13497  -2
  -8  16   2 35.8825 9.13497   1
  -8  16   1 98.8398 13.6576  -3
  -7  16   2 98.8398 13.6576   1
  -8  16   1 96.1560 29.0372  -3
  -8  16   2 96.1560 29.0372  -2
  -7  16   2 96.1560 29.0372   1
  -7  16   1 54.9247 9.71087  -3
  -6  16   2 54.9247 9.71087   1
  -7  16   1 78.5138 12.8502  -3
  -7  16   2 78.5138 12.8502  -2
  -6  16   2 78.5138 12.8502   1
  -6  16   1 247.437 27.8027  -3
  -5  16   2 247.437 27.8027   1
  -6  16   1 237.408 28.2980  -3
  -6  16   2 237.408 28.2980  -2
  -5  16   2 237.408 28.2980   1
  -5  16   2 135.023 22.9842  -2
  -4  16   2 135.023 22.9842   1
  -5  16   1 136.477 14.8166  -3
  -5  16   2 136.477 14.8166  -2
  -4  16   2 136.477 14.8166   1
  -4  16   1 23.6656 8.74178  -3
  -4  16   2 23.6656 8.74178  -2
  -3  16   2 23.6656 8.74178   1
  -4  16   2 8.82038 5.16771  -2
  -3  16   2 8.82038 5.16771   1
  -3  17   0 0.14031 12.1004  -3
  -3  16   2 0.14031 12.1004  -2
  -2  16   2 0.14031 12.1004   1
  -3  16   2 4.33024 5.68134  -2
  -2  16   2 4.33024 5.68134   1
  -2  17   0 9.32729 8.03776  -3
  -1  16   2 9.32729 8.03776   1
  -1  17   0 49.8628 7.51132  -3
   0  16   2 49.8628 7.51132   1
   0  17   0 52.0724 6.89536  -3
   1  16   2 52.0724 6.89536   1
  -1 -17   1 69.9858 29.6460  -3
   1  17   1 69.9858 29.6460  -2
   2  16   2 69.9858 29.6460   1
   1  17   0 20.9333 7.95228  -3
   2  16   2 20.9333 7.95228   1
   1  17   0 84.3403 24.3721  -3
   1  17   1 84.3403 24.3721  -2
   2  16   2 84.3403 24.3721   1
  -2 -17   1 2.15019 23.8044  -3
   2  17   1 2.15019 23.8044  -2
   3  16   2 2.15019 23.8044   1
   2  17   1 5.55151 9.18435  -2
   3  16   2 5.55151 9.18435   1
   3  17   1 48.9349 9.30763  -2
   4  16   2 48.9349 9.30763   1
   4  17   1 15.4402 11.0030  -2
   5  16   2 15.4402 11.0030   1
  -5 -18   1 4.87505 16.7294  -3
   6  16   2 4.87505 16.7294   1
   5  17   1 -1.4492 16.0500  -2
   6  16   2 -1.4492 16.0500   1
  -6 -18   1 14.7102 12.6353  -3
   7  16   2 14.7102 12.6353   1
  -7 -18   1 -8.3407 25.3988  -3
   8  16   2 -8.3407 25.3988   1
 -13  16   2 11.2250 30.7273  -3
 -13  16   3 11.2250 30.7273  -2
 -12  17   2 11.2250 30.7273   1
 -12  16   2 9.36004 7.88305  -3
 -12  16   3 9.36004 7.88305  -2
 -11  17   2 9.36004 7.88305   1
 -11  16   3 30.6282 9.32678  -2
 -10  17   2 30.6282 9.32678   1
 -11  16   2 60.9449 9.80582  -3
 -11  16   3 60.9449 9.80582  -2
 -10  17   2 60.9449 9.80582   1
 -10  16   3 35.5913 8.80183  -2
  -9  17   2 35.5913 8.80183   1
 -10  16   2 22.0063 9.35591  -3
 -10  16   3 22.0063 9.35591  -2
  -9  17   2 22.0063 9.35591   1
  -9  16   3 67.2784 11.1970  -2
  -8  17   2 67.2784 11.1970   1
  -8  17   1 34.1634 18.0504  -3
  -8  17   2 34.1634 18.0504  -2
  -7  17   2 34.1634 18.0504   1
  -8  17   1 21.1436 8.17712  -3
  -7  17   2 21.1436 8.17712   1
  -7  17   1 35.2581 8.45240  -3
  -6  17   2 35.2581 8.45240   1
  -7  17   1 68.3938 12.7018  -3
  -7  17   2 68.3938 12.7018  -2
  -6  17   2 68.3938 12.7018   1
  -6  17   1 8.83902 8.98503  -3
  -5  17   2 8.83902 8.98503   1
  -6  17   1 -4.6141 9.15351  -3
  -6  17   2 -4.6141 9.15351  -2
  -5  17   2 -4.6141 9.15351   1
  -5  17   1 5.54854 12.5673  -3
  -5  17   2 5.54854 12.5673  -2
  -4  17   2 5.54854 12.5673   1
  -5  17   2 8.12196 6.69758  -2
  -4  17   2 8.12196 6.69758   1
  -4  17   2 121.087 15.0095  -2
  -3  17   2 121.087 15.0095   1
  -3  17   2 151.641 25.4368  -2
  -2  17   2 151.641 25.4368   1
  -2  18   0 10.5843 8.50105  -3
  -1  17   2 10.5843 8.50105   1
  -1  18   0 8.87747 8.21272  -3
   0  17   2 8.87747 8.21272   1
   0 -18   1 5.32409 22.6106  -3
   0  18   1 5.32409 22.6106  -2
   1  17   2 5.32409 22.6106   1
   0  18   0 4.62510 6.69817  -3
   1  17   2 4.62510 6.69817   1
   1  18   0 28.0567 14.5327  -3
   2  17   2 28.0567 14.5327   1
   2  18   1 76.9632 20.4291  -2
   3  17   2 76.9632 20.4291   1
   3  18   1 11.2102 15.6660  -2
   4  17   2 11.2102 15.6660   1
   5  17   2 -7.4156 3.86031   1
   6  17   2 0.19515 6.25692   1
   7  17   2 -3.6471 12.8584   1
 -14  17   2 -57.067 35.1762  -3
 -14  17   3 -57.067 35.1762  -2
 -13  18   2 -57.067 35.1762   1
 -13  17   2 29.3810 17.5516  -3
 -13  17   3 29.3810 17.5516  -2
 -12  18   2 29.3810 17.5516   1
 -13  17   2 4.49360 13.2999  -3
 -12  18   2 4.49360 13.2999   1
 -12  17   1 17.0196 17.0329  -3
 -12  17   3 17.0196 17.0329  -2
 -11  18   2 17.0196 17.0329   1
 -12  17   2 4.14530 10.2687  -3
 -12  17   3 4.14530 10.2687  -2
 -11  18   2 4.14530 10.2687   1
 -11  17   1 21.3398 13.5986  -3
 -11  17   3 21.3398 13.5986  -2
 -10  18   2 21.3398 13.5986   1
 -11  17   2 -4.6567 7.55235  -3
 -11  17   3 -4.6567 7.55235  -2
 -10  18   2 -4.6567 7.55235   1
 -11  17   3 3.61079 16.8489  -2
 -10  18   2 3.61079 16.8489   1
 -10  17   3 24.4637 8.94277  -2
  -9  18   2 24.4637 8.94277   1
  -9  18   1 5.55828 18.2301  -3
  -9  17   3 5.55828 18.2301  -2
  -8  18   2 5.55828 18.2301   1
  -8  18   1 14.2151 6.86965  -3
  -7  18   2 14.2151 6.86965   1
  -7  18   1 20.6251 7.67792  -3
  -6  18   2 20.6251 7.67792   1
  -5  18   2 13.7729 14.2502  -2
  -4  18   2 13.7729 14.2502   1
  -4  18   2 33.0430 10.0242  -2
  -3  18   2 33.0430 10.0242   1
  -2  18   2 0.03723 3.96486   1
  -2  19   0 51.5897 12.7069  -3
  -1  18   2 51.5897 12.7069   1
  -1  19   0 61.1352 13.6510  -3
   0  18   2 61.1352 13.6510   1
   0  19   0 -3.5881 8.03671  -3
   1  18   2 -3.5881 8.03671   1
   1  19   0 -15.364 15.3127  -3
   2  18   2 -15.364 15.3127   1
  -1 -19   1 19.4929 25.9163  -3
   1  19   1 19.4929 25.9163  -2
   2  18   2 19.4929 25.9163   1
  -2 -19   1 35.9244 21.8113  -3
   3  18   2 35.9244 21.8113   1
   4  18   2 -1.3508 4.54524   1
   3  20   1 -9.2222 24.0512  -2
   5  18   2 -9.2222 24.0512   1
 -14  18   2 3.79872 36.3000  -3
 -14  18   3 3.79872 36.3000  -2
 -13  19   2 3.79872 36.3000   1
 -13  18   2 33.3662 18.0052  -3
 -13  18   3 33.3662 18.0052  -2
 -12  19   2 33.3662 18.0052   1
 -12  18   2 23.5558 11.2484  -3
 -12  18   3 23.5558 11.2484  -2
 -11  19   2 23.5558 11.2484   1
 -11  18   1 9.38509 14.2469  -3
 -11  18   3 9.38509 14.2469  -2
 -10  19   2 9.38509 14.2469   1
 -11  18   2 19.7109 10.9627  -3
 -11  18   3 19.7109 10.9627  -2
 -10  19   2 19.7109 10.9627   1
 -11  18   3 0.70027 20.7604  -2
 -10  19   2 0.70027 20.7604   1
 -10  19   1 76.5998 32.1090  -3
 -10  18   3 76.5998 32.1090  -2
  -9  19   2 76.5998 32.1090   1
 -10  18   3 28.8125 9.31479  -2
  -9  19   2 28.8125 9.31479   1
  -8  19   1 5.91404 8.18965  -3
  -7  19   2 5.91404 8.18965   1
  -7  19   1 12.5226 8.75148  -3
  -6  19   2 12.5226 8.75148   1
  -6  19   1 36.2220 21.1780  -3
  -5  19   2 36.2220 21.1780   1
  -6  19   0 19.2497 10.6727  -3
  -5  19   2 19.2497 10.6727   1
  -5  19   2 30.6519 17.2458  -2
  -4  19   2 30.6519 17.2458   1
  -4  19   2 13.4730 15.6205  -2
  -3  19   2 13.4730 15.6205   1
  -2  19   2 14.0494 4.31685   1
  -2  20   0 57.1730 13.0914  -3
  -1  19   2 57.1730 13.0914   1
  -1  20   0 3.40455 9.57750  -3
   0  19   2 3.40455 9.57750   1
   0  20   0 15.3586 11.2284  -3
   1  19   2 15.3586 11.2284   1
   2  19   2 10.4047 4.80474   1
   3  19   2 1.01144 9.64730   1
   4  19   2 10.1696 14.1880   1
   5  19   2 -9.9769 13.2761   1
 -12  19   1 19.7711 14.9237  -3
 -11  20   2 19.7711 14.9237   1
 -11  19   3 6.01071 10.5143  -2
 -10  20   2 6.01071 10.5143   1
 -10  19   3 -1.4236 19.8267  -2
  -9  20   2 -1.4236 19.8267   1
  -9  20   1 5.55803 9.05236  -3
  -8  20   2 5.55803 9.05236   1
  -8  20   1 18.4525 9.47969  -3
  -7  20   2 18.4525 9.47969   1
  -7  20   1 39.3713 22.5551  -3
  -6  20   2 39.3713 22.5551   1
  -6  20   0 47.4349 17.1171  -3
  -5  20   2 47.4349 17.1171   1
  -6  20   1 49.5011 23.8557  -3
  -5  20   2 49.5011 23.8557   1
  -5  20   2 57.8045 20.8063  -2
  -4  20   2 57.8045 20.8063   1
  -4  20   2 20.2342 17.7024  -2
  -3  20   2 20.2342 17.7024   1
  -3  20   2 -11.536 18.3426  -2
  -2  20   2 -11.536 18.3426   1
  -2  21   0 5.24789 10.1677  -3
  -1  20   2 5.24789 10.1677   1
  -1  21   0 -3.7032 10.0044  -3
   0  20   2 -3.7032 10.0044   1
   1  20   2 3.28944 5.30629   1
   2  20   2 -1.9902 10.8678   1
   3  20   2 15.7915 25.6043   1
 -13  20   1 -3.1529 19.9786  -3
 -12  21   2 -3.1529 19.9786   1
 -12  20   1 -15.203 30.1016  -3
 -12  20   3 -15.203 30.1016  -2
 -11  21   2 -15.203 30.1016   1
 -12  20   1 -16.317 14.4535  -3
 -11  21   2 -16.317 14.4535   1
 -11  20   3 -44.657 31.6091  -2
 -10  21   2 -44.657 31.6091   1
 -10  20   3 19.4988 25.8101  -2
  -9  21   2 19.4988 25.8101   1
 -10  21   1 7.09483 12.7178  -3
  -9  21   2 7.09483 12.7178   1
  -9  21   1 -14.043 10.0064  -3
  -8  21   2 -14.043 10.0064   1
  -8  21   1 10.6316 10.1126  -3
  -7  21   2 10.6316 10.1126   1
  -6  21   2 0.70289 3.61740   1
  -5  21   2 4.99802 3.26444   1
  -5  21   2 -19.753 20.1911  -2
  -4  21   2 -19.753 20.1911   1
  -4  21   2 11.3822 19.5656  -2
  -3  21   2 11.3822 19.5656   1
   3 -22   1 1.04559 17.8745  -3
  -2  21   2 1.04559 17.8745   1
  -3  21   2 -10.510 19.8625  -2
  -2  21   2 -10.510 19.8625   1
  -1  21   2 23.7225 14.3692   1
   1 -22   1 43.0688 35.3213  -3
  -1  22   1 43.0688 35.3213  -2
   1  21   2 43.0688 35.3213   1
 -13  21   1 14.7197 18.6528  -3
 -12  22   2 14.7197 18.6528   1
 -12  21   1 1.23514 25.7913  -3
 -11  22   2 1.23514 25.7913   1
 -11  21   3 1.32665 33.3838  -2
 -10  22   2 1.32665 33.3838   1
 -10  22   1 -3.9948 12.5483  -3
  -9  22   2 -3.9948 12.5483   1
  -9  22   1 13.5388 11.1085  -3
  -8  22   2 13.5388 11.1085   1
  -7  22   2 4.27543 3.97345   1
  -7  22   0 -11.961 27.8813  -3
  -6  22   2 -11.961 27.8813   1
  -5  22   2 11.7614 4.41726   1
  -6  22   2 90.0642 27.3599  -2
  -4  22   2 90.0642 27.3599   1
  -4  22   2 19.6025 21.3936  -2
  -3  22   2 19.6025 21.3936   1
  -4  23   1 17.1951 21.2949  -2
  -2  22   2 17.1951 21.2949   1
  -3  22   2 10.2796 22.1192  -2
  -2  22   2 10.2796 22.1192   1
  -3  23   1 53.5107 29.5659  -2
  -1  22   2 53.5107 29.5659   1
  -2  23   1 13.8742 22.7356  -2
   0  22   2 13.8742 22.7356   1
  -9  23   2 -24.567 33.3999   1
  -8  23   2 -6.5842 11.7856   1
  -8  23   0 26.3978 34.9856  -3
  -7  23   2 26.3978 34.9856   1
  -7  23   0 18.3665 33.0281  -3
  -6  23   2 18.3665 33.0281   1
  -7  23   2 13.7859 18.5394  -2
  -5  23   2 13.7859 18.5394   1
  -6  23   2 176.663 50.0810  -2
  -4  23   2 176.663 50.0810   1
  -3  23   2 58.0908 19.4072   1
  -9  24   2 7.59012 43.0728   1
  -8  24   2 -18.866 36.6074   1
  -8  24   0 -7.0220 44.7487  -3
  -7  24   2 -7.0220 44.7487   1
   6 -24   5 234.670 67.7151  -3
   6 -24   3 234.670 67.7151  -2
   4 -24   3 234.670 67.7151   1
   5 -24   3 25.3023 27.6766   1
   7 -24   3 27.4251 31.4289   1
   8 -24   3 1.02113 35.2710   1
   9 -24   3 -15.218 33.1667   1
   3 -24   6 95.9617 42.5779  -3
   3 -24   4 95.9617 42.5779  -2
   1 -23   3 95.9617 42.5779   1
   2 -23   3 51.9079 22.4945   1
   3 -23   3 1.96674 17.4220   1
   6 -23   5 125.069 39.0030  -3
   6 -23   3 125.069 39.0030  -2
   4 -23   3 125.069 39.0030   1
   7 -23   5 29.5761 22.8361  -3
   7 -23   3 29.5761 22.8361  -2
   5 -23   3 29.5761 22.8361   1
   8 -23   5 10.2822 24.3367  -3
   8 -23   3 10.2822 24.3367  -2
   6 -23   3 10.2822 24.3367   1
   7 -23   3 2.36875 6.52882   1
   8 -23   3 -7.7653 11.2941   1
   9 -23   3 -35.002 25.7969   1
  12 -22   1 -0.6341 22.8526  -2
  10 -23   3 -0.6341 22.8526   1
   2 -23   6 30.5688 40.0211  -3
   2 -23   3 30.5688 40.0211  -2
   0 -22   3 30.5688 40.0211   1
   3 -23   6 -18.250 30.5117  -3
   3 -23   3 -18.250 30.5117  -2
   1 -22   3 -18.250 30.5117   1
   3 -23   6 52.5848 31.0461  -3
   3 -23   4 52.5848 31.0461  -2
   1 -22   3 52.5848 31.0461   1
   2 -22   3 7.84103 4.97906   1
   5 -22   3 10.5887 9.91007  -2
   3 -22   3 10.5887 9.91007   1
   6 -22   3 5.99747 10.2704  -2
   4 -22   3 5.99747 10.2704   1
   6 -22   5 63.1153 24.5776  -3
   6 -22   3 63.1153 24.5776  -2
   4 -22   3 63.1153 24.5776   1
   5 -22   3 2.33802 4.86620   1
   6 -22   3 0.40077 4.52259   1
   7 -22   3 12.5524 5.41570   1
   8 -22   3 0.99733 4.08022   1
  10 -21   4 33.6582 26.4027  -3
  10 -21   2 33.6582 26.4027  -2
   9 -22   3 33.6582 26.4027   1
  11 -21   4 35.8689 31.1922  -3
  11 -21   2 35.8689 31.1922  -2
  10 -22   3 35.8689 31.1922   1
  11 -22   3 -2.9666 9.27192   1
  -2 -21   3 7.84925 16.0744   1
   1 -22   6 38.9259 31.3001  -3
   1 -22   4 38.9259 31.3001  -2
  -1 -21   3 38.9259 31.3001   1
   2 -22   6 122.491 46.0329  -3
   2 -22   3 122.491 46.0329  -2
   0 -21   3 122.491 46.0329   1
   2 -22   6 115.784 40.0151  -3
   2 -22   4 115.784 40.0151  -2
   0 -21   3 115.784 40.0151   1
   1 -21   3 11.6252 4.93434   1
   2 -21   3 2.58758 4.45484   1
   5 -21   3 18.7082 14.2135  -2
   3 -21   3 18.7082 14.2135   1
   4 -21   3 5.83884 4.96499   1
   5 -21   3 0.05912 4.28148   1
   6 -21   3 44.4816 6.31341   1
   7 -21   3 14.3149 4.06336   1
   8 -21   3 11.3074 4.33110   1
  10 -20   4 22.8734 24.5448  -3
  10 -20   2 22.8734 24.5448  -2
   9 -21   3 22.8734 24.5448   1
  11 -20   4 -21.117 27.4190  -3
  11 -20   2 -21.117 27.4190  -2
  10 -21   3 -21.117 27.4190   1
  11 -21   3 -5.1503 9.23996   1
  13 -20   4 0.66291 37.6625  -3
  13 -20   2 0.66291 37.6625  -2
  12 -21   3 0.66291 37.6625   1
  -2 -22   7 3.72023 46.6585  -3
  -2 -22   4 3.72023 46.6585  -2
  -4 -20   3 3.72023 46.6585   1
  -1 -21   6 33.2305 36.3597  -3
  -1 -21   4 33.2305 36.3597  -2
  -3 -20   3 33.2305 36.3597   1
   0 -21   4 52.9849 13.5843  -2
  -2 -20   3 52.9849 13.5843   1
   0 -21   6 59.1529 35.6129  -3
   0 -21   4 59.1529 35.6129  -2
  -2 -20   3 59.1529 35.6129   1
   1 -21   6 81.0227 34.6933  -3
   1 -21   4 81.0227 34.6933  -2
  -1 -20   3 81.0227 34.6933   1
   0 -20   3 13.4446 4.90217   1
   1 -20   3 2.38339 4.38316   1
   2 -20   3 3.52305 4.17589   1
   3 -20   3 1.47029 4.97660   1
   4 -20   3 14.5320 4.22506   1
   5 -20   3 0.86522 4.99430   1
   6 -20   3 -3.7053 4.53362   1
   7 -20   3 0.33142 3.84567   1
   9 -19   4 32.3506 25.0357  -3
   9 -19   2 32.3506 25.0357  -2
   8 -20   3 32.3506 25.0357   1
  10 -19   4 13.8225 16.7502  -3
  10 -19   2 13.8225 16.7502  -2
   9 -20   3 13.8225 16.7502   1
  10 -20   3 2.00908 8.22528   1
  12 -19   4 -17.368 27.8958  -3
  12 -19   2 -17.368 27.8958  -2
  11 -20   3 -17.368 27.8958   1
  12 -20   3 -0.9690 18.3777   1
  14 -18   3 17.2465 42.2276  -3
  14 -18   2 17.2465 42.2276  -2
  13 -20   3 17.2465 42.2276   1
  15 -18   3 27.9911 49.7580  -3
  15 -18   2 27.9911 49.7580  -2
  14 -20   3 27.9911 49.7580   1
  -5 -19   3 -12.750 10.1160   1
  -4 -19   3 -3.0942 5.27916   1
  -1 -20   6 11.9876 31.5171  -3
  -1 -20   4 11.9876 31.5171  -2
  -3 -19   3 11.9876 31.5171   1
  -1 -19   3 -0.8096 5.13281   1
   0 -19   3 52.6499 6.53096   1
   1 -19   3 -5.9827 3.53782   1
   3 -19   5 54.7285 26.3505  -3
   3 -19   3 54.7285 26.3505  -2
   2 -19   3 54.7285 26.3505   1
   3 -19   3 -5.5561 4.19210   1
   4 -19   3 27.4969 5.96994   1
   5 -19   3 62.5584 16.7346   1
   6 -19   3 47.2660 8.13344   1
   7 -19   3 87.6521 7.15132   1
   9 -18   4 -0.7026 23.6376  -3
   9 -18   2 -0.7026 23.6376  -2
   8 -19   3 -0.7026 23.6376   1
  10 -18   4 17.9318 25.2844  -3
  10 -18   2 17.9318 25.2844  -2
   9 -19   3 17.9318 25.2844   1
  11 -18   4 31.9444 27.3897  -3
  11 -18   2 31.9444 27.3897  -2
  10 -19   3 31.9444 27.3897   1
  13 -18   3 -38.532 28.4624  -3
  13 -18   1 -38.532 28.4624  -2
  12 -19   3 -38.532 28.4624   1
  14 -17   3 48.9960 41.4124  -3
  14 -17   2 48.9960 41.4124  -2
  13 -19   3 48.9960 41.4124   1
  15 -17   3 33.5187 19.2779  -3
  15 -17   1 33.5187 19.2779  -2
  14 -19   3 33.5187 19.2779   1
  15 -17   2 34.3197 40.2729  -3
  15 -17   1 34.3197 40.2729  -2
  14 -19   3 34.3197 40.2729   1
  -7 -18   3 -2.1160 14.3854   1
  -6 -18   3 -3.7958 9.89176   1
  -5 -18   3 2.49986 5.22725   1
  -4 -18   3 6.28994 5.13484   1
  -3 -18   3 26.3373 8.27636   1
  -2 -18   3 58.0474 8.22193   1
  -1 -18   3 1.79412 4.98310   1
   0 -18   3 -0.7208 3.75309   1
   2 -18   5 43.6689 25.0146  -3
   2 -18   3 43.6689 25.0146  -2
   1 -18   3 43.6689 25.0146   1
   3 -18   5 64.9679 15.6736  -3
   3 -18   3 64.9679 15.6736  -2
   2 -18   3 64.9679 15.6736   1
   3 -18   3 44.5537 9.56829   1
   6 -18   3 24.4703 6.48707   1
   8 -17   4 82.1499 32.6488  -3
   8 -17   2 82.1499 32.6488  -2
   7 -18   3 82.1499 32.6488   1
   9 -17   4 84.0073 16.2581  -3
   9 -17   2 84.0073 16.2581  -2
   8 -18   3 84.0073 16.2581   1
  11 -17   3 -4.8417 23.8256  -3
  11 -17   2 -4.8417 23.8256  -2
  10 -18   3 -4.8417 23.8256   1
  12 -17   3 60.8149 15.0439  -3
  12 -17   2 60.8149 15.0439  -2
  11 -18   3 60.8149 15.0439   1
  13 -17   3 50.1892 27.7991  -3
  13 -17   1 50.1892 27.7991  -2
  12 -18   3 50.1892 27.7991   1
  13 -17   3 57.3090 35.4439  -3
  13 -17   2 57.3090 35.4439  -2
  12 -18   3 57.3090 35.4439   1
  13 -17   3 -8.0346 13.2808  -3
  12 -18   3 -8.0346 13.2808   1
  14 -16   3 -3.8950 15.6821  -3
  13 -18   3 -3.8950 15.6821   1
  15 -16   2 31.5841 16.6884  -3
  15 -16   1 31.5841 16.6884  -2
  14 -18   3 31.5841 16.6884   1
  15 -16   1 30.4007 15.8372  -2
  14 -18   3 30.4007 15.8372   1
  16 -16   1 24.9497 15.2591  -2
  15 -18   3 24.9497 15.2591   1
  16 -16   2 33.8802 21.1601  -3
  16 -16   1 33.8802 21.1601  -2
  15 -18   3 33.8802 21.1601   1
  -6 -19   7 26.6316 56.4216  -3
  -6 -19   5 26.6316 56.4216  -2
  -8 -17   3 26.6316 56.4216   1
  -5 -19   6 1.17271 23.6519  -3
  -5 -19   4 1.17271 23.6519  -2
  -7 -17   3 1.17271 23.6519   1
  -6 -17   3 15.3933 5.81872   1
  -5 -17   3 -1.1527 4.69931   1
  -4 -17   3 -4.2990 4.79120   1
  -3 -17   3 -1.7245 4.44746   1
  -2 -17   3 1.36215 4.08522   1
  -1 -17   3 -8.0115 3.59582   1
   0 -17   3 19.8123 4.28936   1
   2 -17   5 60.8086 25.6107  -3
   2 -17   3 60.8086 25.6107  -2
   1 -17   3 60.8086 25.6107   1
   3 -17   5 80.9511 17.3852  -3
   3 -17   3 80.9511 17.3852  -2
   2 -17   3 80.9511 17.3852   1
   4 -17   5 126.053 40.5838  -3
   4 -17   3 126.053 40.5838  -2
   3 -17   3 126.053 40.5838   1
   6 -17   3 7.96426 4.16696   1
   8 -16   4 100.398 36.1097  -3
   8 -16   2 100.398 36.1097  -2
   7 -17   3 100.398 36.1097   1
   9 -16   4 40.6935 14.1736  -3
   9 -16   2 40.6935 14.1736  -2
   8 -17   3 40.6935 14.1736   1
  10 -16   3 30.3103 22.5524  -3
  10 -16   2 30.3103 22.5524  -2
   9 -17   3 30.3103 22.5524   1
  10 -16   2 9.54871 9.37069  -2
   9 -17   3 9.54871 9.37069   1
  11 -16   3 27.0023 10.5998  -3
  11 -16   2 27.0023 10.5998  -2
  10 -17   3 27.0023 10.5998   1
  12 -16   3 21.7279 8.80429  -3
  12 -16   2 21.7279 8.80429  -2
  11 -17   3 21.7279 8.80429   1
  12 -16   3 6.49338 11.3263  -3
  11 -17   3 6.49338 11.3263   1
  13 -16   3 24.7549 28.7976  -3
  13 -16   2 24.7549 28.7976  -2
  12 -17   3 24.7549 28.7976   1
  14 -15   2 15.7200 9.56881  -3
  14 -15   1 15.7200 9.56881  -2
  13 -17   3 15.7200 9.56881   1
  15 -15   2 33.3046 9.83630  -3
  15 -15   1 33.3046 9.83630  -2
  14 -17   3 33.3046 9.83630   1
  16 -15   2 51.2320 17.2573  -3
  16 -15   1 51.2320 17.2573  -2
  15 -17   3 51.2320 17.2573   1
  17 -15   2 15.9885 41.6122  -3
  17 -15   1 15.9885 41.6122  -2
  16 -17   3 15.9885 41.6122   1
  -9 -16   3 0.55448 9.21025   1
  -6 -18   6 15.8432 20.3107  -3
  -6 -18   4 15.8432 20.3107  -2
  -8 -16   3 15.8432 20.3107   1
  -5 -18   6 -1.3627 20.4985  -3
  -5 -18   4 -1.3627 20.4985  -2
  -7 -16   3 -1.3627 20.4985   1
  -6 -16   3 3.90953 4.21486   1
  -5 -16   3 0.29839 3.94356   1
  -4 -16   3 64.0395 12.6998   1
  -2 -16   3 20.3756 4.43015   1
  -1 -16   3 -0.3395 3.13504   1
   1 -16   5 70.6738 27.5077  -3
   1 -16   3 70.6738 27.5077  -2
   0 -16   3 70.6738 27.5077   1
   2 -16   5 19.8325 11.0162  -3
   2 -16   3 19.8325 11.0162  -2
   1 -16   3 19.8325 11.0162   1
   3 -16   5 46.5993 22.3183  -3
   3 -16   3 46.5993 22.3183  -2
   2 -16   3 46.5993 22.3183   1
   6 -16   3 121.826 9.99943   1
   8 -15   3 38.7814 9.07886  -3
   8 -15   2 38.7814 9.07886  -2
   7 -16   3 38.7814 9.07886   1
   8 -15   4 70.8266 15.5405  -3
   7 -16   3 70.8266 15.5405   1
   9 -15   3 87.4678 9.53584  -3
   9 -15   2 87.4678 9.53584  -2
   8 -16   3 87.4678 9.53584   1
   9 -15   2 34.5164 10.2681  -2
   8 -16   3 34.5164 10.2681   1
  10 -15   3 59.3234 6.80947  -3
  10 -15   2 59.3234 6.80947  -2
   9 -16   3 59.3234 6.80947   1
  11 -15   3 57.6045 7.20647  -3
  11 -15   2 57.6045 7.20647  -2
  10 -16   3 57.6045 7.20647   1
  12 -15   3 45.6786 9.63298  -3
  12 -15   2 45.6786 9.63298  -2
  11 -16   3 45.6786 9.63298   1
  13 -14   2 52.1492 14.5592  -3
  13 -14   1 52.1492 14.5592  -2
  12 -16   3 52.1492 14.5592   1
  14 -14   2 40.3493 9.83330  -3
  14 -14   1 40.3493 9.83330  -2
  13 -16   3 40.3493 9.83330   1
  15 -14   2 27.7378 9.50682  -3
  15 -14   1 27.7378 9.50682  -2
  14 -16   3 27.7378 9.50682   1
  15 -14   1 8.00549 11.3973  -2
  14 -16   3 8.00549 11.3973   1
  16 -14   2 46.7593 10.3752  -3
  16 -14   1 46.7593 10.3752  -2
  15 -16   3 46.7593 10.3752   1
  17 -14   2 -44.715 21.0095  -3
  17 -14   1 -44.715 21.0095  -2
  16 -16   3 -44.715 21.0095   1
 -10 -15   3 29.9169 11.1645   1
  -9 -15   3 0.88856 5.46598   1
  -8 -15   3 9.74859 4.09168   1
  -7 -15   3 17.2957 4.12583   1
  -6 -15   3 -0.0698 3.42013   1
  -4 -16   6 21.8332 15.3254  -3
  -5 -15   3 21.8332 15.3254   1
  -3 -16   6 72.9287 31.6966  -3
  -3 -16   4 72.9287 31.6966  -2
  -4 -15   3 72.9287 31.6966   1
  -2 -16   6 46.0537 25.8661  -3
  -2 -16   4 46.0537 25.8661  -2
  -3 -15   3 46.0537 25.8661   1
  -2 -15   3 6.50298 3.19365   1
  -1 -15   3 4.06824 2.63381   1
   1 -15   5 132.333 41.7481  -3
   1 -15   3 132.333 41.7481  -2
   0 -15   3 132.333 41.7481   1
   2 -15   5 82.5288 29.0066  -3
   2 -15   3 82.5288 29.0066  -2
   1 -15   3 82.5288 29.0066   1
   4 -15   4 164.102 27.6101  -3
   3 -15   3 164.102 27.6101   1
   5 -15   4 115.374 34.6621  -3
   5 -15   3 115.374 34.6621  -2
   4 -15   3 115.374 34.6621   1
   5 -15   4 173.304 29.0705  -3
   4 -15   3 173.304 29.0705   1
   5 -15   3 221.012 25.8798   1
   6 -15   3 61.3461 6.82443   1
   8 -14   3 124.122 13.9202  -3
   8 -14   2 124.122 13.9202  -2
   7 -15   3 124.122 13.9202   1
   9 -14   3 61.7125 7.61472  -3
   9 -14   2 61.7125 7.61472  -2
   8 -15   3 61.7125 7.61472   1
  10 -14   3 47.9144 6.09579  -3
  10 -14   2 47.9144 6.09579  -2
   9 -15   3 47.9144 6.09579   1
  11 -14   3 42.1622 6.34734  -3
  11 -14   2 42.1622 6.34734  -2
  10 -15   3 42.1622 6.34734   1
  12 -14   3 117.594 40.7264  -3
  12 -14   2 117.594 40.7264  -2
  11 -15   3 117.594 40.7264   1
  13 -13   2 42.9863 9.74526  -3
  13 -13   1 42.9863 9.74526  -2
  12 -15   3 42.9863 9.74526   1
  14 -13   2 24.7512 9.26820  -3
  14 -13   1 24.7512 9.26820  -2
  13 -15   3 24.7512 9.26820   1
  15 -13   2 38.8315 9.93102  -3
  15 -13   1 38.8315 9.93102  -2
  14 -15   3 38.8315 9.93102   1
  16 -13   2 2.11120 11.0923  -3
  16 -13   1 2.11120 11.0923  -2
  15 -15   3 2.11120 11.0923   1
  17 -13   2 -24.663 58.5902  -3
  17 -13   1 -24.663 58.5902  -2
  16 -15   3 -24.663 58.5902   1
  17 -15   3 33.0435 48.3582   1
 -11 -14   3 -2.3334 14.6573   1
 -10 -14   3 -0.0882 6.83018   1
  -9 -14   3 4.95080 4.10917   1
  -8 -14   3 13.3609 3.97806   1
  -7 -14   3 2.04967 3.44693   1
  -6 -14   3 42.2748 5.89953   1
  -5 -14   3 10.4807 6.10001   1
  -3 -15   5 70.3526 14.8599  -3
  -3 -15   4 70.3526 14.8599  -2
  -4 -14   3 70.3526 14.8599   1
  -3 -15   6 121.373 39.0109  -3
  -3 -15   4 121.373 39.0109  -2
  -4 -14   3 121.373 39.0109   1
  -2 -15   6 3.43575 21.4491  -3
  -2 -15   4 3.43575 21.4491  -2
  -3 -14   3 3.43575 21.4491   1
  -2 -15   5 11.9286 9.88052  -3
  -2 -15   4 11.9286 9.88052  -2
  -3 -14   3 11.9286 9.88052   1
  -2 -15   5 2.71329 7.58951  -3
  -3 -14   3 2.71329 7.58951   1
  -2 -14   3 8.65541 3.94522   1
  -1 -14   3 2.00865 2.53823   1
   0 -14   3 7.21792 2.25477   1
   2 -14   3 25.7828 8.34747  -2
   1 -14   3 25.7828 8.34747   1
   3 -14   4 17.4166 5.41528  -3
   3 -14   3 17.4166 5.41528  -2
   2 -14   3 17.4166 5.41528   1
   4 -14   4 23.2894 4.48755  -3
   4 -14   3 23.2894 4.48755  -2
   3 -14   3 23.2894 4.48755   1
   5 -14   4 0.87496 8.56184  -3
   4 -14   3 0.87496 8.56184   1
   5 -14   4 14.0147 6.05939  -3
   5 -14   3 14.0147 6.05939  -2
   4 -14   3 14.0147 6.05939   1
   6 -14   4 23.0361 18.0176  -3
   6 -14   3 23.0361 18.0176  -2
   5 -14   3 23.0361 18.0176   1
   7 -13   3 32.9878 8.10236  -3
   7 -13   2 32.9878 8.10236  -2
   6 -14   3 32.9878 8.10236   1
   8 -13   3 118.021 13.1034  -3
   8 -13   2 118.021 13.1034  -2
   7 -14   3 118.021 13.1034   1
   9 -13   3 387.896 29.2335  -3
   9 -13   2 387.896 29.2335  -2
   8 -14   3 387.896 29.2335   1
  10 -13   3 178.489 14.2802  -3
  10 -13   2 178.489 14.2802  -2
   9 -14   3 178.489 14.2802   1
  11 -13   3 132.260 18.8740  -3
  11 -13   2 132.260 18.8740  -2
  10 -14   3 132.260 18.8740   1
  11 -14   3 29.8841 7.03441   1
  13 -12   2 23.9167 11.5485  -3
  13 -12   1 23.9167 11.5485  -2
  12 -14   3 23.9167 11.5485   1
  13 -12   1 48.0062 15.7433  -2
  12 -14   3 48.0062 15.7433   1
  14 -12   2 27.8181 11.4053  -3
  14 -12   1 27.8181 11.4053  -2
  13 -14   3 27.8181 11.4053   1
  15 -12   2 72.4584 17.1804  -3
  15 -12   1 72.4584 17.1804  -2
  14 -14   3 72.4584 17.1804   1
  15 -14   3 6.12549 6.36217   1
  16 -14   3 22.4319 6.75448   1
  17 -14   3 -8.6999 46.9192   1
 -11 -13   3 10.3294 10.3354   1
 -10 -13   3 -3.4961 4.52491   1
  -9 -13   3 5.84112 3.69069   1
  -8 -13   3 2.44392 3.39467   1
  -7 -13   3 2.69193 3.63407   1
  -5 -14   5 7.15494 8.66964  -3
  -5 -14   4 7.15494 8.66964  -2
  -6 -13   3 7.15494 8.66964   1
  -4 -14   5 -21.728 9.29314  -3
  -5 -13   3 -21.728 9.29314   1
  -4 -14   5 8.30516 10.1207  -3
  -4 -14   4 8.30516 10.1207  -2
  -5 -13   3 8.30516 10.1207   1
  -3 -14   5 16.3407 9.57417  -3
  -3 -14   4 16.3407 9.57417  -2
  -4 -13   3 16.3407 9.57417   1
  -3 -14   5 11.1882 8.25199  -3
  -4 -13   3 11.1882 8.25199   1
  -2 -14   5 -12.373 6.68471  -3
  -2 -14   4 -12.373 6.68471  -2
  -3 -13   3 -12.373 6.68471   1
  -2 -14   5 0.35619 7.97241  -3
  -3 -13   3 0.35619 7.97241   1
  -2 -14   5 26.7471 19.1156  -3
  -2 -14   3 26.7471 19.1156  -2
  -3 -13   3 26.7471 19.1156   1
  -1 -14   5 290.763 30.2959  -3
  -1 -14   4 290.763 30.2959  -2
  -2 -13   3 290.763 30.2959   1
  -1 -13   3 152.917 10.2993   1
   1 -13   4 100.464 11.1579  -3
   1 -13   3 100.464 11.1579  -2
   0 -13   3 100.464 11.1579   1
   2 -13   4 81.9718 5.63869  -3
   2 -13   3 81.9718 5.63869  -2
   1 -13   3 81.9718 5.63869   1
   2 -13   3 84.7369 15.0734  -2
   1 -13   3 84.7369 15.0734   1
   3 -13   4 55.8372 3.71978  -3
   3 -13   3 55.8372 3.71978  -2
   2 -13   3 55.8372 3.71978   1
   4 -13   4 262.668 13.6896  -3
   4 -13   3 262.668 13.6896  -2
   3 -13   3 262.668 13.6896   1
   5 -13   4 520.422 31.4051  -3
   5 -13   3 520.422 31.4051  -2
   4 -13   3 520.422 31.4051   1
   5 -13   3 38.2621 3.75015   1
   7 -12   3 59.6365 7.45798  -3
   7 -12   2 59.6365 7.45798  -2
   6 -13   3 59.6365 7.45798   1
   8 -12   3 167.620 17.3942  -3
   8 -12   2 167.620 17.3942  -2
   7 -13   3 167.620 17.3942   1
   9 -12   3 50.8577 6.85067  -3
   9 -12   2 50.8577 6.85067  -2
   8 -13   3 50.8577 6.85067   1
  10 -12   3 41.6951 10.2747  -3
  10 -12   2 41.6951 10.2747  -2
   9 -13   3 41.6951 10.2747   1
  10 -13   3 24.9429 4.41254   1
  12 -11   2 87.9694 31.5879  -3
  12 -11   1 87.9694 31.5879  -2
  11 -13   3 87.9694 31.5879   1
  13 -11   2 243.880 72.3919  -3
  13 -11   1 243.880 72.3919  -2
  12 -13   3 243.880 72.3919   1
  14 -11   2 31.2661 26.3146  -3
  14 -11   1 31.2661 26.3146  -2
  13 -13   3 31.2661 26.3146   1
  14 -13   3 8.69674 5.62220   1
  16 -11   2 -11.614 41.1045  -3
  16 -11   1 -11.614 41.1045  -2
  15 -13   3 -11.614 41.1045   1
  16 -13   3 -11.869 7.06928   1
  17 -13   3 9.41475 12.6773   1
 -10 -14   7 -3.7509 33.8750  -3
 -11 -12   3 -3.7509 33.8750   1
  -9 -14   7 31.7297 44.4012  -3
  -9 -14   5 31.7297 44.4012  -2
 -10 -12   3 31.7297 44.4012   1
  -8 -14   7 82.1748 42.6029  -3
  -8 -14   5 82.1748 42.6029  -2
  -9 -12   3 82.1748 42.6029   1
  -8 -12   3 36.0812 4.61640   1
  -6 -13   5 83.3726 19.1913  -3
  -6 -13   4 83.3726 19.1913  -2
  -7 -12   3 83.3726 19.1913   1
  -5 -13   4 -1.3839 9.58430  -2
  -6 -12   3 -1.3839 9.58430   1
  -5 -13   5 -2.8932 6.58480  -3
  -5 -13   4 -2.8932 6.58480  -2
  -6 -12   3 -2.8932 6.58480   1
  -4 -13   5 42.6411 7.29478  -3
  -4 -13   4 42.6411 7.29478  -2
  -5 -12   3 42.6411 7.29478   1
  -3 -13   5 7.28338 7.66074  -3
  -4 -12   3 7.28338 7.66074   1
  -3 -13   5 0.80822 4.96145  -3
  -3 -13   4 0.80822 4.96145  -2
  -4 -12   3 0.80822 4.96145   1
  -2 -13   5 152.795 13.2331  -3
  -2 -13   4 152.795 13.2331  -2
  -3 -12   3 152.795 13.2331   1
  -2 -13   5 62.7229 12.3820  -3
  -3 -12   3 62.7229 12.3820   1
  -1 -13   5 226.484 25.8630  -3
  -1 -13   4 226.484 25.8630  -2
  -2 -12   3 226.484 25.8630   1
  -1 -13   5 336.532 96.4754  -3
  -1 -13   3 336.532 96.4754  -2
  -2 -12   3 336.532 96.4754   1
   0 -12   4 60.9802 16.4826  -3
   0 -12   3 60.9802 16.4826  -2
  -1 -12   3 60.9802 16.4826   1
   1 -12   4 130.594 9.10981  -3
   1 -12   3 130.594 9.10981  -2
   0 -12   3 130.594 9.10981   1
   2 -12   4 68.1964 3.88156  -3
   2 -12   3 68.1964 3.88156  -2
   1 -12   3 68.1964 3.88156   1
   3 -12   4 91.0525 4.98887  -3
   3 -12   3 91.0525 4.98887  -2
   2 -12   3 91.0525 4.98887   1
   4 -12   4 235.599 12.2038  -3
   4 -12   3 235.599 12.2038  -2
   3 -12   3 235.599 12.2038   1
   5 -12   4 80.5667 7.68526  -3
   5 -12   3 80.5667 7.68526  -2
   4 -12   3 80.5667 7.68526   1
   5 -12   3 93.0380 5.37793   1
   7 -11   3 10.5313 5.90541  -3
   7 -11   2 10.5313 5.90541  -2
   6 -12   3 10.5313 5.90541   1
   8 -11   3 51.9175 6.66586  -3
   8 -11   2 51.9175 6.66586  -2
   7 -12   3 51.9175 6.66586   1
   9 -11   3 107.823 12.6822  -3
   9 -11   2 107.823 12.6822  -2
   8 -12   3 107.823 12.6822   1
  10 -11   3 44.7325 17.7323  -3
  10 -11   2 44.7325 17.7323  -2
   9 -12   3 44.7325 17.7323   1
  11 -11   3 17.2621 20.7295  -3
  11 -11   2 17.2621 20.7295  -2
  10 -12   3 17.2621 20.7295   1
  11 -12   3 2.31479 3.35506   1
  13 -10   2 49.2631 25.1501  -3
  13 -10   1 49.2631 25.1501  -2
  12 -12   3 49.2631 25.1501   1
  13 -12   3 -0.9281 4.93422   1
  14 -12   3 11.0439 4.40327   1
  15 -10   2 -5.7779 29.4753  -3
  15 -12   3 -5.7779 29.4753   1
  16 -12   3 -7.3246 7.47707   1
 -11 -13   6 55.7499 21.9731  -3
 -11 -13   5 55.7499 21.9731  -2
 -12 -11   3 55.7499 21.9731   1
 -10 -13   7 50.7605 54.3533  -3
 -10 -13   5 50.7605 54.3533  -2
 -11 -11   3 50.7605 54.3533   1
 -10 -13   6 40.3449 16.5229  -3
 -10 -13   5 40.3449 16.5229  -2
 -11 -11   3 40.3449 16.5229   1
  -9 -13   6 61.4131 17.7918  -3
  -9 -13   5 61.4131 17.7918  -2
 -10 -11   3 61.4131 17.7918   1
  -9 -13   6 14.0015 9.59784  -3
 -10 -11   3 14.0015 9.59784   1
  -9 -11   3 11.9352 4.62786   1
  -8 -11   3 4.84700 3.33981   1
  -6 -12   5 26.2738 11.7102  -3
  -6 -12   4 26.2738 11.7102  -2
  -7 -11   3 26.2738 11.7102   1
  -5 -12   5 -26.820 5.75332  -3
  -5 -12   4 -26.820 5.75332  -2
  -6 -11   3 -26.820 5.75332   1
  -4 -12   5 177.850 14.5852  -3
  -4 -12   4 177.850 14.5852  -2
  -5 -11   3 177.850 14.5852   1
  -3 -12   5 185.572 12.1575  -3
  -3 -12   4 185.572 12.1575  -2
  -4 -11   3 185.572 12.1575   1
  -3 -12   5 243.051 39.0038  -3
  -4 -11   3 243.051 39.0038   1
  -2 -12   5 106.109 7.90954  -3
  -2 -12   4 106.109 7.90954  -2
  -3 -11   3 106.109 7.90954   1
  -2 -12   5 116.465 20.2285  -3
  -3 -11   3 116.465 20.2285   1
  -1 -12   5 109.501 9.11272  -3
  -1 -12   4 109.501 9.11272  -2
  -2 -11   3 109.501 9.11272   1
   0 -11   4 155.342 18.8695  -3
   0 -11   3 155.342 18.8695  -2
  -1 -11   3 155.342 18.8695   1
   1 -11   4 340.331 20.2770  -3
   1 -11   3 340.331 20.2770  -2
   0 -11   3 340.331 20.2770   1
   2 -11   4 359.531 20.6918  -3
   2 -11   3 359.531 20.6918  -2
   1 -11   3 359.531 20.6918   1
   3 -11   4 216.156 10.9548  -3
   3 -11   3 216.156 10.9548  -2
   2 -11   3 216.156 10.9548   1
   4 -11   4 677.134 37.5058  -3
   4 -11   3 677.134 37.5058  -2
   3 -11   3 677.134 37.5058   1
   5 -11   4 386.214 34.0897  -3
   5 -11   3 386.214 34.0897  -2
   4 -11   3 386.214 34.0897   1
   5 -11   3 10.5669 1.57409   1
   7 -10   3 148.680 14.6988  -3
   7 -10   2 148.680 14.6988  -2
   6 -11   3 148.680 14.6988   1
   8 -10   3 63.4784 7.04569  -3
   8 -10   2 63.4784 7.04569  -2
   7 -11   3 63.4784 7.04569   1
   9 -10   3 175.539 22.3095  -3
   9 -10   2 175.539 22.3095  -2
   8 -11   3 175.539 22.3095   1
  10 -10   3 188.836 41.1897  -3
  10 -10   2 188.836 41.1897  -2
   9 -11   3 188.836 41.1897   1
  10 -11   3 48.8661 5.05749   1
  11 -11   3 47.2100 5.55252   1
  12 -11   3 36.6086 6.10918   1
  13 -11   3 -0.9898 3.85047   1
  14 -11   3 15.1275 5.70754   1
  15 -11   3 -1.8346 5.70927   1
  16 -11   3 10.6437 13.1402   1
  17 -11   3 17.2391 12.2865   1
 -11 -12   6 31.2530 13.3266  -3
 -11 -12   5 31.2530 13.3266  -2
 -12 -10   3 31.2530 13.3266   1
 -10 -12   6 8.20928 10.1384  -3
 -10 -12   5 8.20928 10.1384  -2
 -11 -10   3 8.20928 10.1384   1
  -9 -12   6 7.33432 10.0025  -3
  -9 -12   5 7.33432 10.0025  -2
 -10 -10   3 7.33432 10.0025   1
  -9 -12   6 0.85815 9.13689  -3
 -10 -10   3 0.85815 9.13689   1
  -9 -10   3 15.6408 4.70678   1
  -8 -10   3 46.9590 5.11072   1
  -6 -11   5 -0.8198 13.7906  -3
  -6 -11   4 -0.8198 13.7906  -2
  -7 -10   3 -0.8198 13.7906   1
  -5 -11   5 89.4350 8.75019  -3
  -5 -11   4 89.4350 8.75019  -2
  -6 -10   3 89.4350 8.75019   1
  -4 -11   5 47.9238 4.52414  -3
  -4 -11   4 47.9238 4.52414  -2
  -5 -10   3 47.9238 4.52414   1
  -3 -11   5 511.945 27.8700  -3
  -3 -11   4 511.945 27.8700  -2
  -4 -10   3 511.945 27.8700   1
  -2 -11   5 621.316 52.5120  -3
  -2 -11   4 621.316 52.5120  -2
  -3 -10   3 621.316 52.5120   1
  -1 -11   5 229.710 20.6585  -3
  -1 -11   4 229.710 20.6585  -2
  -2 -10   3 229.710 20.6585   1
   0 -10   4 1232.28 125.236  -3
   0 -10   3 1232.28 125.236  -2
  -1 -10   3 1232.28 125.236   1
   1 -10   4 1132.50 85.3148  -3
   1 -10   3 1132.50 85.3148  -2
   0 -10   3 1132.50 85.3148   1
   2 -10   4 295.528 20.0574  -3
   2 -10   3 295.528 20.0574  -2
   1 -10   3 295.528 20.0574   1
   3 -10   4 208.220 14.0913  -3
   3 -10   3 208.220 14.0913  -2
   2 -10   3 208.220 14.0913   1
   4 -10   4 421.747 43.4500  -3
   4 -10   3 421.747 43.4500  -2
   3 -10   3 421.747 43.4500   1
   4 -10   3 422.098 27.1463   1
   5 -10   3 248.653 13.3527   1
   7  -9   3 307.870 30.2781  -3
   7  -9   2 307.870 30.2781  -2
   6 -10   3 307.870 30.2781   1
   8  -9   3 385.301 31.5048  -3
   8  -9   2 385.301 31.5048  -2
   7 -10   3 385.301 31.5048   1
   9  -9   3 70.7736 27.2102  -3
   9  -9   2 70.7736 27.2102  -2
   8 -10   3 70.7736 27.2102   1
   9 -10   3 161.822 10.1887   1
  10 -10   3 329.380 22.4703   1
  11 -10   3 9.39126 2.74126   1
  12 -10   3 6.87955 3.16742   1
  13 -10   3 7.45680 4.87136   1
  14 -10   3 33.0580 6.47491   1
  15 -10   3 -9.6462 6.27454   1
  16 -10   3 6.19559 12.3407   1
 -12 -11   6 -0.9293 18.2533  -3
 -12 -11   5 -0.9293 18.2533  -2
 -13  -9   3 -0.9293 18.2533   1
 -12 -11   6 7.52854 14.8814  -3
 -13  -9   3 7.52854 14.8814   1
 -11 -11   6 40.7322 11.8009  -3
 -11 -11   5 40.7322 11.8009  -2
 -12  -9   3 40.7322 11.8009   1
 -10 -11   6 20.1226 7.91502  -3
 -10 -11   5 20.1226 7.91502  -2
 -11  -9   3 20.1226 7.91502   1
  -9 -11   6 104.877 22.1898  -3
  -9 -11   5 104.877 22.1898  -2
 -10  -9   3 104.877 22.1898   1
  -9  -9   3 51.6602 6.08000   1
  -8  -9   3 11.7327 2.94424   1
  -6 -10   5 3.76650 14.3728  -3
  -6 -10   4 3.76650 14.3728  -2
  -7  -9   3 3.76650 14.3728   1
  -5 -10   5 77.6708 7.12216  -3
  -5 -10   4 77.6708 7.12216  -2
  -6  -9   3 77.6708 7.12216   1
  -4 -10   5 508.263 25.8769  -3
  -4 -10   4 508.263 25.8769  -2
  -5  -9   3 508.263 25.8769   1
  -3 -10   5 429.968 33.6456  -3
  -3 -10   4 429.968 33.6456  -2
  -4  -9   3 429.968 33.6456   1
  -2 -10   5 268.683 21.4294  -3
  -2 -10   4 268.683 21.4294  -2
  -3  -9   3 268.683 21.4294   1
  -2  -9   3 157.541 8.41208   1
  -1  -9   3 121.815 6.78539   1
   1  -9   4 224.163 23.5001  -3
   1  -9   3 224.163 23.5001  -2
   0  -9   3 224.163 23.5001   1
   2  -9   4 602.688 90.3835  -3
   2  -9   3 602.688 90.3835  -2
   1  -9   3 602.688 90.3835   1
   2  -9   3 7.07586 3.05394   1
   3  -9   3 610.427 42.2802   1
   4  -9   3 141.145 7.86560   1
   5  -9   3 41.9698 2.65152   1
   6  -9   3 435.554 23.5603   1
   7  -9   3 29.4153 2.03667   1
   8  -9   3 3.84313 1.46297   1
   9  -9   3 115.344 5.49606   1
  10  -9   3 40.3482 3.29091   1
  11  -9   3 150.820 11.0068   1
  12  -9   3 116.108 9.27266   1
  13  -9   3 -3.8164 5.03352   1
  14  -9   3 2.72386 5.97425   1
  16  -6   1 13.2007 16.3700  -3
  16  -6   1 13.2007 16.3700  -2
  16  -9   3 13.2007 16.3700   1
 -14  -8   3 22.0042 12.3616   1
 -12 -10   6 35.8451 12.0324  -3
 -12 -10   5 35.8451 12.0324  -2
 -13  -8   3 35.8451 12.0324   1
 -11 -10   6 28.8991 7.29734  -3
 -11 -10   5 28.8991 7.29734  -2
 -12  -8   3 28.8991 7.29734   1
 -10 -10   6 39.2936 10.1933  -3
 -10 -10   5 39.2936 10.1933  -2
 -11  -8   3 39.2936 10.1933   1
  -9 -10   6 38.4183 13.8842  -3
  -9 -10   5 38.4183 13.8842  -2
 -10  -8   3 38.4183 13.8842   1
  -9  -8   3 9.04180 3.27743   1
  -8  -8   3 -1.8033 2.43690   1
  -6  -9   5 53.3434 13.1510  -3
  -6  -9   4 53.3434 13.1510  -2
  -7  -8   3 53.3434 13.1510   1
  -5  -9   5 30.3001 4.43952  -3
  -5  -9   4 30.3001 4.43952  -2
  -6  -8   3 30.3001 4.43952   1
  -4  -9   5 313.496 15.6760  -3
  -4  -9   4 313.496 15.6760  -2
  -5  -8   3 313.496 15.6760   1
  -3  -9   5 1033.12 65.9072  -3
  -3  -9   4 1033.12 65.9072  -2
  -4  -8   3 1033.12 65.9072   1
  -3  -8   3 275.445 20.4051   1
  -2  -8   3 0.67518 0.91460   1
  -1  -8   3 27.4468 1.62957   1
   0  -8   3 152.100 9.55672   1
   1  -8   3 60.7940 4.55819   1
   2  -8   3 138.876 10.4219   1
   3  -8   3 214.663 11.7666   1
   4  -8   3 3.95533 1.04868   1
   5  -8   3 140.284 7.82650   1
   6  -8   3 3.96845 1.11743   1
   7  -8   3 16.6357 1.39557   1
   8  -8   3 112.561 5.35126   1
   9  -8   3 148.278 6.64358   1
  10  -8   3 9.64060 1.86630   1
  11  -8   3 91.2493 6.49795   1
  12  -6   2 35.2935 18.3125  -3
  12  -6   2 35.2935 18.3125  -2
  12  -8   3 35.2935 18.3125   1
  13  -8   3 2.63847 6.31348   1
  14  -6   1 41.5901 20.1456  -3
  14  -6   1 41.5901 20.1456  -2
  14  -8   3 41.5901 20.1456   1
  15  -5   1 7.58094 13.8412  -3
  15  -5   1 7.58094 13.8412  -2
  15  -8   3 7.58094 13.8412   1
  16  -5   1 -2.0409 16.0499  -3
  16  -5   1 -2.0409 16.0499  -2
  16  -8   3 -2.0409 16.0499   1
 -14  -7   3 1.01635 11.7570   1
 -12  -9   6 57.9688 12.1360  -3
 -12  -9   5 57.9688 12.1360  -2
 -13  -7   3 57.9688 12.1360   1
 -11  -9   6 41.4602 14.8449  -3
 -11  -9   5 41.4602 14.8449  -2
 -12  -7   3 41.4602 14.8449   1
  -9  -7   3 28.0152 3.80443   1
  -8  -7   3 33.0437 3.72929   1
  -6  -8   5 47.7831 8.50190  -3
  -6  -8   4 47.7831 8.50190  -2
  -7  -7   3 47.7831 8.50190   1
  -5  -8   5 75.3694 6.77820  -3
  -5  -8   4 75.3694 6.77820  -2
  -6  -7   3 75.3694 6.77820   1
  -4  -8   5 170.791 12.0084  -3
  -4  -8   4 170.791 12.0084  -2
  -5  -7   3 170.791 12.0084   1
  -3  -8   5 109.624 22.6293  -3
  -3  -8   4 109.624 22.6293  -2
  -4  -7   3 109.624 22.6293   1
  -3  -7   3 41.8829 2.47748   1
  -2  -7   3 6.59411 1.07783   1
  -1  -7   3 22.2953 1.40292   1
   0  -7   3 102.969 5.06954   1
   1  -7   3 36.5523 2.24379   1
   2  -7   3 283.284 15.3604   1
   3  -7   3 71.7881 4.29341   1
   4  -7   3 690.495 37.3802   1
   5  -7   3 292.008 17.9691   1
   6  -7   3 52.5992 2.70896   1
   7  -7   3 34.9747 2.35957   1
   8  -7   3 8.30768 1.69835   1
   9  -7   3 61.8946 3.50869   1
  10  -7   3 83.4142 5.51376   1
  11  -7   3 91.5974 9.24196   1
  12  -5   1 58.6929 16.5991  -3
  12  -5   1 58.6929 16.5991  -2
  12  -7   3 58.6929 16.5991   1
  13  -5   1 19.4297 10.4412  -3
  13  -5   1 19.4297 10.4412  -2
  13  -7   3 19.4297 10.4412   1
  14  -5   1 67.8927 11.8619  -3
  14  -5   1 67.8927 11.8619  -2
  14  -7   3 67.8927 11.8619   1
  15  -5   1 -7.6936 9.84495  -3
  15  -5   1 -7.6936 9.84495  -2
  15  -7   3 -7.6936 9.84495   1
  16  -4   1 14.7236 15.2566  -3
  16  -4   1 14.7236 15.2566  -2
  16  -7   3 14.7236 15.2566   1
 -14  -6   3 7.91269 7.05694   1
 -12  -8   6 35.6661 15.5483  -3
 -12  -8   5 35.6661 15.5483  -2
 -13  -6   3 35.6661 15.5483   1
 -12  -8   5 22.0614 18.6157  -3
 -12  -8   4 22.0614 18.6157  -2
 -13  -6   3 22.0614 18.6157   1
 -11  -8   5 107.974 23.2582  -3
 -11  -8   4 107.974 23.2582  -2
 -12  -6   3 107.974 23.2582   1
 -11  -8   6 162.391 30.1152  -3
 -11  -8   5 162.391 30.1152  -2
 -12  -6   3 162.391 30.1152   1
 -10  -8   5 82.7475 18.5254  -3
 -10  -8   4 82.7475 18.5254  -2
 -11  -6   3 82.7475 18.5254   1
  -9  -8   5 61.6676 13.9961  -3
  -9  -8   4 61.6676 13.9961  -2
 -10  -6   3 61.6676 13.9961   1
  -9  -6   3 1.90468 3.24732   1
  -8  -6   3 7.39643 2.28129   1
  -6  -7   5 177.701 18.7574  -3
  -6  -7   4 177.701 18.7574  -2
  -7  -6   3 177.701 18.7574   1
  -5  -7   5 58.0509 6.50932  -3
  -5  -7   4 58.0509 6.50932  -2
  -6  -6   3 58.0509 6.50932   1
  -4  -7   5 234.536 44.8021  -3
  -4  -7   4 234.536 44.8021  -2
  -5  -6   3 234.536 44.8021   1
  -4  -6   3 392.513 33.9786   1
  -3  -6   3 498.123 23.7255   1
  -2  -6   3 86.7342 4.75825   1
  -1  -6   3 129.994 6.98764   1
   0  -6   3 143.544 6.97982   1
   1  -6   3 102.055 5.65640   1
   2  -6   3 201.163 10.9792   1
   3  -6   3 357.831 22.1956   1
   4  -6   3 67.5264 4.43656   1
   5  -6   3 88.2907 4.46803   1
   6  -6   3 4.49713 1.24390   1
   7  -5   2 133.182 20.1649  -3
   7  -5   2 133.182 20.1649  -2
   7  -6   3 133.182 20.1649   1
   8  -5   2 7.17249 6.07518  -3
   8  -5   2 7.17249 6.07518  -2
   8  -6   3 7.17249 6.07518   1
   9  -5   2 40.6671 10.0786  -3
   9  -5   2 40.6671 10.0786  -2
   9  -6   3 40.6671 10.0786   1
  10  -4   2 973.889 110.149  -3
  10  -6   3 973.889 110.149   1
  11  -4   1 105.679 20.7317  -3
  11  -4   1 105.679 20.7317  -2
  11  -6   3 105.679 20.7317   1
  12  -4   1 92.9259 14.0440  -3
  12  -4   1 92.9259 14.0440  -2
  12  -6   3 92.9259 14.0440   1
  13  -4   1 41.5774 7.01873  -3
  13  -4   1 41.5774 7.01873  -2
  13  -6   3 41.5774 7.01873   1
  14  -4   1 69.6584 8.68929  -3
  14  -4   1 69.6584 8.68929  -2
  14  -6   3 69.6584 8.68929   1
  15  -4   1 54.6197 10.7631  -3
  15  -4   1 54.6197 10.7631  -2
  15  -6   3 54.6197 10.7631   1
  16  -6   3 13.5049 10.4129   1
  17  -6   3 1.39475 10.6219   1
 -15  -5   3 9.92743 12.6726   1
 -14  -5   3 38.0365 8.64620   1
 -12  -7   6 30.0841 15.0542  -3
 -12  -7   5 30.0841 15.0542  -2
 -13  -5   3 30.0841 15.0542   1
 -11  -7   6 33.1673 14.2337  -3
 -11  -7   5 33.1673 14.2337  -2
 -12  -5   3 33.1673 14.2337   1
 -11  -7   5 128.944 25.5774  -3
 -11  -7   4 128.944 25.5774  -2
 -12  -5   3 128.944 25.5774   1
 -10  -7   5 41.8409 9.03109  -3
 -10  -7   4 41.8409 9.03109  -2
 -11  -5   3 41.8409 9.03109   1
  -9  -7   5 25.2212 13.4979  -3
  -9  -7   4 25.2212 13.4979  -2
 -10  -5   3 25.2212 13.4979   1
  -9  -5   3 3.63494 2.78459   1
  -8  -5   3 327.506 18.5763   1
  -7  -5   3 54.2347 2.86488   1
  -6  -5   3 1.53531 1.35752   1
  -5  -5   3 8.26676 1.42778   1
  -4  -5   3 83.7778 4.36278   1
  -3  -5   3 11.4914 1.15911   1
  -2  -5   3 83.9393 4.16108   1
  -1  -5   3 16.0668 1.20137   1
   0  -5   3 1579.56 89.3307   1
   1  -5   3 64.0500 4.15904   1
   2  -5   3 292.998 18.1431   1
   3  -5   3 14.7690 1.23904   1
   4  -5   3 67.2090 3.35747   1
   5  -5   3 -1.1543 0.89907   1
   6  -4   2 259.398 26.5060  -3
   6  -4   2 259.398 26.5060  -2
   6  -5   3 259.398 26.5060   1
   7  -4   2 141.128 11.4570  -3
   7  -4   2 141.128 11.4570  -2
   7  -5   3 141.128 11.4570   1
   8  -4   2 10.5410 5.20704  -3
   8  -4   2 10.5410 5.20704  -2
   8  -5   3 10.5410 5.20704   1
   9  -4   2 8.59516 8.00745  -3
   9  -4   2 8.59516 8.00745  -2
   9  -5   3 8.59516 8.00745   1
  10  -3   1 68.1555 12.7847  -3
  10  -3   1 68.1555 12.7847  -2
  10  -5   3 68.1555 12.7847   1
  11  -3   1 21.0556 9.05054  -3
  11  -3   1 21.0556 9.05054  -2
  11  -5   3 21.0556 9.05054   1
  12  -3   1 19.7506 7.16799  -3
  12  -3   1 19.7506 7.16799  -2
  12  -5   3 19.7506 7.16799   1
  13  -3   1 -3.7609 5.74104  -3
  13  -3   1 -3.7609 5.74104  -2
  13  -5   3 -3.7609 5.74104   1
  14  -3   1 116.790 11.5262  -3
  14  -3   1 116.790 11.5262  -2
  14  -5   3 116.790 11.5262   1
  15  -3   1 18.3083 7.87029  -3
  15  -3   1 18.3083 7.87029  -2
  15  -5   3 18.3083 7.87029   1
  16  -5   3 24.2143 10.7341   1
  17  -5   3 14.3302 9.60065   1
 -15  -4   3 6.47178 10.2243   1
 -14  -4   3 22.0701 5.40253   1
 -12  -6   6 139.580 27.5217  -3
 -12  -6   5 139.580 27.5217  -2
 -13  -4   3 139.580 27.5217   1
 -11  -6   6 123.001 24.4695  -3
 -11  -6   5 123.001 24.4695  -2
 -12  -4   3 123.001 24.4695   1
 -10  -6   6 29.5581 37.0506  -3
 -10  -6   5 29.5581 37.0506  -2
 -11  -4   3 29.5581 37.0506   1
  -9  -6   5 71.3845 18.0275  -3
  -9  -6   4 71.3845 18.0275  -2
 -10  -4   3 71.3845 18.0275   1
  -9  -6   6 50.6828 34.9016  -3
  -9  -6   5 50.6828 34.9016  -2
 -10  -4   3 50.6828 34.9016   1
  -9  -4   3 168.886 12.2378   1
  -8  -4   3 148.371 7.63414   1
  -7  -4   3 -1.2242 0.99362   1
  -6  -4   3 31.8047 1.91051   1
  -5  -4   3 2.40035 0.88577   1
  -4  -4   3 1111.46 51.7282   1
  -3  -4   3 565.487 26.8657   1
  -2  -4   3 3.53304 0.72968   1
  -1  -4   3 293.994 14.0528   1
   0  -4   3 1999.58 100.951   1
   1  -4   3 1055.31 59.6233   1
   2  -4   3 90.8119 5.04734   1
   3  -4   3 174.242 8.40941   1
   4  -4   3 1.26688 0.75553   1
   5  -3   2 203.573 18.0312  -3
   5  -3   2 203.573 18.0312  -2
   5  -4   3 203.573 18.0312   1
   6  -3   2 143.594 9.83179  -3
   6  -3   2 143.594 9.83179  -2
   6  -4   3 143.594 9.83179   1
   7  -3   2 107.197 6.94317  -3
   7  -3   2 107.197 6.94317  -2
   7  -4   3 107.197 6.94317   1
   8  -3   2 254.668 16.9000  -3
   8  -3   2 254.668 16.9000  -2
   8  -4   3 254.668 16.9000   1
   9  -3   2 20.6649 10.6552  -3
   9  -3   2 20.6649 10.6552  -2
   9  -4   3 20.6649 10.6552   1
  10  -2   1 307.179 46.5589  -3
  10  -2   1 307.179 46.5589  -2
  10  -4   3 307.179 46.5589   1
  11  -2   1 70.7379 11.9365  -3
  11  -2   1 70.7379 11.9365  -2
  11  -4   3 70.7379 11.9365   1
  12  -2   1 -12.104 6.38439  -3
  12  -2   1 -12.104 6.38439  -2
  12  -4   3 -12.104 6.38439   1
  13  -2   1 8.43932 5.63867  -3
  13  -2   1 8.43932 5.63867  -2
  13  -4   3 8.43932 5.63867   1
  14  -2   1 55.7470 7.99213  -3
  14  -2   1 55.7470 7.99213  -2
  14  -4   3 55.7470 7.99213   1
  15  -2   1 10.8049 9.63147  -3
  15  -2   1 10.8049 9.63147  -2
  15  -4   3 10.8049 9.63147   1
  16  -2   1 6.83899 14.0109  -3
  16  -2   1 6.83899 14.0109  -2
  16  -4   3 6.83899 14.0109   1
  17  -4   3 5.73107 9.11016   1
 -15  -3   3 -2.0253 8.78767   1
 -14  -3   3 18.6501 5.95284   1
 -13  -3   3 3.89539 3.80136   1
 -12  -3   3 -0.8942 3.50779   1
 -11  -3   3 13.0764 3.17776   1
 -10  -3   3 81.8377 7.21906   1
  -9  -3   3 2.16487 1.44748   1
  -8  -3   3 106.152 5.07153   1
  -7  -3   3 67.6996 3.51091   1
  -6  -3   3 24.1493 1.53992   1
  -5  -3   3 121.414 5.89080   1
  -4  -3   3 18.9339 1.24261   1
  -3  -3   3 83.6597 4.04878   1
  -2  -3   3 118.982 5.76028   1
  -1  -3   3 556.555 26.4272   1
   0  -3   3 394.889 21.4488   1
   1  -3   3 178.900 9.75325   1
   2  -3   3 0.97633 0.61362   1
   3  -3   3 3.50858 0.68317   1
   4  -2   2 46.5376 8.72601  -3
   4  -2   2 46.5376 8.72601  -2
   4  -3   3 46.5376 8.72601   1
   5  -2   2 39.8742 3.73198  -3
   5  -2   2 39.8742 3.73198  -2
   5  -3   3 39.8742 3.73198   1
   6  -2   2 92.6464 5.68337  -3
   6  -2   2 92.6464 5.68337  -2
   6  -3   3 92.6464 5.68337   1
   7  -2   2 103.476 5.69130  -3
   7  -2   2 103.476 5.69130  -2
   7  -3   3 103.476 5.69130   1
   8  -2   2 72.8672 5.54269  -3
   8  -2   2 72.8672 5.54269  -2
   8  -3   3 72.8672 5.54269   1
   9  -3   3 125.745 9.23497   1
  10  -1   1 82.6053 10.5958  -3
  10  -1   1 82.6053 10.5958  -2
  10  -3   3 82.6053 10.5958   1
  11  -1   1 117.848 11.7073  -3
  11  -1   1 117.848 11.7073  -2
  11  -3   3 117.848 11.7073   1
  12  -1   1 5.15612 5.60233  -3
  12  -1   1 5.15612 5.60233  -2
  12  -3   3 5.15612 5.60233   1
  13  -1   1 11.9949 5.99899  -3
  13  -1   1 11.9949 5.99899  -2
  13  -3   3 11.9949 5.99899   1
  14  -1   1 88.7174 9.98220  -3
  14  -1   1 88.7174 9.98220  -2
  14  -3   3 88.7174 9.98220   1
  15  -1   1 30.0859 12.6116  -3
  15  -1   1 30.0859 12.6116  -2
  15  -3   3 30.0859 12.6116   1
  16  -3   3 3.00231 6.99560   1
  17  -3   3 25.6682 22.0649   1
 -16  -2   3 -8.4424 12.9347   1
 -15  -2   3 22.5296 6.40703   1
 -14  -2   3 3.95414 5.19748   1
 -13  -2   3 -4.0979 3.56399   1
 -12  -2   3 150.926 12.6363   1
 -11  -2   3 274.223 18.8247   1
 -10  -2   3 5.47358 1.66473   1
  -9  -2   3 79.1443 4.10471   1
  -8  -2   3 0.02046 1.06944   1
  -7  -2   3 282.430 13.5556   1
  -6  -2   3 2.24967 0.84294   1
  -5  -2   3 71.6503 3.45107   1
  -4  -2   3 516.919 24.5252   1
  -3  -2   3 175.488 8.23502   1
  -2  -2   3 4157.28 209.557   1
  -1  -2   3 956.592 45.3376   1
   0  -2   3 139.608 21.1956  -3
   0  -2   3 139.608 21.1956   1
   1  -2   3 1.88679 0.44734   1
   2  -2   3 67.2816 3.30439   1
   3  -2   3 52.7357 2.60846   1
   4  -1   2 313.066 24.8197  -3
   4  -1   2 313.066 24.8197  -2
   4  -2   3 313.066 24.8197   1
   5  -1   2 128.053 9.00397  -3
   5  -1   2 128.053 9.00397  -2
   5  -2   3 128.053 9.00397   1
   6  -1   2 29.0466 2.48529  -3
   6  -1   2 29.0466 2.48529  -2
   6  -2   3 29.0466 2.48529   1
   7  -1   2 309.488 14.6547  -3
   7  -1   2 309.488 14.6547  -2
   7  -2   3 309.488 14.6547   1
   9  -2   3 31.1873 4.75779   1
  10   0   1 147.929 19.8334  -3
  10   0   1 147.929 19.8334  -2
  10  -2   3 147.929 19.8334   1
  11   0   1 78.4713 12.2386  -3
  11   0   1 78.4713 12.2386  -2
  11  -2   3 78.4713 12.2386   1
  12   0   1 124.576 13.3366  -3
  12   0   1 124.576 13.3366  -2
  12  -2   3 124.576 13.3366   1
  13   0   1 28.9896 8.12235  -3
  13   0   1 28.9896 8.12235  -2
  13  -2   3 28.9896 8.12235   1
  14   0   1 8.65240 12.1822  -2
  14  -2   3 8.65240 12.1822   1
  14   0   1 21.7955 17.1184  -3
  14   0   1 21.7955 17.1184  -2
  14  -2   3 21.7955 17.1184   1
  15   0   1 13.0674 13.0820  -2
  15  -2   3 13.0674 13.0820   1
  16   0   1 29.5658 16.2997  -2
  16  -2   3 29.5658 16.2997   1
 -16  -1   3 87.2187 17.6288   1
 -15  -1   3 73.4999 10.1084   1
 -14  -1   3 14.5775 5.62925   1
 -13  -1   3 2.36274 3.71628   1
 -12  -1   3 78.7068 7.39525   1
 -11  -1   3 138.914 10.0826   1
 -10  -1   3 49.8580 2.98427   1
  -9  -1   3 94.2027 4.63626   1
  -8  -1   3 203.452 9.91096   1
  -7  -2   4 447.960 76.4098  -3
  -7  -2   4 447.960 76.4098  -2
  -7  -1   3 447.960 76.4098   1
  -6  -2   4 376.772 42.5113  -3
  -6  -2   4 376.772 42.5113  -2
  -6  -1   3 376.772 42.5113   1
  -5  -1   3 1021.15 47.5137   1
  -4  -1   3 105.749 5.01842   1
  -3  -1   3 1574.71 73.1207   1
  -2  -1   3 105.749 5.40034   1
  -1  -1   3 121.852 20.8590  -3
  -1  -1   3 121.852 20.8590   1
   0  -1   3 381.500 42.6309  -3
   0  -1   3 381.500 42.6309   1
   1  -1   3 13.5393 0.83972   1
   2  -1   3 3580.56 169.644   1
   3  -1   3 87.6120 4.30264   1
   4   0   2 79.3555 6.97212  -3
   4   0   2 79.3555 6.97212  -2
   4  -1   3 79.3555 6.97212   1
   5   0   2 194.359 11.0791  -3
   5   0   2 194.359 11.0791  -2
   5  -1   3 194.359 11.0791   1
   6   0   2 668.607 31.6380  -3
   6   0   2 668.607 31.6380  -2
   6  -1   3 668.607 31.6380   1
   7   0   2 586.532 33.2479  -3
   7   0   2 586.532 33.2479  -2
   7  -1   3 586.532 33.2479   1
   8  -1   3 114.220 12.1118   1
   9  -1   3 104.445 11.5213   1
  10   1   1 20.1583 14.0443  -3
  10   1   1 20.1583 14.0443  -2
  10  -1   3 20.1583 14.0443   1
  10   1   1 -0.2428 10.2091  -3
  10  -1   3 -0.2428 10.2091   1
  11   1   1 14.5929 8.78881  -3
  11   1   1 14.5929 8.78881  -2
  11  -1   3 14.5929 8.78881   1
  11   1   1 15.5099 10.2846  -3
  11  -1   3 15.5099 10.2846   1
  12   1   1 29.3099 12.0304  -3
  12  -1   3 29.3099 12.0304   1
  12   1   1 77.4433 13.3130  -3
  12   1   1 77.4433 13.3130  -2
  12  -1   3 77.4433 13.3130   1
  13   1   1 -0.1832 15.4196  -3
  13   1   1 -0.1832 15.4196  -2
  13  -1   3 -0.1832 15.4196   1
  13   1   1 12.0891 13.0980  -2
  13  -1   3 12.0891 13.0980   1
  14   1   1 17.9377 9.83729  -2
  14  -1   3 17.9377 9.83729   1
  15   1   1 3.93137 13.9365  -2
  15  -1   3 3.93137 13.9365   1
  16   1   1 5.58749 15.1120  -2
  16  -1   3 5.58749 15.1120   1
 -16   0   3 16.5476 10.4000   1
 -15   0   3 61.1692 9.50347   1
 -14   0   3 33.7478 6.86469   1
 -13   0   3 -3.1017 4.04559   1
 -12   0   3 8.73115 3.05982   1
 -11   0   3 23.4344 2.77809   1
 -10   0   3 15.8721 1.79420   1
  -9   0   3 4.04509 1.48813   1
  -8  -1   4 58.3850 14.9928  -3
  -8  -1   4 58.3850 14.9928  -2
  -8   0   3 58.3850 14.9928   1
  -7  -1   4 240.786 21.4518  -3
  -7  -1   4 240.786 21.4518  -2
  -7   0   3 240.786 21.4518   1
  -6  -1   4 454.742 30.5844  -3
  -6  -1   4 454.742 30.5844  -2
  -6   0   3 454.742 30.5844   1
  -6  -1   4 300.488 41.9255  -2
  -6   0   3 300.488 41.9255   1
  -5   0   3 179.157 10.0003   1
  -4   0   3 45.7419 2.27344   1
  -3   0   3 52.3583 2.74962   1
  -2   0   3 3439.15 173.291   1
  -1   0   3 63.2781 6.54566  -2
  -1   0   3 63.2781 6.54566   1
  -1   0   3 54.6042 6.46138  -3
  -1   0   3 54.6042 6.46138   1
   0   0   3 1395.04 136.180  -2
   0   0   3 1395.04 136.180   1
   1   0   3 183.563 31.1782  -3
   1   0   3 183.563 31.1782  -2
   1   0   3 183.563 31.1782   1
   2   0   3 6.40247 3.74802  -3
   2   0   3 6.40247 3.74802  -2
   2   0   3 6.40247 3.74802   1
   3   0   3 15.7093 1.43562   1
   4   1   2 218.379 17.4777  -3
   4   1   2 218.379 17.4777  -2
   4   0   3 218.379 17.4777   1
   5   1   2 1423.37 77.8425  -3
   5   1   2 1423.37 77.8425  -2
   5   0   3 1423.37 77.8425   1
   6   1   2 203.150 11.0112  -3
   6   1   2 203.150 11.0112  -2
   6   0   3 203.150 11.0112   1
   7   1   2 54.7220 6.84398  -3
   7   1   2 54.7220 6.84398  -2
   7   0   3 54.7220 6.84398   1
   8   1   2 189.102 31.1150  -2
   8   0   3 189.102 31.1150   1
   9   0   3 29.3870 3.91666   1
  10   2   1 94.9467 20.4527  -3
  10   2   1 94.9467 20.4527  -2
  10   0   3 94.9467 20.4527   1
  11   0   3 51.0903 6.36034   1
  12   0   3 6.18318 4.81773   1
  13   2   1 4.48998 12.0874  -2
  13   0   3 4.48998 12.0874   1
  14   2   1 45.9919 15.0208  -2
  14   0   3 45.9919 15.0208   1
  15   0   3 -7.1898 4.51423   1
  16   0   3 -1.0778 7.12364   1
 -17   1   3 0.65661 17.3009   1
 -16   1   3 0.90904 6.28215   1
 -15   1   3 -0.2822 5.62788   1
 -14   1   3 -2.0169 5.12269   1
 -13   1   3 2.14131 3.98663   1
 -12   1   3 8.88309 2.87835   1
 -11   1   3 14.3423 2.14154   1
 -10   1   3 5.12168 1.81028   1
  -9   0   4 35.2895 13.7114  -3
  -9   0   4 35.2895 13.7114  -2
  -9   1   3 35.2895 13.7114   1
  -8   0   4 91.9592 6.50674  -3
  -8   0   4 91.9592 6.50674  -2
  -8   1   3 91.9592 6.50674   1
  -7   0   4 391.232 20.8917  -3
  -7   0   4 391.232 20.8917  -2
  -7   1   3 391.232 20.8917   1
  -6   0   4 219.633 12.7072  -3
  -6   0   4 219.633 12.7072  -2
  -6   1   3 219.633 12.7072   1
  -6   0   4 156.815 22.2397  -2
  -6   1   3 156.815 22.2397   1
  -5   0   4 395.262 35.9496  -3
  -5   0   4 395.262 35.9496  -2
  -5   1   3 395.262 35.9496   1
  -4   1   3 663.818 35.0584   1
  -3   1   3 331.744 45.8142  -3
  -3   1   3 331.744 45.8142   1
  -2   1   3 31.1707 4.29502  -3
  -2   1   3 31.1707 4.29502   1
  -2   1   3 45.5757 5.31998  -3
  -2   1   3 45.5757 5.31998  -2
  -2   1   3 45.5757 5.31998   1
  -1   1   3 66.7774 4.75972  -3
  -1   1   3 66.7774 4.75972  -2
  -1   1   3 66.7774 4.75972   1
  -1   1   3 57.7464 8.63534  -2
  -1   1   3 57.7464 8.63534   1
   0   1   3 833.893 61.8533  -2
   0   1   3 833.893 61.8533   1
   1   1   3 3187.70 180.079   1
   2   1   3 311.386 18.5695   1
   3   1   3 59.4850 8.93912   1
   4   2   2 276.354 17.2773  -3
   4   2   2 276.354 17.2773  -2
   4   1   3 276.354 17.2773   1
   4   2   2 199.921 28.1901  -3
   4   1   3 199.921 28.1901   1
   5   2   2 295.758 16.4375  -3
   5   2   2 295.758 16.4375  -2
   5   1   3 295.758 16.4375   1
   6   2   2 753.893 52.1315  -3
   6   2   2 753.893 52.1315  -2
   6   1   3 753.893 52.1315   1
   7   2   2 469.558 46.8899  -3
   7   2   2 469.558 46.8899  -2
   7   1   3 469.558 46.8899   1
   7   2   2 420.857 66.7506  -2
   7   1   3 420.857 66.7506   1
   8   2   2 47.7097 11.8638  -2
   8   1   3 47.7097 11.8638   1
   9   1   3 2.19344 2.72547   1
  10   1   3 77.7713 7.13339   1
  11   3   0 12.6135 32.3675  -3
  11   3   1 12.6135 32.3675  -2
  11   1   3 12.6135 32.3675   1
  12   1   3 7.07850 3.69521   1
  13   1   3 1.35117 3.91985   1
  14   1   3 20.2844 4.70074   1
  15   1   3 -4.2186 4.72053   1
  16   1   3 9.41126 17.8415   1
 -17   2   3 1.36133 13.9521   1
 -16   2   3 16.7266 6.77550   1
 -15   2   3 30.4446 7.18650   1
 -14   2   3 4.59187 5.11583   1
 -13   2   3 87.1570 8.82222   1
 -12   0   5 26.8141 17.2320  -3
 -12   0   5 26.8141 17.2320  -2
 -12   2   3 26.8141 17.2320   1
 -11   2   3 16.3997 2.70941   1
 -10   2   3 -3.8800 2.86773   1
  -9   1   4 21.2734 4.76495  -3
  -9   1   4 21.2734 4.76495  -2
  -9   2   3 21.2734 4.76495   1
  -8   1   4 -14.956 2.89979  -3
  -8   1   4 -14.956 2.89979  -2
  -8   2   3 -14.956 2.89979   1
  -7   1   4 414.940 20.7243  -3
  -7   1   4 414.940 20.7243  -2
  -7   2   3 414.940 20.7243   1
  -6   1   4 887.860 55.4818  -3
  -6   1   4 887.860 55.4818  -2
  -6   2   3 887.860 55.4818   1
  -6   1   4 585.588 80.9044  -2
  -6   2   3 585.588 80.9044   1
  -5   2   3 23.0832 2.00718   1
  -4   2   3 238.169 14.8134   1
  -3   2   3 2161.89 187.718  -3
  -3   2   3 2161.89 187.718   1
  -2   2   3 25.9074 2.77248  -3
  -2   2   3 25.9074 2.77248   1
  -2   2   3 49.6503 3.60220  -3
  -2   2   3 49.6503 3.60220  -2
  -2   2   3 49.6503 3.60220   1
  -1   2   3 863.719 75.0722  -2
  -1   2   3 863.719 75.0722   1
  -1   2   3 1120.48 111.238  -3
  -1   2   3 1120.48 111.238  -2
  -1   2   3 1120.48 111.238   1
   0   2   3 57.4131 3.17839  -2
   0   2   3 57.4131 3.17839   1
   1   2   3 32.6568 1.97373   1
   2   2   3 1.43628 0.77570   1
   3   3   2 207.074 16.8969  -3
   3   2   3 207.074 16.8969   1
   4   3   2 28.5764 4.74950  -3
   4   2   3 28.5764 4.74950   1
   4   3   2 77.3098 7.21861  -3
   4   3   2 77.3098 7.21861  -2
   4   2   3 77.3098 7.21861   1
   5   3   2 94.1331 10.8510  -3
   5   3   2 94.1331 10.8510  -2
   5   2   3 94.1331 10.8510   1
   5   3   2 60.9138 7.51183  -2
   5   2   3 60.9138 7.51183   1
   6   3   2 104.970 11.9732  -3
   6   3   2 104.970 11.9732  -2
   6   2   3 104.970 11.9732   1
   6   3   2 58.4732 6.76002  -2
   6   2   3 58.4732 6.76002   1
   7   3   2 64.9934 9.91355  -2
   7   2   3 64.9934 9.91355   1
   8   2   3 146.777 9.41210   1
   9   2   3 45.8881 4.13921   1
  10   2   3 1.28983 2.82029   1
  11   2   3 9.39024 3.24038   1
  12   2   3 13.8129 3.82689   1
  13   2   3 32.4692 5.03436   1
  14   2   3 48.7728 6.11658   1
  15   2   3 33.2282 7.16062   1
  16   2   3 14.4064 17.2457   1
 -17   3   3 15.2973 12.8370   1
 -16   3   3 7.27212 6.61248   1
 -15   1   5 37.4480 20.0077  -3
 -15   1   5 37.4480 20.0077  -2
 -15   3   3 37.4480 20.0077   1
 -14   1   5 -19.370 15.9251  -3
 -14   1   5 -19.370 15.9251  -2
 -14   3   3 -19.370 15.9251   1
 -13   1   5 8.81884 14.2821  -3
 -13   1   5 8.81884 14.2821  -2
 -13   3   3 8.81884 14.2821   1
 -12   3   3 2.59786 3.75938   1
 -11   3   3 -0.0835 3.21133   1
 -10   2   4 54.2906 9.67213  -3
 -10   2   4 54.2906 9.67213  -2
 -10   3   3 54.2906 9.67213   1
  -9   2   4 31.1606 3.13340  -3
  -9   2   4 31.1606 3.13340  -2
  -9   3   3 31.1606 3.13340   1
  -8   2   4 105.908 5.91376  -3
  -8   2   4 105.908 5.91376  -2
  -8   3   3 105.908 5.91376   1
  -7   2   4 1022.37 51.6688  -3
  -7   2   4 1022.37 51.6688  -2
  -7   3   3 1022.37 51.6688   1
  -6   2   4 2.50034 3.13643  -3
  -6   2   4 2.50034 3.13643  -2
  -6   3   3 2.50034 3.13643   1
  -6   2   4 8.53398 4.77337  -2
  -6   3   3 8.53398 4.77337   1
  -5   2   4 59.7693 9.20444  -2
  -5   3   3 59.7693 9.20444   1
  -4   3   3 27.0764 3.56017   1
  -3   3   3 4.71591 1.35418  -3
  -3   3   3 4.71591 1.35418   1
  -3   3   3 12.9691 3.60902  -2
  -3   3   3 12.9691 3.60902   1
  -2   3   3 0.05017 2.70056  -3
  -2   3   3 0.05017 2.70056   1
  -2   3   3 27.2772 4.87028  -2
  -2   3   3 27.2772 4.87028   1
  -2   3   3 31.3902 5.47829  -3
  -2   3   3 31.3902 5.47829  -2
  -2   3   3 31.3902 5.47829   1
  -1   3   3 1717.20 150.893  -2
  -1   3   3 1717.20 150.893   1
  -1   3   3 2087.25 289.318  -3
  -1   3   3 2087.25 289.318  -2
  -1   3   3 2087.25 289.318   1
   0   3   3 196.911 14.1271  -2
   0   3   3 196.911 14.1271   1
   1   3   3 6.30697 0.79190   1
   2   4   2 102.966 9.47219  -3
   2   3   3 102.966 9.47219   1
   3   4   2 12.0593 5.57524  -3
   3   3   3 12.0593 5.57524   1
   4   4   2 104.097 21.7349  -3
   4   4   2 104.097 21.7349  -2
   4   3   3 104.097 21.7349   1
   5   4   1 683.941 95.0396  -3
   5   4   2 683.941 95.0396  -2
   5   3   3 683.941 95.0396   1
   6   3   3 24.3110 2.10505   1
   7   3   3 2.89082 1.58708   1
   8   3   3 6.05078 2.27783   1
   9   3   3 9.15203 2.71619   1
  10   3   3 146.661 11.8277   1
  11   3   3 27.7407 4.14115   1
  12   3   3 70.2417 6.85882   1
  13   3   3 70.0050 7.21579   1
  14   3   3 22.3868 5.65832   1
  15   3   3 12.4109 7.08245   1
 -17   4   3 6.27820 8.25227   1
 -16   2   5 -14.612 18.8816  -3
 -16   2   5 -14.612 18.8816  -2
 -16   4   3 -14.612 18.8816   1
 -15   2   5 -6.4260 17.7346  -3
 -15   2   5 -6.4260 17.7346  -2
 -15   4   3 -6.4260 17.7346   1
 -14   2   5 24.7817 15.7776  -3
 -14   2   5 24.7817 15.7776  -2
 -14   4   3 24.7817 15.7776   1
 -13   2   5 113.516 16.2245  -3
 -13   2   5 113.516 16.2245  -2
 -13   4   3 113.516 16.2245   1
 -12   2   5 98.0127 20.6346  -3
 -12   2   5 98.0127 20.6346  -2
 -12   4   3 98.0127 20.6346   1
 -11   3   4 36.6376 17.6358  -3
 -11   3   4 36.6376 17.6358  -2
 -11   4   3 36.6376 17.6358   1
 -10   3   4 178.143 32.8859  -3
 -10   3   4 178.143 32.8859  -2
 -10   4   3 178.143 32.8859   1
 -10   3   4 89.4380 14.4938  -3
 -10   4   3 89.4380 14.4938   1
  -9   3   4 163.910 7.58415  -3
  -9   3   4 163.910 7.58415  -2
  -9   4   3 163.910 7.58415   1
  -8   3   4 364.810 17.4251  -3
  -8   3   4 364.810 17.4251  -2
  -8   4   3 364.810 17.4251   1
  -7   3   4 207.790 10.7477  -3
  -7   3   4 207.790 10.7477  -2
  -7   4   3 207.790 10.7477   1
  -5   4   3 26.4253 2.37029   1
  -4   4   3 111.390 7.23788  -3
  -4   4   3 111.390 7.23788   1
  -3   4   3 60.8532 3.92873  -3
  -3   4   3 60.8532 3.92873   1
  -3   4   3 105.975 15.2869  -3
  -3   4   3 105.975 15.2869  -2
  -3   4   3 105.975 15.2869   1
  -3   4   3 94.7080 13.6340  -2
  -3   4   3 94.7080 13.6340   1
  -2   4   3 630.669 87.5982  -3
  -2   4   3 630.669 87.5982   1
  -2   4   3 860.859 118.743  -2
  -2   4   3 860.859 118.743   1
  -1   4   3 295.323 25.8088  -2
  -1   4   3 295.323 25.8088   1
   0   4   3 22.8985 2.86161  -2
   0   4   3 22.8985 2.86161   1
   1   4   3 3.27087 0.89024   1
   2   5   2 294.049 29.6537  -3
   2   5   3 294.049 29.6537  -2
   2   4   3 294.049 29.6537   1
   3   5   2 115.782 17.7396  -3
   3   5   3 115.782 17.7396  -2
   3   4   3 115.782 17.7396   1
   4   4   3 21.1337 1.97556   1
   5   4   3 0.83337 1.09389   1
   6   4   3 2.49004 1.29586   1
   7   4   3 284.243 14.5552   1
   8   4   3 41.6370 3.70636   1
   9   4   3 116.607 9.58968   1
  10   4   3 35.9567 4.56515   1
  11   4   3 34.4112 4.50191   1
  12   4   3 25.5193 3.72955   1
  13   4   3 -0.5732 3.86272   1
  14   4   3 26.6976 8.50837   1
  15   4   3 16.2413 15.1362   1
 -18   5   3 13.6652 26.8513   1
 -16   3   5 16.0649 13.9862  -3
 -16   3   5 16.0649 13.9862  -2
 -16   5   3 16.0649 13.9862   1
 -15   3   5 68.3568 21.6476  -3
 -15   3   5 68.3568 21.6476  -2
 -15   5   3 68.3568 21.6476   1
 -14   3   5 51.5062 12.0297  -3
 -14   3   5 51.5062 12.0297  -2
 -14   5   3 51.5062 12.0297   1
 -13   5   3 19.3202 6.98445   1
 -12   3   5 54.6508 15.4113  -3
 -12   3   5 54.6508 15.4113  -2
 -12   5   3 54.6508 15.4113   1
 -10   4   4 186.668 13.2712  -3
 -10   4   4 186.668 13.2712  -2
 -10   5   3 186.668 13.2712   1
  -9   4   4 108.849 5.37676  -3
  -9   4   4 108.849 5.37676  -2
  -9   5   3 108.849 5.37676   1
  -8   4   4 499.755 26.3066  -3
  -8   4   4 499.755 26.3066  -2
  -8   5   3 499.755 26.3066   1
  -7   4   4 1200.30 73.7624  -3
  -7   4   4 1200.30 73.7624  -2
  -7   5   3 1200.30 73.7624   1
  -7   4   4 847.660 84.5217  -2
  -7   5   3 847.660 84.5217   1
  -6   4   4 114.312 12.1012  -2
  -6   5   3 114.312 12.1012   1
  -6   4   4 174.707 24.9068  -3
  -6   4   4 174.707 24.9068  -2
  -6   5   3 174.707 24.9068   1
  -5   5   3 -2.6183 4.16352  -3
  -5   5   3 -2.6183 4.16352   1
  -4   5   3 358.045 22.2755  -3
  -4   5   3 358.045 22.2755   1
  -3   5   3 340.545 30.1695  -3
  -3   5   3 340.545 30.1695   1
  -2   5   3 -1.7574 4.44558  -2
  -2   5   3 -1.7574 4.44558   1
  -1   5   3 69.4084 8.56594  -2
  -1   5   3 69.4084 8.56594   1
   0   5   3 229.607 25.8760  -2
   0   5   3 229.607 25.8760   1
   1   5   3 9.50418 1.24170   1
   2   5   3 79.0167 4.64804   1
   3   5   3 6.51317 1.07304   1
   4   5   3 76.1942 4.44438   1
   5   5   3 37.7938 2.38025   1
   6   5   3 254.992 12.3779   1
   7   5   3 326.540 21.0252   1
   8   5   3 -1.8625 2.60433   1
   9   5   3 35.1390 4.28458   1
  10   5   3 82.3129 7.29335   1
  11   5   3 5.39514 3.52354   1
  12   5   3 6.17648 3.79871   1
  13   5   3 48.9432 7.18390   1
  14   5   3 20.8244 8.55183   1
 -17   4   5 -1.5165 16.7750  -3
 -17   4   5 -1.5165 16.7750  -2
 -17   6   3 -1.5165 16.7750   1
 -16   4   5 -1.0510 13.6248  -3
 -16   4   5 -1.0510 13.6248  -2
 -16   6   3 -1.0510 13.6248   1
 -15   4   5 27.9073 9.42915  -3
 -15   4   5 27.9073 9.42915  -2
 -15   6   3 27.9073 9.42915   1
 -14   4   5 44.6344 11.1247  -3
 -14   4   5 44.6344 11.1247  -2
 -14   6   3 44.6344 11.1247   1
 -13   4   5 196.763 25.4281  -3
 -13   4   5 196.763 25.4281  -2
 -13   6   3 196.763 25.4281   1
 -10   5   4 28.1451 9.57886  -3
 -10   6   3 28.1451 9.57886   1
 -10   5   4 55.0553 7.84320  -3
 -10   5   4 55.0553 7.84320  -2
 -10   6   3 55.0553 7.84320   1
  -9   5   4 178.685 9.88659  -3
  -9   5   4 178.685 9.88659  -2
  -9   6   3 178.685 9.88659   1
  -8   5   4 353.725 19.1010  -3
  -8   5   4 353.725 19.1010  -2
  -8   6   3 353.725 19.1010   1
  -8   5   4 272.888 39.7062  -2
  -8   6   3 272.888 39.7062   1
  -7   5   4 390.710 39.1872  -2
  -7   6   3 390.710 39.1872   1
  -7   5   4 470.015 39.7630  -3
  -7   5   4 470.015 39.7630  -2
  -7   6   3 470.015 39.7630   1
  -6   5   4 341.061 33.6918  -3
  -6   5   4 341.061 33.6918  -2
  -6   6   3 341.061 33.6918   1
  -6   5   4 194.549 18.7666  -2
  -6   6   3 194.549 18.7666   1
  -5   6   3 3.11417 3.31766  -3
  -5   6   3 3.11417 3.31766   1
  -4   6   3 1096.87 97.7800  -3
  -4   6   3 1096.87 97.7800   1
  -3   6   3 2564.64 286.157  -3
  -3   6   3 2564.64 286.157   1
  -2   6   3 1386.07 101.033   1
  -1   6   3 38.3391 7.91956  -2
  -1   6   3 38.3391 7.91956   1
   0   6   3 356.157 25.0032   1
   1   6   3 106.574 7.07794   1
   2   6   3 308.305 17.0235   1
   3   6   3 282.667 15.6518   1
   4   6   3 549.565 27.1681   1
   5   6   3 112.214 5.97896   1
   6   6   3 44.4795 2.91672   1
   7   6   3 78.3892 7.33547   1
   8   6   3 5.33518 2.80048   1
   8   8   1 22.4162 13.7666  -3
   8   8   2 22.4162 13.7666  -2
   9   6   3 22.4162 13.7666   1
  10   6   3 91.3216 8.04951   1
  11   6   3 85.4001 7.83656   1
  12   6   3 -2.0430 3.67835   1
  13   6   3 -3.4210 5.05220   1
 -17   5   5 65.8347 26.8647  -3
 -17   5   5 65.8347 26.8647  -2
 -17   7   3 65.8347 26.8647   1
 -16   5   5 85.0709 16.9919  -3
 -16   5   5 85.0709 16.9919  -2
 -16   7   3 85.0709 16.9919   1
 -15   5   5 337.626 30.3267  -3
 -15   5   5 337.626 30.3267  -2
 -15   7   3 337.626 30.3267   1
 -14   5   5 158.059 21.3898  -3
 -14   5   5 158.059 21.3898  -2
 -14   7   3 158.059 21.3898   1
 -13   5   5 54.0420 14.5782  -3
 -13   5   5 54.0420 14.5782  -2
 -13   7   3 54.0420 14.5782   1
 -12   6   4 33.0739 10.8749  -3
 -12   7   3 33.0739 10.8749   1
 -11   6   4 17.8524 8.54318  -3
 -11   7   3 17.8524 8.54318   1
 -10   6   4 219.993 28.2701  -3
 -10   7   3 219.993 28.2701   1
 -10   6   4 279.501 33.9139  -3
 -10   6   4 279.501 33.9139  -2
 -10   7   3 279.501 33.9139   1
  -9   6   4 724.907 52.5660  -3
  -9   6   4 724.907 52.5660  -2
  -9   7   3 724.907 52.5660   1
  -8   6   4 136.694 14.5655  -2
  -8   7   3 136.694 14.5655   1
  -8   6   4 180.729 11.5648  -3
  -8   6   4 180.729 11.5648  -2
  -8   7   3 180.729 11.5648   1
  -7   6   4 644.370 55.1343  -2
  -7   7   3 644.370 55.1343   1
  -7   6   4 846.206 82.8155  -3
  -7   6   4 846.206 82.8155  -2
  -7   7   3 846.206 82.8155   1
  -6   6   4 169.522 13.4987  -2
  -6   7   3 169.522 13.4987   1
  -5   7   3 83.1866 5.15807   1
  -4   7   3 1397.47 82.6207   1
  -3   7   3 121.011 7.30671   1
  -2   7   3 7.89058 0.98098   1
  -1   7   3 492.711 39.9321   1
   0   7   3 656.239 46.7812   1
   1   7   3 871.538 54.7707   1
   2   7   3 76.6753 4.89185   1
   3   7   3 2.08534 1.09621   1
   4   7   3 37.9085 2.37366   1
   5   7   3 16.5135 1.78343   1
   6   7   3 103.178 8.13044   1
   7   7   3 159.511 12.5786   1
   7   9   1 65.5449 17.7593  -3
   7   9   2 65.5449 17.7593  -2
   8   7   3 65.5449 17.7593   1
   8   9   1 4.49086 13.2287  -3
   8   9   2 4.49086 13.2287  -2
   9   7   3 4.49086 13.2287   1
  10   7   3 -5.6054 4.48617   1
  11   7   3 -0.2658 4.91785   1
  12   7   3 -0.5841 4.72209   1
  13   7   3 -0.4482 11.0095   1
 -17   6   5 16.1204 29.0974  -3
 -17   6   5 16.1204 29.0974  -2
 -17   8   3 16.1204 29.0974   1
 -17   6   5 11.8376 14.8000  -3
 -17   8   3 11.8376 14.8000   1
 -16   6   5 -6.8411 13.6909  -3
 -16   6   5 -6.8411 13.6909  -2
 -16   8   3 -6.8411 13.6909   1
 -15   6   5 25.4624 11.0420  -3
 -15   6   5 25.4624 11.0420  -2
 -15   8   3 25.4624 11.0420   1
 -14   6   5 89.7283 15.3195  -3
 -14   6   5 89.7283 15.3195  -2
 -14   8   3 89.7283 15.3195   1
 -14   6   5 66.4949 15.7485  -2
 -14   8   3 66.4949 15.7485   1
 -13   8   3 63.3961 11.9161   1
 -12   7   4 -3.3208 8.62143  -3
 -12   8   3 -3.3208 8.62143   1
 -10   7   4 17.8439 6.36792  -3
 -10   8   3 17.8439 6.36792   1
 -10   7   4 28.6987 11.9475  -3
 -10   7   4 28.6987 11.9475  -2
 -10   8   3 28.6987 11.9475   1
  -9   7   4 78.4979 10.1660  -3
  -9   7   4 78.4979 10.1660  -2
  -9   8   3 78.4979 10.1660   1
  -9   7   4 51.0436 23.2371  -2
  -9   8   3 51.0436 23.2371   1
  -8   7   4 308.847 26.5414  -2
  -8   8   3 308.847 26.5414   1
  -8   7   4 460.599 45.5695  -3
  -8   7   4 460.599 45.5695  -2
  -8   8   3 460.599 45.5695   1
  -7   7   4 157.444 10.5348  -2
  -7   8   3 157.444 10.5348   1
  -6   7   4 45.3665 5.56726  -2
  -6   8   3 45.3665 5.56726   1
  -5   8   3 0.30293 0.94310   1
  -4   8   3 399.331 26.0446   1
  -3   8   3 1087.43 71.2365   1
  -2   8   3 0.58457 0.88538   1
  -1   8   3 722.523 58.5421   1
   0   8   3 80.6983 5.34740   1
   1   8   3 -0.7203 1.16076   1
   2   8   3 50.5777 3.56067   1
   2   9   1 44.9671 9.78519  -3
   2   9   2 44.9671 9.78519  -2
   3   8   3 44.9671 9.78519   1
   3   9   1 54.8610 10.2617  -3
   3   9   2 54.8610 10.2617  -2
   4   8   3 54.8610 10.2617   1
   5   8   3 146.654 11.0516   1
   6   8   3 36.9168 3.83666   1
   7   8   3 10.7915 2.86062   1
   7  10   1 78.8480 18.9819  -3
   7  10   2 78.8480 18.9819  -2
   8   8   3 78.8480 18.9819   1
   9   8   3 -3.8910 4.44663   1
  10   8   3 10.7722 5.49651   1
 -10 -11   1 114.690 51.0978  -3
  10  10   1 114.690 51.0978  -2
  11   8   3 114.690 51.0978   1
 -11 -11   1 21.4402 52.2301  -3
  11  10   1 21.4402 52.2301  -2
  12   8   3 21.4402 52.2301   1
  13   8   3 2.65382 11.8251   1
 -17   7   5 35.6919 33.1686  -3
 -17   7   5 35.6919 33.1686  -2
 -17   9   3 35.6919 33.1686   1
 -14   9   3 44.7665 10.8527   1
 -13   9   3 0.83593 6.30108   1
 -12   8   4 -7.7899 9.60425  -3
 -12   9   3 -7.7899 9.60425   1
 -11   9   3 273.472 22.5954   1
 -10   8   4 12.7700 6.62813  -3
 -10   9   3 12.7700 6.62813   1
  -9   8   3 85.3044 28.4711  -3
  -9   9   3 85.3044 28.4711   1
  -9   8   4 155.804 27.2964  -2
  -9   9   3 155.804 27.2964   1
  -8   8   4 811.161 85.5370  -2
  -8   9   3 811.161 85.5370   1
  -8   8   3 844.220 143.251  -3
  -8   9   3 844.220 143.251   1
  -7   8   3 471.027 65.9218  -3
  -7   8   4 471.027 65.9218  -2
  -7   9   3 471.027 65.9218   1
  -6   9   3 122.613 7.59577   1
  -5   9   3 815.522 48.2540   1
  -4   9   3 623.143 40.7450   1
  -3   9   3 61.1886 3.84339   1
  -2   9   3 278.978 19.3692   1
  -1   9   3 158.638 10.3042   1
   0   9   3 154.191 10.0567   1
   1   9   3 14.3047 1.67026   1
   2   9   3 51.1263 3.61972   1
   2  10   1 201.961 17.0404  -3
   2  10   2 201.961 17.0404  -2
   3   9   3 201.961 17.0404   1
   4   9   3 7.11801 2.19860   1
   4  10   2 33.5775 17.0448  -2
   5   9   3 33.5775 17.0448   1
   5  11   0 50.0445 23.1652  -3
   6   9   3 50.0445 23.1652   1
   7   9   3 19.4475 3.86442   1
   8   9   3 1.37197 3.30476   1
   9   9   3 5.31723 4.99380   1
  10   9   3 8.44306 7.62800   1
  10  11   1 30.6692 13.7080  -2
  11   9   3 30.6692 13.7080   1
 -10 -12   1 63.9967 45.3912  -3
  10  11   1 63.9967 45.3912  -2
  11   9   3 63.9967 45.3912   1
  10  11   2 185.751 30.7900  -2
  11   9   3 185.751 30.7900   1
 -11 -12   1 66.3118 61.7089  -3
  11  11   1 66.3118 61.7089  -2
  12   9   3 66.3118 61.7089   1
 -14  10   3 109.629 18.8709   1
 -13  10   3 35.7152 7.80052   1
 -12  10   3 33.4036 6.20881   1
 -11  10   3 51.3415 5.27326   1
 -10   9   4 25.5242 8.83845  -3
 -10  10   3 25.5242 8.83845   1
  -9   9   3 182.651 26.8947  -3
  -9  10   3 182.651 26.8947   1
  -7   9   3 341.507 48.2863  -3
  -7   9   4 341.507 48.2863  -2
  -7  10   3 341.507 48.2863   1
  -6  10   3 260.029 14.6054   1
  -5  10   3 67.6956 4.35808   1
  -4  10   3 47.1284 3.45720   1
  -3  10   3 273.312 16.2984   1
  -2  10   3 -2.7078 1.46032   1
  -1  10   3 127.864 9.32333   1
   0  10   3 46.0134 3.14493   1
   1  10   3 -2.3817 1.63688   1
   1  11   3 61.7365 11.6503  -2
   2  10   3 61.7365 11.6503   1
   1  11   1 131.937 36.5287  -3
   1  11   2 131.937 36.5287  -2
   2  10   3 131.937 36.5287   1
   2  11   2 165.152 22.7564  -2
   3  10   3 165.152 22.7564   1
   3  11   2 356.700 48.3117  -2
   4  10   3 356.700 48.3117   1
   5  10   3 16.6576 3.36798   1
   5  12   0 33.2643 20.3848  -3
   6  10   3 33.2643 20.3848   1
   6  12   0 40.2421 9.40998  -3
   7  10   3 40.2421 9.40998   1
   7  12   0 15.0266 8.76523  -3
   8  10   3 15.0266 8.76523   1
   9  10   3 12.0268 7.58570   1
  10  10   3 49.8599 12.4578   1
 -11 -13   1 -12.791 66.2871  -3
  11  12   1 -12.791 66.2871  -2
  12  10   3 -12.791 66.2871   1
 -14  11   3 3.08092 11.6296   1
 -13  11   3 4.58666 6.97877   1
 -12  11   3 -2.4437 3.46513   1
 -11  11   3 45.8819 5.67952   1
 -10  10   3 11.2721 9.74403  -3
 -10  11   3 11.2721 9.74403   1
  -9  11   3 28.4406 2.70364   1
  -8  11   3 0.84724 1.70567   1
  -7  11   3 239.390 13.2621   1
  -6  11   3 77.0789 4.91705   1
  -5  11   3 7.49978 1.25055   1
  -4  11   3 92.3480 6.24525   1
  -4  11   2 239.388 41.1162  -3
  -4  11   3 239.388 41.1162  -2
  -3  11   3 239.388 41.1162   1
  -3  11   3 243.738 34.4876  -2
  -2  11   3 243.738 34.4876   1
  -1  11   3 44.3982 4.29830   1
  -1  12   2 6.46321 6.11198  -3
   0  11   3 6.46321 6.11198   1
   0  12   1 76.0161 15.9477  -3
   0  12   2 76.0161 15.9477  -2
   1  11   3 76.0161 15.9477   1
   1  12   2 43.5326 10.6238  -2
   2  11   3 43.5326 10.6238   1
   2  12   2 8.29062 6.44681  -2
   3  11   3 8.29062 6.44681   1
   3  12   2 34.3802 6.64897  -2
   4  11   3 34.3802 6.64897   1
   5  11   3 62.4443 6.78721   1
   5  13   0 215.088 35.0199  -3
   6  11   3 215.088 35.0199   1
   6  13   0 119.843 19.6185  -3
   7  11   3 119.843 19.6185   1
   7  13   0 10.8205 8.17361  -3
   8  11   3 10.8205 8.17361   1
   8  13   0 14.1166 10.6190  -3
   8  13   1 14.1166 10.6190  -2
   9  11   3 14.1166 10.6190   1
   9  13   0 48.8806 18.6870  -3
   9  13   1 48.8806 18.6870  -2
  10  11   3 48.8806 18.6870   1
 -14  12   3 -2.0058 5.90128   1
 -13  12   3 11.2437 4.67317   1
 -12  11   3 19.4450 16.4513  -3
 -12  12   3 19.4450 16.4513   1
 -11  11   3 119.949 37.3728  -3
 -11  12   3 119.949 37.3728   1
 -10  12   3 29.1703 3.56520   1
  -9  12   3 5.47398 2.37775   1
  -8  12   3 25.6890 2.51866   1
  -7  12   3 77.2795 6.42400   1
  -6  12   3 27.7430 2.11283   1
  -5  12   3 15.0776 1.74045   1
  -5  12   2 158.648 24.5178  -3
  -5  12   3 158.648 24.5178  -2
  -4  12   3 158.648 24.5178   1
  -4  12   2 153.070 19.8237  -3
  -4  12   3 153.070 19.8237  -2
  -3  12   3 153.070 19.8237   1
  -4  12   3 149.181 16.5005  -2
  -3  12   3 149.181 16.5005   1
  -3  12   3 71.2050 8.96522  -2
  -2  12   3 71.2050 8.96522   1
  -2  12   3 128.139 19.4265  -2
  -1  12   3 128.139 19.4265   1
  -1  13   1 -1.5428 5.78071  -3
   0  12   3 -1.5428 5.78071   1
   0  13   1 3.49451 6.52954  -3
   1  12   3 3.49451 6.52954   1
   0  13   1 20.7086 9.17790  -3
   0  13   2 20.7086 9.17790  -2
   1  12   3 20.7086 9.17790   1
   1  13   1 169.227 17.3468  -3
   1  13   2 169.227 17.3468  -2
   2  12   3 169.227 17.3468   1
   2  13   2 477.762 40.5407  -2
   3  12   3 477.762 40.5407   1
   2  13   1 486.877 81.4166  -3
   2  13   2 486.877 81.4166  -2
   3  12   3 486.877 81.4166   1
   3  13   2 93.2440 8.71712  -2
   4  12   3 93.2440 8.71712   1
   4  13   2 7.45322 5.23867  -2
   5  12   3 7.45322 5.23867   1
   5  14   0 10.7922 6.76275  -3
   6  12   3 10.7922 6.76275   1
   5  14   0 23.2583 13.0905  -3
   5  13   2 23.2583 13.0905  -2
   6  12   3 23.2583 13.0905   1
   6  14   0 12.8503 5.22778  -3
   7  12   3 12.8503 5.22778   1
   7  14   0 33.0927 7.60562  -3
   8  12   3 33.0927 7.60562   1
   7  14   0 75.7583 19.9179  -3
   7  14   1 75.7583 19.9179  -2
   8  12   3 75.7583 19.9179   1
   8  14   0 -12.292 15.5854  -3
   8  14   1 -12.292 15.5854  -2
   9  12   3 -12.292 15.5854   1
 -16  13   3 9.16413 7.95149   1
 -15  13   3 -11.365 6.52766   1
 -14  13   3 13.8097 6.65231   1
 -13  12   3 2.70415 18.2510  -3
 -13  13   3 2.70415 18.2510   1
 -12  13   3 -7.1829 4.06038   1
 -11  13   3 18.0038 4.19665   1
 -10  13   3 4.77105 3.29327   1
 -10  12   4 11.2865 11.0323  -2
  -9  13   3 11.2865 11.0323   1
  -8  13   3 79.4558 7.65481   1
  -7  13   3 19.8346 3.67214   1
  -7  13   2 54.1907 17.8029  -3
  -7  13   3 54.1907 17.8029  -2
  -6  13   3 54.1907 17.8029   1
  -6  13   2 280.260 41.6279  -3
  -6  13   3 280.260 41.6279  -2
  -5  13   3 280.260 41.6279   1
  -6  13   3 93.7001 26.1201  -2
  -5  13   3 93.7001 26.1201   1
  -5  13   3 59.1402 16.8603  -2
  -4  13   3 59.1402 16.8603   1
  -5  13   2 172.733 16.8661  -3
  -5  13   3 172.733 16.8661  -2
  -4  13   3 172.733 16.8661   1
  -4  13   2 50.7317 6.58600  -3
  -4  13   3 50.7317 6.58600  -2
  -3  13   3 50.7317 6.58600   1
  -4  13   3 39.6932 6.49288  -2
  -3  13   3 39.6932 6.49288   1
  -3  13   3 113.761 12.8840  -2
  -2  13   3 113.761 12.8840   1
  -2  13   3 93.1657 15.1907  -2
  -1  13   3 93.1657 15.1907   1
  -1  14   1 6.15510 3.84883  -3
   0  13   3 6.15510 3.84883   1
   0  14   1 14.5966 4.40364  -3
   1  13   3 14.5966 4.40364   1
   0  14   1 46.3342 15.9177  -3
   0  14   2 46.3342 15.9177  -2
   1  13   3 46.3342 15.9177   1
   1  14   1 38.0571 10.8801  -3
   2  13   3 38.0571 10.8801   1
   1  14   1 41.4435 10.0003  -3
   1  14   2 41.4435 10.0003  -2
   2  13   3 41.4435 10.0003   1
   2  14   2 97.3441 9.58893  -2
   3  13   3 97.3441 9.58893   1
   2  14   1 116.136 24.1383  -3
   2  14   2 116.136 24.1383  -2
   3  13   3 116.136 24.1383   1
   3  14   2 54.4944 6.52434  -2
   4  13   3 54.4944 6.52434   1
   4  14   2 17.1748 6.74612  -2
   5  13   3 17.1748 6.74612   1
   4  15   0 40.7831 13.8034  -3
   4  14   2 40.7831 13.8034  -2
   5  13   3 40.7831 13.8034   1
   5  15   0 1.52706 5.51246  -3
   6  13   3 1.52706 5.51246   1
   5  15   0 42.0813 17.3287  -3
   5  14   2 42.0813 17.3287  -2
   6  13   3 42.0813 17.3287   1
   6  15   0 7.98826 4.59155  -3
   7  13   3 7.98826 4.59155   1
   7  15   0 16.4550 4.99103  -3
   8  13   3 16.4550 4.99103   1
  -8 -15   1 67.2850 47.9965  -3
   8  15   1 67.2850 47.9965  -2
   9  13   3 67.2850 47.9965   1
   8  15   0 0.78324 13.6980  -3
   9  13   3 0.78324 13.6980   1
   9  15   1 29.4672 39.1981  -2
  10  13   3 29.4672 39.1981   1
 -16  14   3 12.0617 8.39777   1
 -15  14   3 36.7876 8.75056   1
 -14  14   3 14.9829 7.16403   1
 -13  14   3 -1.0865 4.29724   1
 -12  14   3 31.9915 5.61757   1
 -11  14   3 121.777 13.2537   1
 -10  14   3 15.6904 4.63072   1
  -9  14   3 14.0427 6.22326   1
  -8  14   3 65.3247 8.72555   1
  -8  14   2 54.5881 21.3210  -3
  -8  14   3 54.5881 21.3210  -2
  -7  14   3 54.5881 21.3210   1
  -7  14   2 156.385 42.7274  -3
  -7  14   3 156.385 42.7274  -2
  -6  14   3 156.385 42.7274   1
  -7  14   2 24.4745 11.5530  -3
  -6  14   3 24.4745 11.5530   1
  -6  14   2 84.5253 9.27444  -3
  -5  14   3 84.5253 9.27444   1
  -6  14   3 -0.7760 8.67483  -2
  -5  14   3 -0.7760 8.67483   1
  -6  14   2 80.1560 12.4272  -3
  -6  14   3 80.1560 12.4272  -2
  -5  14   3 80.1560 12.4272   1
  -5  14   3 47.4952 8.38031  -2
  -4  14   3 47.4952 8.38031   1
  -5  14   2 181.161 31.7210  -3
  -5  14   3 181.161 31.7210  -2
  -4  14   3 181.161 31.7210   1
  -4  14   2 52.5829 6.65828  -3
  -4  14   3 52.5829 6.65828  -2
  -3  14   3 52.5829 6.65828   1
  -4  14   3 43.1077 6.61515  -2
  -3  14   3 43.1077 6.61515   1
  -3  14   3 52.5074 7.00026  -2
  -2  14   3 52.5074 7.00026   1
  -2  15   1 84.2012 11.5875  -3
  -1  14   3 84.2012 11.5875   1
  -2  14   3 90.5127 14.9449  -2
  -1  14   3 90.5127 14.9449   1
  -1  15   1 18.7229 5.38984  -3
   0  14   3 18.7229 5.38984   1
   0  15   1 18.2887 4.50980  -3
   1  14   3 18.2887 4.50980   1
   1  15   1 13.7513 8.82897  -3
   2  14   3 13.7513 8.82897   1
   1  15   1 15.5453 9.40897  -3
   1  15   2 15.5453 9.40897  -2
   2  14   3 15.5453 9.40897   1
   1  15   2 30.0875 15.5966  -2
   2  14   3 30.0875 15.5966   1
   2  15   2 7.03514 8.15719  -2
   3  14   3 7.03514 8.15719   1
   2  15   1 42.5990 16.5358  -3
   2  15   2 42.5990 16.5358  -2
   3  14   3 42.5990 16.5358   1
   3  15   2 8.66727 5.87051  -2
   4  14   3 8.66727 5.87051   1
   3  16   0 14.5762 15.5096  -3
   3  15   2 14.5762 15.5096  -2
   4  14   3 14.5762 15.5096   1
   4  16   0 72.5087 13.7462  -3
   4  15   2 72.5087 13.7462  -2
   5  14   3 72.5087 13.7462   1
   5  16   0 2.94944 5.04692  -3
   6  14   3 2.94944 5.04692   1
   6  16   0 11.1739 5.08831  -3
   7  14   3 11.1739 5.08831   1
  -7 -16   1 9.03708 40.7052  -3
   7  16   1 9.03708 40.7052  -2
   8  14   3 9.03708 40.7052   1
   7  16   0 16.2769 9.92922  -3
   8  14   3 16.2769 9.92922   1
  -8 -16   1 59.3376 56.8875  -3
   8  16   1 59.3376 56.8875  -2
   9  14   3 59.3376 56.8875   1
   8  16   0 12.2797 22.3440  -3
   9  14   3 12.2797 22.3440   1
 -16  15   3 1.76651 23.0995   1
 -15  15   3 43.2307 10.0485   1
 -14  15   3 3.07684 6.91870   1
 -13  15   3 9.43795 4.95891   1
 -13  14   3 27.4515 35.2361  -3
 -13  14   4 27.4515 35.2361  -2
 -12  15   3 27.4515 35.2361   1
 -12  14   3 372.410 101.968  -3
 -12  14   4 372.410 101.968  -2
 -11  15   3 372.410 101.968   1
 -11  14   3 289.398 40.6282  -3
 -11  14   4 289.398 40.6282  -2
 -10  15   3 289.398 40.6282   1
 -11  14   4 322.264 56.6451  -2
 -10  15   3 322.264 56.6451   1
 -10  14   4 42.8054 10.0331  -2
  -9  15   3 42.8054 10.0331   1
 -10  14   3 56.4646 15.9596  -3
 -10  14   4 56.4646 15.9596  -2
  -9  15   3 56.4646 15.9596   1
  -8  15   3 27.7625 6.64293   1
  -8  15   2 67.2140 11.7139  -3
  -7  15   3 67.2140 11.7139   1
  -8  15   2 57.0370 21.1827  -3
  -8  15   3 57.0370 21.1827  -2
  -7  15   3 57.0370 21.1827   1
  -7  15   2 184.168 21.7092  -3
  -6  15   3 184.168 21.7092   1
  -6  15   2 864.578 138.057  -3
  -6  15   3 864.578 138.057  -2
  -5  15   3 864.578 138.057   1
  -6  15   2 624.083 97.8489  -3
  -5  15   3 624.083 97.8489   1
  -5  15   3 472.853 41.9223  -2
  -4  15   3 472.853 41.9223   1
  -5  15   2 439.607 71.1242  -3
  -5  15   3 439.607 71.1242  -2
  -4  15   3 439.607 71.1242   1
  -4  15   3 50.5749 5.98531  -2
  -3  15   3 50.5749 5.98531   1
  -4  15   2 42.5918 13.1494  -3
  -4  15   3 42.5918 13.1494  -2
  -3  15   3 42.5918 13.1494   1
  -3  15   3 6.16704 4.88102  -2
  -2  15   3 6.16704 4.88102   1
  -2  16   1 -7.0824 6.11309  -3
  -1  15   3 -7.0824 6.11309   1
  -1  16   1 10.6713 4.10327  -3
   0  15   3 10.6713 4.10327   1
   0  16   1 9.56942 5.24037  -3
   1  15   3 9.56942 5.24037   1
   1  16   1 178.735 34.4486  -3
   1  16   2 178.735 34.4486  -2
   2  15   3 178.735 34.4486   1
   1  16   1 122.921 21.8162  -3
   2  15   3 122.921 21.8162   1
   2  16   2 7.18924 8.72784  -2
   3  15   3 7.18924 8.72784   1
   3  17   0 17.7793 14.7256  -3
   3  16   2 17.7793 14.7256  -2
   4  15   3 17.7793 14.7256   1
   3  16   2 9.87297 8.10617  -2
   4  15   3 9.87297 8.10617   1
   4  17   0 6.45546 12.8260  -3
   5  15   3 6.45546 12.8260   1
   5  17   0 16.6525 14.1294  -3
   6  15   3 16.6525 14.1294   1
   6  17   0 -1.7372 9.65048  -3
   7  15   3 -1.7372 9.65048   1
   7  17   0 -12.316 13.5290  -3
   8  15   3 -12.316 13.5290   1
 -14  16   3 26.7630 19.9405   1
 -14  15   3 5.87948 37.5626  -3
 -14  15   4 5.87948 37.5626  -2
 -13  16   3 5.87948 37.5626   1
 -13  15   3 -0.0976 33.0190  -3
 -13  15   4 -0.0976 33.0190  -2
 -12  16   3 -0.0976 33.0190   1
 -12  15   3 16.0052 10.5569  -3
 -12  15   4 16.0052 10.5569  -2
 -11  16   3 16.0052 10.5569   1
 -11  15   3 227.138 33.1253  -3
 -11  15   4 227.138 33.1253  -2
 -10  16   3 227.138 33.1253   1
 -11  15   4 94.3911 14.7729  -2
 -10  16   3 94.3911 14.7729   1
 -10  15   4 69.7882 11.5852  -2
  -9  16   3 69.7882 11.5852   1
 -10  15   3 185.474 32.4899  -3
 -10  15   4 185.474 32.4899  -2
  -9  16   3 185.474 32.4899   1
  -9  15   4 42.8416 12.2831  -2
  -8  16   3 42.8416 12.2831   1
  -8  16   2 55.7642 19.6928  -3
  -8  16   3 55.7642 19.6928  -2
  -7  16   3 55.7642 19.6928   1
  -8  16   2 -0.4050 8.09906  -3
  -7  16   3 -0.4050 8.09906   1
  -7  16   2 18.4305 8.04744  -3
  -6  16   3 18.4305 8.04744   1
  -6  16   2 34.4910 8.23825  -3
  -6  16   3 34.4910 8.23825  -2
  -5  16   3 34.4910 8.23825   1
  -5  16   3 65.5087 9.92832  -2
  -4  16   3 65.5087 9.92832   1
  -4  16   2 39.3864 13.5523  -3
  -4  16   3 39.3864 13.5523  -2
  -3  16   3 39.3864 13.5523   1
  -4  16   3 36.9926 5.58894  -2
  -3  16   3 36.9926 5.58894   1
  -3  16   3 41.7910 9.84404  -2
  -2  16   3 41.7910 9.84404   1
  -2  17   1 2.73989 13.9763  -3
  -2  16   3 2.73989 13.9763  -2
  -1  16   3 2.73989 13.9763   1
  -2  17   1 11.2548 7.93896  -3
  -1  16   3 11.2548 7.93896   1
  -1  17   1 8.35256 4.61234  -3
   0  16   3 8.35256 4.61234   1
   0  17   1 30.1848 5.88417  -3
   1  16   3 30.1848 5.88417   1
   0  17   2 32.6880 19.1461  -2
   1  16   3 32.6880 19.1461   1
   1  17   1 49.7306 20.7099  -3
   1  17   2 49.7306 20.7099  -2
   2  16   3 49.7306 20.7099   1
   1  17   1 29.1967 12.7093  -3
   2  16   3 29.1967 12.7093   1
   1  17   0 23.0523 23.6168  -3
   1  17   2 23.0523 23.6168  -2
   2  16   3 23.0523 23.6168   1
   2  17   2 54.4233 7.92896  -2
   3  16   3 54.4233 7.92896   1
   3  17   2 44.7547 8.86202  -2
   4  16   3 44.7547 8.86202   1
   4  18   0 6.39938 19.3185  -3
   4  17   2 6.39938 19.3185  -2
   5  16   3 6.39938 19.3185   1
   4  17   2 7.17557 14.9022  -2
   5  16   3 7.17557 14.9022   1
   5  18   0 -2.5648 14.8645  -3
   6  16   3 -2.5648 14.8645   1
   6  18   0 8.62505 12.9454  -3
   7  16   3 8.62505 12.9454   1
   7  18   0 -6.3899 26.8734  -3
   8  16   3 -6.3899 26.8734   1
 -14  16   3 38.3983 38.3815  -3
 -14  16   4 38.3983 38.3815  -2
 -13  17   3 38.3983 38.3815   1
 -13  16   3 24.3304 30.5310  -3
 -13  16   4 24.3304 30.5310  -2
 -12  17   3 24.3304 30.5310   1
 -12  16   3 136.446 26.3727  -3
 -12  16   4 136.446 26.3727  -2
 -11  17   3 136.446 26.3727   1
 -11  16   3 17.3659 10.4253  -3
 -11  16   4 17.3659 10.4253  -2
 -10  17   3 17.3659 10.4253   1
 -11  16   4 10.6524 9.79153  -2
 -10  17   3 10.6524 9.79153   1
 -10  16   4 79.9384 9.88957  -2
  -9  17   3 79.9384 9.88957   1
 -10  16   3 116.544 22.1503  -3
 -10  16   4 116.544 22.1503  -2
  -9  17   3 116.544 22.1503   1
  -9  17   2 10.8017 9.93090  -3
  -9  16   4 10.8017 9.93090  -2
  -8  17   3 10.8017 9.93090   1
  -8  17   2 49.5256 8.47181  -3
  -7  17   3 49.5256 8.47181   1
  -7  17   2 52.3505 9.57778  -3
  -6  17   3 52.3505 9.57778   1
  -7  17   2 58.2691 14.3126  -3
  -7  17   3 58.2691 14.3126  -2
  -6  17   3 58.2691 14.3126   1
  -6  17   2 25.3360 9.74046  -3
  -6  17   3 25.3360 9.74046  -2
  -5  17   3 25.3360 9.74046   1
  -5  17   1 -2.2718 12.0251  -3
  -5  17   3 -2.2718 12.0251  -2
  -4  17   3 -2.2718 12.0251   1
  -5  17   3 55.5049 9.26916  -2
  -4  17   3 55.5049 9.26916   1
  -4  17   3 146.037 17.8798  -2
  -3  17   3 146.037 17.8798   1
  -4  18   1 185.020 50.1498  -3
  -4  17   3 185.020 50.1498  -2
  -3  17   3 185.020 50.1498   1
  -3  18   1 65.8063 11.5259  -3
  -3  17   3 65.8063 11.5259  -2
  -2  17   3 65.8063 11.5259   1
  -2  18   1 23.3901 8.94518  -3
  -1  17   3 23.3901 8.94518   1
  -1  18   1 101.205 18.4816  -3
   0  17   3 101.205 18.4816   1
   0  18   1 83.7804 10.9825  -3
   1  17   3 83.7804 10.9825   1
   0  18   0 121.473 39.3828  -3
   0  18   2 121.473 39.3828  -2
   1  17   3 121.473 39.3828   1
   1  18   1 34.6379 14.7048  -3
   2  17   3 34.6379 14.7048   1
   1  18   0 -13.002 24.0603  -3
   1  18   2 -13.002 24.0603  -2
   2  17   3 -13.002 24.0603   1
   2  18   2 5.79875 10.1017  -2
   3  17   3 5.79875 10.1017   1
   3  18   2 13.2818 11.3270  -2
   4  17   3 13.2818 11.3270   1
   4  18   2 12.6101 16.9366  -2
   5  17   3 12.6101 16.9366   1
   6  17   3 11.5727 7.22656   1
   7  17   3 38.6443 18.0425   1
 -14  17   3 108.071 44.2817  -3
 -14  17   4 108.071 44.2817  -2
 -13  18   3 108.071 44.2817   1
 -13  17   3 136.477 45.2494  -3
 -13  17   4 136.477 45.2494  -2
 -12  18   3 136.477 45.2494   1
 -12  17   3 26.1787 15.2236  -3
 -12  17   4 26.1787 15.2236  -2
 -11  18   3 26.1787 15.2236   1
 -12  17   2 20.3016 21.4202  -3
 -12  17   4 20.3016 21.4202  -2
 -11  18   3 20.3016 21.4202   1
 -11  17   4 2.16832 9.06303  -2
 -10  18   3 2.16832 9.06303   1
 -11  17   3 -12.572 17.8872  -3
 -11  17   4 -12.572 17.8872  -2
 -10  18   3 -12.572 17.8872   1
 -10  17   4 3.04390 8.04897  -2
  -9  18   3 3.04390 8.04897   1
  -9  18   2 18.6243 17.0541  -3
  -8  18   3 18.6243 17.0541   1
  -8  18   2 23.4825 8.02979  -3
  -7  18   3 23.4825 8.02979   1
  -7  18   2 42.7427 13.1895  -3
  -7  18   3 42.7427 13.1895  -2
  -6  18   3 42.7427 13.1895   1
  -7  18   2 38.3334 17.0373  -3
  -6  18   3 38.3334 17.0373   1
  -6  18   2 9.47396 12.8780  -3
  -6  18   3 9.47396 12.8780  -2
  -5  18   3 9.47396 12.8780   1
  -6  18   1 12.8999 10.0218  -3
  -5  18   3 12.8999 10.0218   1
  -5  18   3 2.00728 13.6787  -2
  -4  18   3 2.00728 13.6787   1
  -5  18   1 13.0723 14.2506  -3
  -5  18   3 13.0723 14.2506  -2
  -4  18   3 13.0723 14.2506   1
  -4  18   3 62.5302 10.8200  -2
  -3  18   3 62.5302 10.8200   1
  -3  19   1 34.3351 8.76770  -3
  -2  18   3 34.3351 8.76770   1
  -2  19   0 24.1160 13.6306  -3
  -1  18   3 24.1160 13.6306   1
  -2  19   1 11.8292 8.77679  -3
  -1  18   3 11.8292 8.77679   1
  -1  19   1 32.2182 11.1418  -3
   0  18   3 32.2182 11.1418   1
   0  19   1 31.2471 9.34052  -3
   1  18   3 31.2471 9.34052   1
   0  19   0 3.45649 24.1411  -3
   0  19   2 3.45649 24.1411  -2
   1  18   3 3.45649 24.1411   1
   1  19   2 10.1332 24.0300  -2
   2  18   3 10.1332 24.0300   1
   3  18   3 16.2177 4.94188   1
   4  18   3 5.06447 7.15401   1
   3  20   2 11.4015 22.6792  -2
   5  18   3 11.4015 22.6792   1
 -14  18   3 52.1323 35.9043  -3
 -14  18   4 52.1323 35.9043  -2
 -13  19   3 52.1323 35.9043   1
 -13  18   3 52.8892 31.7655  -3
 -13  18   4 52.8892 31.7655  -2
 -12  19   3 52.8892 31.7655   1
 -12  18   3 17.9488 23.9942  -3
 -12  18   4 17.9488 23.9942  -2
 -11  19   3 17.9488 23.9942   1
 -12  18   2 -9.5684 20.8734  -3
 -12  18   4 -9.5684 20.8734  -2
 -11  19   3 -9.5684 20.8734   1
 -11  18   4 7.20826 8.43990  -2
 -10  19   3 7.20826 8.43990   1
 -10  18   4 -14.945 19.2821  -2
  -9  19   3 -14.945 19.2821   1
  -9  19   2 23.2832 9.21961  -3
  -8  19   3 23.2832 9.21961   1
  -8  19   2 33.8559 9.54000  -3
  -7  19   3 33.8559 9.54000   1
  -7  19   2 -1.0836 18.8960  -3
  -6  19   3 -1.0836 18.8960   1
  -5  19   3 5.08475 4.40096   1
  -5  19   3 8.74399 11.3503  -2
  -4  19   3 8.74399 11.3503   1
  -4  19   3 10.6967 15.1534  -2
  -3  19   3 10.6967 15.1534   1
  -3  20   0 -4.4087 16.7688  -3
  -2  19   3 -4.4087 16.7688   1
  -2  20   1 6.27585 9.22772  -3
  -1  19   3 6.27585 9.22772   1
  -1  20   1 28.8039 11.3073  -3
   0  19   3 28.8039 11.3073   1
   0  20   0 16.6947 19.1152  -3
   1  19   3 16.6947 19.1152   1
   2  19   3 -8.5518 4.39452   1
   3  19   3 -3.2658 10.6688   1
   4  19   3 -2.6362 10.2199   1
 -12  19   2 44.6117 21.4510  -3
 -12  19   4 44.6117 21.4510  -2
 -11  20   3 44.6117 21.4510   1
 -11  19   4 3.10784 9.67611  -2
 -10  20   3 3.10784 9.67611   1
 -10  20   2 35.4265 27.6388  -3
 -10  19   4 35.4265 27.6388  -2
  -9  20   3 35.4265 27.6388   1
  -9  20   2 1.20667 8.64321  -3
  -8  20   3 1.20667 8.64321   1
  -8  20   2 3.62713 7.18579  -3
  -7  20   3 3.62713 7.18579   1
  -8  20   1 13.8581 13.1451  -3
  -7  20   3 13.8581 13.1451   1
  -7  20   1 2.38882 10.5663  -3
  -6  20   3 2.38882 10.5663   1
  -7  20   2 9.77517 22.6427  -3
  -6  20   3 9.77517 22.6427   1
  -6  20   1 23.8426 12.7454  -3
  -5  20   3 23.8426 12.7454   1
  -6  20   1 22.8685 18.1405  -3
  -6  20   3 22.8685 18.1405  -2
  -5  20   3 22.8685 18.1405   1
  -5  20   3 -8.3962 18.3548  -2
  -4  20   3 -8.3962 18.3548   1
  -4  20   3 -0.5287 18.1323  -2
  -3  20   3 -0.5287 18.1323   1
  -3  21   1 5.15708 9.64118  -3
  -2  20   3 5.15708 9.64118   1
  -2  21   1 51.2715 13.3454  -3
  -1  20   3 51.2715 13.3454   1
  -1  21   1 32.1063 11.8799  -3
   0  20   3 32.1063 11.8799   1
   1  20   3 13.2816 10.7183   1
   2  20   3 -3.6089 12.1855   1
 -11  21   3 8.79228 11.0130   1
 -10  21   2 12.2472 12.4141  -3
  -9  21   3 12.2472 12.4141   1
  -9  21   2 2.72610 8.08968  -3
  -8  21   3 2.72610 8.08968   1
  -9  21   1 26.4205 15.8059  -3
  -8  21   3 26.4205 15.8059   1
  -8  21   2 44.9029 9.67766  -3
  -7  21   3 44.9029 9.67766   1
  -8  21   1 50.0456 17.9301  -3
  -7  21   3 50.0456 17.9301   1
  -7  21   1 13.6595 12.9875  -3
  -6  21   3 13.6595 12.9875   1
  -7  21   2 -0.3487 25.3423  -3
  -6  21   3 -0.3487 25.3423   1
  -6  21   1 49.6823 17.2525  -3
  -5  21   3 49.6823 17.2525   1
  -5  21   3 3.52137 21.3956  -2
  -4  21   3 3.52137 21.3956   1
  -4  21   3 4.39845 20.0344  -2
  -3  21   3 4.39845 20.0344   1
  -3  22   0 8.91762 16.9198  -3
  -2  21   3 8.91762 16.9198   1
  -3  22   1 -8.9482 10.6751  -3
  -2  21   3 -8.9482 10.6751   1
  -3  21   3 3.76831 19.3751  -2
  -2  21   3 3.76831 19.3751   1
  -2  22   0 20.5211 18.3942  -3
  -1  21   3 20.5211 18.3942   1
 -11  22   3 -3.0362 10.3893   1
 -11  22   2 -22.267 13.8649  -3
 -10  22   3 -22.267 13.8649   1
 -10  22   2 -5.6636 12.2407  -3
  -9  22   3 -5.6636 12.2407   1
  -9  22   2 -13.608 8.83253  -3
  -8  22   3 -13.608 8.83253   1
  -8  22   2 17.0823 17.7142  -3
  -7  22   3 17.0823 17.7142   1
  -8  22   1 16.4244 13.5574  -3
  -7  22   3 16.4244 13.5574   1
  -7  22   1 4.01268 12.9792  -3
  -6  22   3 4.01268 12.9792   1
  -5  22   3 10.3109 3.99721   1
  -4  22   3 22.5837 5.01898   1
  -4  22   3 39.2468 26.8316  -2
  -3  22   3 39.2468 26.8316   1
  -3  22   3 29.0584 24.2848  -2
  -2  22   3 29.0584 24.2848   1
  -3  23   2 25.1410 25.5356  -2
  -1  22   3 25.1410 25.5356   1
 -10  23   1 32.4552 19.4916  -3
  -9  23   3 32.4552 19.4916   1
  -8  23   3 6.79584 14.1403   1
  -8  23   1 38.7885 16.9173  -3
  -7  23   3 38.7885 16.9173   1
  -6  23   3 26.3674 7.61377   1
  -5  23   3 0.62706 12.9148   1
  -6  23   3 201.875 56.1287  -2
  -4  23   3 201.875 56.1287   1
  -4  23   3 -18.084 31.0660  -2
  -3  23   3 -18.084 31.0660   1
  -9  24   1 -0.5620 55.2345  -3
  -8  24   3 -0.5620 55.2345   1
  -8  24   1 -16.401 45.3286  -3
  -7  24   3 -16.401 45.3286   1
   5 -24   6 89.1514 49.2811  -3
   5 -24   4 89.1514 49.2811  -2
   3 -24   4 89.1514 49.2811   1
   6 -24   6 213.151 62.9842  -3
   6 -24   4 213.151 62.9842  -2
   4 -24   4 213.151 62.9842   1
   7 -24   6 29.5419 27.9267  -3
   7 -24   4 29.5419 27.9267  -2
   5 -24   4 29.5419 27.9267   1
   7 -24   4 -12.458 15.8928   1
   8 -24   4 12.1615 33.9045   1
   9 -24   4 0.67796 29.7625   1
   3 -24   7 81.6181 43.4451  -3
   3 -24   5 81.6181 43.4451  -2
   1 -23   4 81.6181 43.4451   1
   4 -23   6 -3.5583 20.8899  -3
   4 -23   4 -3.5583 20.8899  -2
   2 -23   4 -3.5583 20.8899   1
   3 -23   4 -10.159 15.9500   1
   6 -23   6 112.533 35.7134  -3
   6 -23   4 112.533 35.7134  -2
   4 -23   4 112.533 35.7134   1
   7 -23   6 24.0895 22.8275  -3
   7 -23   4 24.0895 22.8275  -2
   5 -23   4 24.0895 22.8275   1
   8 -23   5 -9.1576 28.0016  -3
   8 -23   3 -9.1576 28.0016  -2
   6 -23   4 -9.1576 28.0016   1
   8 -23   6 -4.4181 27.0067  -3
   8 -23   4 -4.4181 27.0067  -2
   6 -23   4 -4.4181 27.0067   1
   7 -23   4 28.1436 10.2618   1
   8 -23   4 9.62362 9.61053   1
   9 -23   4 -12.740 12.5057   1
  12 -23   4 25.1695 34.5191   1
   2 -23   7 -1.7102 39.5002  -3
   2 -23   4 -1.7102 39.5002  -2
   0 -22   4 -1.7102 39.5002   1
   2 -23   7 27.6830 35.3835  -3
   2 -23   5 27.6830 35.3835  -2
   0 -22   4 27.6830 35.3835   1
   1 -22   4 -17.922 12.3817   1
   4 -22   6 -11.315 18.9781  -3
   4 -22   4 -11.315 18.9781  -2
   2 -22   4 -11.315 18.9781   1
   5 -22   4 20.6515 10.0246  -2
   3 -22   4 20.6515 10.0246   1
   6 -22   6 65.7674 25.0105  -3
   6 -22   4 65.7674 25.0105  -2
   4 -22   4 65.7674 25.0105   1
   6 -22   4 10.0388 9.87660  -2
   4 -22   4 10.0388 9.87660   1
   5 -22   4 0.98492 5.42392   1
   6 -22   4 3.17262 5.10398   1
   7 -22   4 9.67213 5.38522   1
   8 -22   4 1.67140 5.55936   1
   9 -22   4 3.04313 5.12319   1
  10 -22   4 -2.1566 8.57152   1
  13 -22   4 3.33089 45.9839   1
  -3 -21   4 11.7350 19.9477   1
  -2 -21   4 26.6985 15.4791   1
   1 -22   7 49.5108 33.8266  -3
   1 -22   5 49.5108 33.8266  -2
  -1 -21   4 49.5108 33.8266   1
   2 -22   7 33.2440 28.8549  -3
   2 -22   5 33.2440 28.8549  -2
   0 -21   4 33.2440 28.8549   1
   2 -22   7 14.4118 32.2488  -3
   2 -22   4 14.4118 32.2488  -2
   0 -21   4 14.4118 32.2488   1
   1 -21   4 10.0430 4.39099   1
   2 -21   4 8.49905 4.93175   1
   3 -21   4 36.4670 14.8030   1
   4 -21   4 24.3148 5.89770   1
   5 -21   4 8.43741 4.80285   1
   6 -21   4 -4.7537 4.37207   1
   7 -21   4 -1.2397 5.12234   1
   8 -21   4 -1.0595 4.29410   1
  10 -20   5 4.81602 23.1553  -3
   9 -21   4 4.81602 23.1553   1
  10 -21   4 17.7797 6.19764   1
  11 -21   4 2.33651 9.51428   1
  13 -20   5 3.27771 40.1771  -3
  13 -20   3 3.27771 40.1771  -2
  12 -21   4 3.27771 40.1771   1
  13 -21   4 33.9530 31.1378   1
  -1 -21   7 -10.359 34.5173  -3
  -1 -21   5 -10.359 34.5173  -2
  -3 -20   4 -10.359 34.5173   1
   0 -21   7 24.7854 30.9434  -3
   0 -21   5 24.7854 30.9434  -2
  -2 -20   4 24.7854 30.9434   1
   0 -21   5 31.1868 11.4495  -2
  -2 -20   4 31.1868 11.4495   1
   1 -21   7 10.7639 26.3339  -3
   1 -21   5 10.7639 26.3339  -2
  -1 -20   4 10.7639 26.3339   1
   2 -21   6 74.0663 27.5912  -3
   2 -21   4 74.0663 27.5912  -2
   0 -20   4 74.0663 27.5912   1
   1 -20   4 18.7156 4.41425   1
   2 -20   4 -2.8327 4.73141   1
   3 -20   4 -2.5855 4.76894   1
   4 -20   4 35.4896 6.07186   1
   5 -20   4 -0.0612 4.28606   1
   6 -20   4 18.3486 4.92867   1
   7 -20   4 2.81024 3.81079   1
   9 -19   5 5.42216 24.0564  -3
   9 -19   3 5.42216 24.0564  -2
   8 -20   4 5.42216 24.0564   1
   9 -19   5 20.1310 22.0268  -3
   8 -20   4 20.1310 22.0268   1
  10 -19   5 -7.8069 23.0383  -3
  10 -19   3 -7.8069 23.0383  -2
   9 -20   4 -7.8069 23.0383   1
  11 -19   5 46.0989 30.7657  -3
  11 -19   3 46.0989 30.7657  -2
  10 -20   4 46.0989 30.7657   1
  13 -19   4 32.3556 31.7596  -3
  13 -19   2 32.3556 31.7596  -2
  12 -20   4 32.3556 31.7596   1
  14 -18   4 25.7508 43.3810  -3
  14 -18   3 25.7508 43.3810  -2
  13 -20   4 25.7508 43.3810   1
  15 -18   4 37.1074 52.5775  -3
  15 -18   3 37.1074 52.5775  -2
  14 -20   4 37.1074 52.5775   1
  -6 -19   4 6.17812 15.2233   1
  -5 -19   4 16.5070 9.97964   1
  -4 -19   4 6.86078 5.58574   1
  -3 -19   4 -8.3691 20.5550   1
   0 -20   7 64.3935 33.8811  -3
   0 -20   5 64.3935 33.8811  -2
  -2 -19   4 64.3935 33.8811   1
  -1 -19   4 -1.0887 4.81945   1
   0 -19   4 19.5552 4.62225   1
   1 -19   4 -1.7495 3.90769   1
   3 -19   6 6.30355 21.2570  -3
   3 -19   4 6.30355 21.2570  -2
   2 -19   4 6.30355 21.2570   1
   3 -19   4 -0.6060 3.95972   1
   4 -19   4 15.6090 5.87359   1
   5 -19   4 4.81751 6.24412   1
   6 -19   4 -0.0459 4.40497   1
   7 -19   4 -1.9354 3.88542   1
   9 -18   5 64.6820 30.7274  -3
   9 -18   3 64.6820 30.7274  -2
   8 -19   4 64.6820 30.7274   1
  10 -18   5 49.6068 29.5150  -3
  10 -18   3 49.6068 29.5150  -2
   9 -19   4 49.6068 29.5150   1
  11 -18   5 64.1763 33.3750  -3
  11 -18   3 64.1763 33.3750  -2
  10 -19   4 64.1763 33.3750   1
  13 -18   4 -2.0103 29.3456  -3
  13 -18   2 -2.0103 29.3456  -2
  12 -19   4 -2.0103 29.3456   1
  14 -17   4 20.7043 41.2773  -3
  14 -17   3 20.7043 41.2773  -2
  13 -19   4 20.7043 41.2773   1
  14 -17   4 0.58511 14.6203  -3
  13 -19   4 0.58511 14.6203   1
  15 -17   4 8.26071 17.8503  -3
  15 -17   2 8.26071 17.8503  -2
  14 -19   4 8.26071 17.8503   1
  15 -17   3 73.5003 45.5612  -3
  15 -17   2 73.5003 45.5612  -2
  14 -19   4 73.5003 45.5612   1
  -7 -18   4 4.91063 14.4337   1
  -6 -18   4 17.5959 10.1050   1
  -5 -18   4 7.29391 5.10646   1
  -4 -18   4 -6.6584 5.04363   1
  -3 -18   4 20.1668 9.68663   1
  -2 -18   4 11.0529 6.26264   1
  -1 -18   4 -7.6567 4.97266   1
   0 -18   4 4.74515 3.79403   1
   2 -18   6 201.236 61.2622  -3
   2 -18   4 201.236 61.2622  -2
   1 -18   4 201.236 61.2622   1
   3 -18   6 214.856 64.1977  -3
   3 -18   4 214.856 64.1977  -2
   2 -18   4 214.856 64.1977   1
   3 -18   4 32.5616 6.26447   1
   4 -18   4 84.3208 18.6946   1
   5 -18   4 6.91009 6.34661   1
   6 -18   4 24.4620 4.11066   1
   8 -17   5 219.690 67.0409  -3
   8 -17   3 219.690 67.0409  -2
   7 -18   4 219.690 67.0409   1
  11 -17   4 -16.768 25.6780  -3
  11 -17   3 -16.768 25.6780  -2
  10 -18   4 -16.768 25.6780   1
  12 -17   4 15.5273 12.2653  -3
  11 -18   4 15.5273 12.2653   1
  12 -17   4 63.9764 15.5497  -3
  12 -17   3 63.9764 15.5497  -2
  11 -18   4 63.9764 15.5497   1
  13 -17   4 51.5598 30.1219  -3
  13 -17   2 51.5598 30.1219  -2
  12 -18   4 51.5598 30.1219   1
  13 -17   4 108.127 45.2096  -3
  13 -17   3 108.127 45.2096  -2
  12 -18   4 108.127 45.2096   1
  14 -16   3 25.5531 19.4874  -3
  14 -16   2 25.5531 19.4874  -2
  13 -18   4 25.5531 19.4874   1
  15 -16   3 49.6093 18.0061  -3
  15 -16   2 49.6093 18.0061  -2
  14 -18   4 49.6093 18.0061   1
  16 -16   3 39.4561 13.8751  -3
  16 -16   2 39.4561 13.8751  -2
  15 -18   4 39.4561 13.8751   1
  -6 -19   7 -5.1414 22.1105  -3
  -6 -19   5 -5.1414 22.1105  -2
  -8 -17   4 -5.1414 22.1105   1
  -5 -19   8 21.0698 40.5486  -3
  -5 -19   6 21.0698 40.5486  -2
  -7 -17   4 21.0698 40.5486   1
  -6 -17   4 2.60949 5.02372   1
  -5 -17   4 -1.9953 4.84486   1
  -4 -17   4 -0.0054 4.68927   1
  -3 -17   4 7.52678 4.61648   1
  -2 -17   4 38.8527 5.90760   1
  -1 -17   4 1.71543 5.08127   1
   1 -17   6 22.3630 21.1999  -3
   1 -17   4 22.3630 21.1999  -2
   0 -17   4 22.3630 21.1999   1
   2 -17   6 -3.2836 11.2684  -3
   2 -17   4 -3.2836 11.2684  -2
   1 -17   4 -3.2836 11.2684   1
   3 -17   6 29.7911 11.9173  -3
   3 -17   4 29.7911 11.9173  -2
   2 -17   4 29.7911 11.9173   1
   4 -17   4 -34.166 13.7962   1
   5 -17   4 -5.8072 9.41729   1
   6 -17   4 -11.635 5.34793   1
   8 -16   5 87.9337 34.0989  -3
   8 -16   3 87.9337 34.0989  -2
   7 -17   4 87.9337 34.0989   1
   8 -16   5 37.2548 12.6449  -3
   7 -17   4 37.2548 12.6449   1
   9 -16   3 108.131 19.8364  -2
   8 -17   4 108.131 19.8364   1
  10 -16   4 100.249 36.0912  -3
  10 -16   3 100.249 36.0912  -2
   9 -17   4 100.249 36.0912   1
  11 -16   4 19.1452 10.8281  -3
  11 -16   3 19.1452 10.8281  -2
  10 -17   4 19.1452 10.8281   1
  11 -16   4 -4.5554 10.3800  -3
  10 -17   4 -4.5554 10.3800   1
  12 -16   4 18.3296 12.0660  -3
  12 -16   3 18.3296 12.0660  -2
  11 -17   4 18.3296 12.0660   1
  12 -16   4 10.8157 12.1008  -3
  11 -17   4 10.8157 12.1008   1
  13 -15   4 47.0752 38.3928  -3
  13 -15   3 47.0752 38.3928  -2
  12 -17   4 47.0752 38.3928   1
  13 -16   4 23.6592 30.4199  -3
  13 -16   3 23.6592 30.4199  -2
  12 -17   4 23.6592 30.4199   1
  14 -15   3 12.3759 9.40635  -3
  14 -15   2 12.3759 9.40635  -2
  13 -17   4 12.3759 9.40635   1
  15 -15   3 18.7222 8.91428  -3
  15 -15   2 18.7222 8.91428  -2
  14 -17   4 18.7222 8.91428   1
  16 -15   3 47.6831 12.7875  -3
  16 -15   2 47.6831 12.7875  -2
  15 -17   4 47.6831 12.7875   1
  17 -15   3 -20.545 22.1935  -3
  17 -15   2 -20.545 22.1935  -2
  16 -17   4 -20.545 22.1935   1
  -9 -16   4 -7.8504 9.30264   1
  -6 -18   7 27.7389 20.3966  -3
  -6 -18   5 27.7389 20.3966  -2
  -8 -16   4 27.7389 20.3966   1
  -7 -16   4 8.33115 4.74953   1
  -6 -16   4 7.96218 4.42212   1
  -5 -16   4 4.91323 4.48216   1
  -4 -16   4 16.6313 5.21656   1
  -3 -16   4 7.76754 5.71540   1
  -2 -16   4 41.1885 5.24231   1
  -1 -16   4 26.8699 4.70144   1
   1 -16   6 49.6699 23.8504  -3
   1 -16   4 49.6699 23.8504  -2
   0 -16   4 49.6699 23.8504   1
   2 -16   6 3.66868 10.7056  -3
   2 -16   4 3.66868 10.7056  -2
   1 -16   4 3.66868 10.7056   1
   2 -16   4 7.28523 5.67712   1
   4 -16   4 63.7783 21.9657   1
   5 -16   4 2.15078 5.40979   1
   7 -15   5 30.8138 19.4818  -3
   6 -16   4 30.8138 19.4818   1
   7 -16   4 -5.9386 5.64572   1
   9 -15   4 47.5095 13.7693  -3
   9 -15   3 47.5095 13.7693  -2
   8 -16   4 47.5095 13.7693   1
  10 -15   4 79.4812 8.00391  -3
  10 -15   3 79.4812 8.00391  -2
   9 -16   4 79.4812 8.00391   1
  11 -15   4 44.0003 6.97520  -3
  11 -15   3 44.0003 6.97520  -2
  10 -16   4 44.0003 6.97520   1
  12 -15   4 46.4309 14.4267  -3
  12 -15   3 46.4309 14.4267  -2
  11 -16   4 46.4309 14.4267   1
  13 -14   3 20.5501 8.86898  -3
  13 -14   2 20.5501 8.86898  -2
  12 -16   4 20.5501 8.86898   1
  14 -14   3 54.2790 10.7558  -3
  14 -14   2 54.2790 10.7558  -2
  13 -16   4 54.2790 10.7558   1
  15 -14   3 36.2013 9.27568  -3
  15 -14   2 36.2013 9.27568  -2
  14 -16   4 36.2013 9.27568   1
  15 -14   2 13.3864 10.6153  -2
  14 -16   4 13.3864 10.6153   1
  16 -14   3 14.0018 8.34049  -3
  16 -14   2 14.0018 8.34049  -2
  15 -16   4 14.0018 8.34049   1
  17 -14   3 -48.105 44.2530  -3
  17 -14   2 -48.105 44.2530  -2
  16 -16   4 -48.105 44.2530   1
 -10 -15   4 1.15181 8.94462   1
  -9 -15   4 15.5900 4.56054   1
  -8 -15   4 5.12090 3.93906   1
  -7 -15   4 46.3969 6.31046   1
  -6 -15   4 20.3960 4.50377   1
  -5 -15   4 2.56348 5.98153   1
  -4 -15   4 -10.854 10.6224   1
  -2 -16   7 47.5679 26.7018  -3
  -2 -16   5 47.5679 26.7018  -2
  -3 -15   4 47.5679 26.7018   1
  -2 -15   4 -1.2482 2.82814   1
  -1 -15   4 2.47419 2.91423   1
   1 -15   6 338.303 97.6246  -3
   1 -15   4 338.303 97.6246  -2
   0 -15   4 338.303 97.6246   1
   1 -15   4 135.939 22.5202   1
   3 -15   5 81.7874 16.1382  -3
   2 -15   4 81.7874 16.1382   1
   3 -15   6 -7.0047 11.7079  -3
   2 -15   4 -7.0047 11.7079   1
   4 -15   5 -13.452 17.1113  -3
   4 -15   4 -13.452 17.1113  -2
   3 -15   4 -13.452 17.1113   1
   4 -15   5 123.893 21.7669  -3
   3 -15   4 123.893 21.7669   1
   5 -15   5 38.7908 11.3907  -3
   4 -15   4 38.7908 11.3907   1
   6 -15   5 61.7942 22.6397  -3
   5 -15   4 61.7942 22.6397   1
   7 -14   5 22.9026 21.5920  -3
   7 -14   4 22.9026 21.5920  -2
   6 -15   4 22.9026 21.5920   1
   8 -14   4 345.567 37.1034  -3
   8 -14   3 345.567 37.1034  -2
   7 -15   4 345.567 37.1034   1
   9 -14   4 435.483 32.7914  -3
   9 -14   3 435.483 32.7914  -2
   8 -15   4 435.483 32.7914   1
  10 -14   4 61.5447 6.79980  -3
  10 -14   3 61.5447 6.79980  -2
   9 -15   4 61.5447 6.79980   1
  11 -14   4 69.1789 7.83541  -3
  11 -14   3 69.1789 7.83541  -2
  10 -15   4 69.1789 7.83541   1
  12 -14   4 44.9522 26.8257  -3
  12 -14   3 44.9522 26.8257  -2
  11 -15   4 44.9522 26.8257   1
  13 -13   3 72.0126 11.5850  -3
  13 -13   2 72.0126 11.5850  -2
  12 -15   4 72.0126 11.5850   1
  14 -13   3 29.2319 8.61674  -3
  14 -13   2 29.2319 8.61674  -2
  13 -15   4 29.2319 8.61674   1
  15 -13   3 24.4809 9.22855  -3
  15 -13   2 24.4809 9.22855  -2
  14 -15   4 24.4809 9.22855   1
  16 -13   3 16.4829 10.6497  -3
  16 -13   2 16.4829 10.6497  -2
  15 -15   4 16.4829 10.6497   1
  17 -13   3 -73.273 39.8086  -3
  17 -13   2 -73.273 39.8086  -2
  16 -15   4 -73.273 39.8086   1
  17 -15   4 125.500 64.7932   1
 -11 -14   4 -4.1043 14.3418   1
 -10 -14   4 64.2826 7.21976   1
  -9 -14   4 28.3336 5.01902   1
  -8 -14   4 -0.6526 3.54612   1
  -7 -14   4 2.88726 3.53889   1
  -5 -15   6 28.5600 12.5879  -3
  -6 -14   4 28.5600 12.5879   1
  -4 -15   7 44.3986 27.8235  -3
  -4 -15   5 44.3986 27.8235  -2
  -5 -14   4 44.3986 27.8235   1
  -3 -15   6 60.7751 14.1099  -3
  -3 -15   5 60.7751 14.1099  -2
  -4 -14   4 60.7751 14.1099   1
  -3 -15   7 62.9367 28.6821  -3
  -3 -15   5 62.9367 28.6821  -2
  -4 -14   4 62.9367 28.6821   1
  -2 -15   7 39.3075 23.7100  -3
  -2 -15   5 39.3075 23.7100  -2
  -3 -14   4 39.3075 23.7100   1
  -2 -15   6 29.9135 11.0930  -3
  -2 -15   5 29.9135 11.0930  -2
  -3 -14   4 29.9135 11.0930   1
  -2 -14   4 0.77224 2.65476   1
  -1 -14   4 9.60824 2.41081   1
   0 -14   4 12.5464 3.14331   1
   2 -14   5 33.6394 10.1031  -3
   2 -14   4 33.6394 10.1031  -2
   1 -14   4 33.6394 10.1031   1
   3 -14   5 77.3454 15.5665  -3
   3 -14   4 77.3454 15.5665  -2
   2 -14   4 77.3454 15.5665   1
   4 -14   5 77.1239 15.0178  -3
   3 -14   4 77.1239 15.0178   1
   4 -14   5 63.9623 9.50592  -3
   4 -14   4 63.9623 9.50592  -2
   3 -14   4 63.9623 9.50592   1
   5 -14   5 57.4463 9.14244  -3
   5 -14   4 57.4463 9.14244  -2
   4 -14   4 57.4463 9.14244   1
   5 -14   4 30.7832 3.68481   1
   7 -13   4 45.2712 7.70432  -3
   7 -13   3 45.2712 7.70432  -2
   6 -14   4 45.2712 7.70432   1
   8 -13   4 73.5585 8.61952  -3
   8 -13   3 73.5585 8.61952  -2
   7 -14   4 73.5585 8.61952   1
   8 -13   3 80.4398 27.1207  -2
   7 -14   4 80.4398 27.1207   1
   9 -13   4 55.2403 6.20348  -3
   9 -13   3 55.2403 6.20348  -2
   8 -14   4 55.2403 6.20348   1
  10 -13   4 19.3403 5.10357  -3
  10 -13   3 19.3403 5.10357  -2
   9 -14   4 19.3403 5.10357   1
  11 -13   4 75.6033 14.9198  -3
  11 -13   3 75.6033 14.9198  -2
  10 -14   4 75.6033 14.9198   1
  12 -12   3 102.521 20.4659  -3
  12 -12   2 102.521 20.4659  -2
  11 -14   4 102.521 20.4659   1
  13 -12   3 87.0129 16.4515  -3
  13 -12   2 87.0129 16.4515  -2
  12 -14   4 87.0129 16.4515   1
  14 -12   3 65.1325 14.7950  -3
  14 -12   2 65.1325 14.7950  -2
  13 -14   4 65.1325 14.7950   1
  15 -12   3 1.90022 12.8980  -3
  15 -12   2 1.90022 12.8980  -2
  14 -14   4 1.90022 12.8980   1
  16 -12   2 14.5244 19.1039  -2
  15 -14   4 14.5244 19.1039   1
  16 -12   3 4.13311 38.3039  -3
  16 -12   2 4.13311 38.3039  -2
  15 -14   4 4.13311 38.3039   1
  16 -14   4 -13.763 6.14405   1
 -11 -13   4 4.31328 7.40668   1
 -10 -13   4 1.47989 4.08792   1
  -9 -13   4 0.39307 3.46038   1
  -8 -13   4 7.20218 3.47230   1
  -7 -13   4 10.2673 3.96918   1
  -5 -14   6 47.9827 14.1739  -3
  -5 -14   5 47.9827 14.1739  -2
  -6 -13   4 47.9827 14.1739   1
  -5 -14   7 42.4950 28.2807  -3
  -5 -14   5 42.4950 28.2807  -2
  -6 -13   4 42.4950 28.2807   1
  -4 -14   6 27.7767 10.4405  -3
  -5 -13   4 27.7767 10.4405   1
  -4 -14   6 22.8781 11.0598  -3
  -4 -14   5 22.8781 11.0598  -2
  -5 -13   4 22.8781 11.0598   1
  -3 -14   6 113.538 20.3009  -3
  -4 -13   4 113.538 20.3009   1
  -3 -14   6 134.684 21.5568  -3
  -3 -14   5 134.684 21.5568  -2
  -4 -13   4 134.684 21.5568   1
  -2 -14   6 0.65738 8.56893  -3
  -3 -13   4 0.65738 8.56893   1
  -2 -14   6 8.86287 18.1674  -3
  -2 -14   4 8.86287 18.1674  -2
  -3 -13   4 8.86287 18.1674   1
  -2 -13   4 172.681 13.0299   1
  -1 -13   4 3.82144 1.84219   1
   1 -13   5 299.716 26.6129  -3
   1 -13   4 299.716 26.6129  -2
   0 -13   4 299.716 26.6129   1
   2 -13   5 166.803 9.39119  -3
   2 -13   4 166.803 9.39119  -2
   1 -13   4 166.803 9.39119   1
   3 -13   5 55.7692 4.12286  -3
   3 -13   4 55.7692 4.12286  -2
   2 -13   4 55.7692 4.12286   1
   4 -13   5 47.7628 4.33874  -3
   4 -13   4 47.7628 4.33874  -2
   3 -13   4 47.7628 4.33874   1
   5 -13   5 43.2399 4.99996  -3
   5 -13   4 43.2399 4.99996  -2
   4 -13   4 43.2399 4.99996   1
   6 -12   4 7.46427 10.4872  -3
   6 -12   3 7.46427 10.4872  -2
   5 -13   4 7.46427 10.4872   1
   7 -12   4 -1.2503 4.93236  -3
   7 -12   3 -1.2503 4.93236  -2
   6 -13   4 -1.2503 4.93236   1
   8 -12   4 80.6962 8.51141  -3
   8 -12   3 80.6962 8.51141  -2
   7 -13   4 80.6962 8.51141   1
   9 -12   4 128.746 10.6967  -3
   9 -12   3 128.746 10.6967  -2
   8 -13   4 128.746 10.6967   1
  10 -12   4 200.291 41.1481  -3
  10 -12   3 200.291 41.1481  -2
   9 -13   4 200.291 41.1481   1
  10 -13   4 -1.9525 3.26039   1
  12 -11   3 15.8323 20.3708  -3
  12 -11   2 15.8323 20.3708  -2
  11 -13   4 15.8323 20.3708   1
  13 -11   3 25.8478 12.1901  -3
  13 -11   2 25.8478 12.1901  -2
  12 -13   4 25.8478 12.1901   1
  14 -11   3 27.5250 13.1961  -3
  14 -11   2 27.5250 13.1961  -2
  13 -13   4 27.5250 13.1961   1
  14 -13   4 12.7808 9.31946   1
  16 -11   3 25.9633 43.5284  -3
  16 -11   2 25.9633 43.5284  -2
  15 -13   4 25.9633 43.5284   1
  16 -13   4 -3.0823 6.37677   1
  17 -13   4 -19.037 15.5875   1
 -10 -14   8 114.795 70.8609  -3
 -10 -14   6 114.795 70.8609  -2
 -11 -12   4 114.795 70.8609   1
 -10 -12   4 1.96945 4.20538   1
  -8 -14   8 16.1395 37.8007  -3
  -8 -14   6 16.1395 37.8007  -2
  -9 -12   4 16.1395 37.8007   1
  -8 -12   4 42.6606 4.93050   1
  -6 -13   6 9.98402 8.74133  -3
  -6 -13   5 9.98402 8.74133  -2
  -7 -12   4 9.98402 8.74133   1
  -5 -13   6 35.8287 7.35838  -3
  -5 -13   5 35.8287 7.35838  -2
  -6 -12   4 35.8287 7.35838   1
  -5 -13   6 20.0729 10.0289  -3
  -6 -12   4 20.0729 10.0289   1
  -4 -13   6 68.1669 8.66059  -3
  -4 -13   5 68.1669 8.66059  -2
  -5 -12   4 68.1669 8.66059   1
  -3 -13   6 71.2989 7.36741  -3
  -3 -13   5 71.2989 7.36741  -2
  -4 -12   4 71.2989 7.36741   1
  -3 -13   6 90.2934 16.7056  -3
  -4 -12   4 90.2934 16.7056   1
  -2 -13   6 9.94873 5.27863  -3
  -2 -13   5 9.94873 5.27863  -2
  -3 -12   4 9.94873 5.27863   1
  -1 -13   5 3.85751 17.4927  -3
  -1 -13   4 3.85751 17.4927  -2
  -2 -12   4 3.85751 17.4927   1
  -1 -13   6 22.1630 12.8551  -3
  -1 -13   5 22.1630 12.8551  -2
  -2 -12   4 22.1630 12.8551   1
  -1 -13   6 16.0968 17.2072  -3
  -1 -13   4 16.0968 17.2072  -2
  -2 -12   4 16.0968 17.2072   1
   0 -12   5 40.7398 15.3871  -3
   0 -12   4 40.7398 15.3871  -2
  -1 -12   4 40.7398 15.3871   1
   1 -12   5 19.5478 3.15711  -3
   1 -12   4 19.5478 3.15711  -2
   0 -12   4 19.5478 3.15711   1
   2 -12   5 16.3236 2.33240  -3
   2 -12   4 16.3236 2.33240  -2
   1 -12   4 16.3236 2.33240   1
   3 -12   5 46.9107 3.74729  -3
   3 -12   4 46.9107 3.74729  -2
   2 -12   4 46.9107 3.74729   1
   4 -12   5 211.997 13.0233  -3
   4 -12   4 211.997 13.0233  -2
   3 -12   4 211.997 13.0233   1
   5 -12   5 309.184 23.3984  -3
   5 -12   4 309.184 23.3984  -2
   4 -12   4 309.184 23.3984   1
   6 -11   4 111.624 13.2370  -3
   6 -11   3 111.624 13.2370  -2
   5 -12   4 111.624 13.2370   1
   7 -11   4 43.7540 4.42368  -3
   7 -11   3 43.7540 4.42368  -2
   6 -12   4 43.7540 4.42368   1
   8 -11   4 66.9366 7.72857  -3
   8 -11   3 66.9366 7.72857  -2
   7 -12   4 66.9366 7.72857   1
   9 -11   4 150.328 20.7399  -3
   9 -11   3 150.328 20.7399  -2
   8 -12   4 150.328 20.7399   1
  10 -11   4 116.358 27.7505  -3
  10 -11   3 116.358 27.7505  -2
   9 -12   4 116.358 27.7505   1
  10 -12   4 202.016 16.7356   1
  12 -10   3 74.6353 29.7044  -3
  12 -10   2 74.6353 29.7044  -2
  11 -12   4 74.6353 29.7044   1
  13 -10   3 95.4950 35.2054  -3
  13 -10   2 95.4950 35.2054  -2
  12 -12   4 95.4950 35.2054   1
  13 -12   4 -2.0391 4.77034   1
  14 -12   4 8.09489 4.56969   1
  15 -12   4 8.66079 5.87425   1
  16 -12   4 -6.6273 7.99185   1
  17 -12   4 -6.7818 14.6649   1
 -11 -13   7 77.6238 23.8860  -3
 -11 -13   6 77.6238 23.8860  -2
 -12 -11   4 77.6238 23.8860   1
 -10 -13   7 35.6081 17.5724  -3
 -10 -13   6 35.6081 17.5724  -2
 -11 -11   4 35.6081 17.5724   1
 -10 -13   8 45.3483 62.1485  -3
 -10 -13   6 45.3483 62.1485  -2
 -11 -11   4 45.3483 62.1485   1
  -9 -13   8 -4.0258 40.4074  -3
  -9 -13   6 -4.0258 40.4074  -2
 -10 -11   4 -4.0258 40.4074   1
  -9 -11   4 4.32919 3.57873   1
  -8 -11   4 4.33509 3.49659   1
  -6 -12   6 21.3615 9.27427  -3
  -6 -12   5 21.3615 9.27427  -2
  -7 -11   4 21.3615 9.27427   1
  -5 -12   6 4.38920 5.81307  -3
  -5 -12   5 4.38920 5.81307  -2
  -6 -11   4 4.38920 5.81307   1
  -4 -12   6 98.4600 8.12010  -3
  -4 -12   5 98.4600 8.12010  -2
  -5 -11   4 98.4600 8.12010   1
  -3 -12   6 88.1116 7.59360  -3
  -3 -12   5 88.1116 7.59360  -2
  -4 -11   4 88.1116 7.59360   1
  -3 -12   6 33.7254 9.27892  -3
  -4 -11   4 33.7254 9.27892   1
  -2 -12   6 269.935 16.8905  -3
  -2 -12   5 269.935 16.8905  -2
  -3 -11   4 269.935 16.8905   1
  -1 -12   6 78.1472 9.53981  -3
  -1 -12   5 78.1472 9.53981  -2
  -2 -11   4 78.1472 9.53981   1
   0 -11   5 111.862 9.16983  -3
   0 -11   4 111.862 9.16983  -2
  -1 -11   4 111.862 9.16983   1
   1 -11   5 164.917 8.72062  -3
   1 -11   4 164.917 8.72062  -2
   0 -11   4 164.917 8.72062   1
   2 -11   5 68.7932 4.58241  -3
   2 -11   4 68.7932 4.58241  -2
   1 -11   4 68.7932 4.58241   1
   3 -11   5 184.279 10.4486  -3
   3 -11   4 184.279 10.4486  -2
   2 -11   4 184.279 10.4486   1
   4 -11   5 106.588 6.76200  -3
   4 -11   4 106.588 6.76200  -2
   3 -11   4 106.588 6.76200   1
   5 -11   5 204.962 36.7663  -3
   5 -11   4 204.962 36.7663  -2
   4 -11   4 204.962 36.7663   1
   6 -10   4 402.975 35.2125  -3
   6 -10   3 402.975 35.2125  -2
   5 -11   4 402.975 35.2125   1
   7 -10   4 187.114 12.3213  -3
   7 -10   3 187.114 12.3213  -2
   6 -11   4 187.114 12.3213   1
   8 -10   4 136.607 11.5567  -3
   8 -10   3 136.607 11.5567  -2
   7 -11   4 136.607 11.5567   1
   9 -10   4 154.585 20.2484  -3
   9 -10   3 154.585 20.2484  -2
   8 -11   4 154.585 20.2484   1
  10 -10   4 265.464 53.8816  -3
  10 -10   3 265.464 53.8816  -2
   9 -11   4 265.464 53.8816   1
  10 -11   4 173.192 13.8155   1
  12  -9   3 38.7630 23.3447  -3
  12  -9   2 38.7630 23.3447  -2
  11 -11   4 38.7630 23.3447   1
  12 -11   4 -4.6380 4.51576   1
  13 -11   4 -1.3517 4.53663   1
  14 -11   4 8.34061 5.41656   1
  15 -11   4 12.0971 6.24945   1
  16 -11   4 15.8420 11.7759   1
  17 -11   4 6.80133 13.8026   1
 -12 -12   7 12.5096 21.9141  -3
 -12 -12   6 12.5096 21.9141  -2
 -13 -10   4 12.5096 21.9141   1
 -11 -12   7 29.1985 16.4560  -3
 -11 -12   6 29.1985 16.4560  -2
 -12 -10   4 29.1985 16.4560   1
 -10 -12   7 2.56268 10.8929  -3
 -10 -12   6 2.56268 10.8929  -2
 -11 -10   4 2.56268 10.8929   1
  -9 -12   7 1.61470 10.1162  -3
  -9 -12   6 1.61470 10.1162  -2
 -10 -10   4 1.61470 10.1162   1
  -9 -12   7 32.4177 10.6159  -3
 -10 -10   4 32.4177 10.6159   1
  -8 -12   7 85.8121 21.5120  -3
  -8 -12   6 85.8121 21.5120  -2
  -9 -10   4 85.8121 21.5120   1
  -8 -10   4 4.90297 2.84594   1
  -6 -11   6 55.6646 10.3366  -3
  -6 -11   5 55.6646 10.3366  -2
  -7 -10   4 55.6646 10.3366   1
  -5 -11   6 14.3162 4.07385  -3
  -5 -11   5 14.3162 4.07385  -2
  -6 -10   4 14.3162 4.07385   1
  -4 -11   6 198.660 11.9114  -3
  -4 -11   5 198.660 11.9114  -2
  -5 -10   4 198.660 11.9114   1
  -3 -11   6 791.996 40.3237  -3
  -3 -11   5 791.996 40.3237  -2
  -4 -10   4 791.996 40.3237   1
  -2 -11   6 507.811 40.4058  -3
  -2 -11   5 507.811 40.4058  -2
  -3 -10   4 507.811 40.4058   1
  -1 -11   6 224.499 26.7213  -3
  -1 -11   5 224.499 26.7213  -2
  -2 -10   4 224.499 26.7213   1
   0 -10   5 462.895 30.0830  -3
   0 -10   4 462.895 30.0830  -2
  -1 -10   4 462.895 30.0830   1
   1 -10   5 741.187 43.3242  -3
   1 -10   4 741.187 43.3242  -2
   0 -10   4 741.187 43.3242   1
   2 -10   5 624.411 43.2145  -3
   2 -10   4 624.411 43.2145  -2
   1 -10   4 624.411 43.2145   1
   3 -10   5 312.738 18.6288  -3
   3 -10   4 312.738 18.6288  -2
   2 -10   4 312.738 18.6288   1
   4 -10   5 304.075 28.9692  -3
   4 -10   4 304.075 28.9692  -2
   3 -10   4 304.075 28.9692   1
   4 -10   4 146.431 9.69211   1
   6  -9   4 292.351 42.6395  -3
   6  -9   3 292.351 42.6395  -2
   5 -10   4 292.351 42.6395   1
   7  -9   4 715.665 76.1217  -3
   7  -9   3 715.665 76.1217  -2
   6 -10   4 715.665 76.1217   1
   8  -9   4 338.624 30.1175  -3
   8  -9   3 338.624 30.1175  -2
   7 -10   4 338.624 30.1175   1
   9  -9   4 278.933 81.0881  -3
   9  -9   3 278.933 81.0881  -2
   8 -10   4 278.933 81.0881   1
  10  -9   4 210.517 63.5083  -3
  10  -9   3 210.517 63.5083  -2
   9 -10   4 210.517 63.5083   1
  10 -10   4 17.8177 2.68563   1
  11 -10   4 51.1351 5.57408   1
  12 -10   4 26.6061 4.44657   1
  13 -10   4 29.7605 5.83034   1
  14 -10   4 39.6518 6.89688   1
  15 -10   4 15.0542 9.03474   1
  16 -10   4 -1.5606 10.7410   1
  17 -10   4 1.01338 13.0496   1
 -12 -11   7 63.7408 19.8832  -3
 -12 -11   6 63.7408 19.8832  -2
 -13  -9   4 63.7408 19.8832   1
 -11 -11   7 57.8544 10.6529  -3
 -11 -11   6 57.8544 10.6529  -2
 -12  -9   4 57.8544 10.6529   1
 -10 -11   7 34.5706 8.70543  -3
 -10 -11   6 34.5706 8.70543  -2
 -11  -9   4 34.5706 8.70543   1
  -9 -11   7 35.1533 11.8680  -3
 -10  -9   4 35.1533 11.8680   1
  -9 -11   7 64.5979 17.7326  -3
  -9 -11   6 64.5979 17.7326  -2
 -10  -9   4 64.5979 17.7326   1
  -9  -9   4 21.1966 3.93164   1
  -8  -9   4 23.9460 3.45227   1
  -6 -10   6 68.6312 18.0916  -3
  -6 -10   5 68.6312 18.0916  -2
  -7  -9   4 68.6312 18.0916   1
  -5 -10   6 50.1716 4.64982  -3
  -5 -10   5 50.1716 4.64982  -2
  -6  -9   4 50.1716 4.64982   1
  -4 -10   6 160.085 8.93039  -3
  -4 -10   5 160.085 8.93039  -2
  -5  -9   4 160.085 8.93039   1
  -3 -10   6 683.718 43.6042  -3
  -3 -10   5 683.718 43.6042  -2
  -4  -9   4 683.718 43.6042   1
  -2 -10   6 808.685 91.1711  -3
  -2 -10   5 808.685 91.1711  -2
  -3  -9   4 808.685 91.1711   1
  -2 -10   5 1089.05 150.673  -3
  -2 -10   4 1089.05 150.673  -2
  -3  -9   4 1089.05 150.673   1
  -2  -9   4 435.710 22.1139   1
   0  -9   5 531.174 33.0465  -3
   0  -9   4 531.174 33.0465  -2
  -1  -9   4 531.174 33.0465   1
   1  -9   5 306.221 34.7190  -3
   1  -9   4 306.221 34.7190  -2
   0  -9   4 306.221 34.7190   1
   2  -9   5 1020.59 91.7328  -3
   2  -9   4 1020.59 91.7328  -2
   1  -9   4 1020.59 91.7328   1
   2  -9   4 1305.23 180.128   1
   4  -9   5 924.383 131.835  -3
   4  -9   4 924.383 131.835  -2
   3  -9   4 924.383 131.835   1
   4  -9   4 345.644 18.7036   1
   5  -9   4 231.734 12.7345   1
   7  -8   4 162.657 19.8628  -3
   7  -8   3 162.657 19.8628  -2
   6  -9   4 162.657 19.8628   1
   7  -9   4 1.45821 1.74758   1
   8  -9   4 -1.1073 1.40872   1
   9  -9   4 1.55963 1.69647   1
  10  -9   4 221.573 15.0451   1
  11  -9   4 13.9663 2.77188   1
  12  -9   4 39.4218 5.02039   1
  13  -9   4 -7.0725 4.16786   1
  14  -9   4 5.50914 4.85799   1
  15  -9   4 -2.5201 8.37588   1
 -13 -10   7 23.1504 21.2613  -3
 -13 -10   6 23.1504 21.2613  -2
 -14  -8   4 23.1504 21.2613   1
 -12 -10   7 20.0477 11.6453  -3
 -12 -10   6 20.0477 11.6453  -2
 -13  -8   4 20.0477 11.6453   1
 -11 -10   7 41.3783 8.00326  -3
 -11 -10   6 41.3783 8.00326  -2
 -12  -8   4 41.3783 8.00326   1
 -10 -10   7 17.4262 9.53592  -3
 -10 -10   6 17.4262 9.53592  -2
 -11  -8   4 17.4262 9.53592   1
  -9 -10   7 17.7729 12.0966  -3
  -9 -10   6 17.7729 12.0966  -2
 -10  -8   4 17.7729 12.0966   1
  -9  -8   4 -1.4421 2.71668   1
  -8  -8   4 94.0861 8.80272   1
  -6  -9   6 64.0338 9.29226  -3
  -6  -9   5 64.0338 9.29226  -2
  -7  -8   4 64.0338 9.29226   1
  -5  -9   6 14.0986 4.21452  -3
  -5  -9   5 14.0986 4.21452  -2
  -6  -8   4 14.0986 4.21452   1
  -4  -9   6 174.982 8.83870  -3
  -4  -9   5 174.982 8.83870  -2
  -5  -8   4 174.982 8.83870   1
  -3  -9   6 273.045 19.2916  -3
  -3  -9   5 273.045 19.2916  -2
  -4  -8   4 273.045 19.2916   1
  -3  -8   4 29.0855 3.80335   1
  -2  -8   4 172.249 9.23442   1
   0  -8   5 221.701 41.8182  -3
   0  -8   4 221.701 41.8182  -2
  -1  -8   4 221.701 41.8182   1
   0  -8   4 0.87817 0.98057   1
   1  -8   4 13.8402 3.41028   1
   3  -8   5 273.382 35.9160  -3
   3  -8   4 273.382 35.9160  -2
   2  -8   4 273.382 35.9160   1
   3  -8   4 203.400 11.1511   1
   4  -8   4 285.181 16.3324   1
   5  -8   4 283.358 17.7289   1
   6  -8   4 105.242 6.00125   1
   7  -8   4 99.2129 4.58435   1
   8  -8   4 384.147 17.4692   1
   9  -8   4 21.2476 2.29755   1
  10  -8   4 7.77924 2.02326   1
  11  -8   4 151.099 10.9293   1
  12  -8   4 99.7854 11.9593   1
  13  -8   4 5.87262 4.00137   1
  14  -8   4 0.63231 4.31864   1
  15  -5   2 21.7508 13.4549  -3
  15  -5   2 21.7508 13.4549  -2
  15  -8   4 21.7508 13.4549   1
  16  -5   2 -4.8631 14.7343  -3
  16  -5   2 -4.8631 14.7343  -2
  16  -8   4 -4.8631 14.7343   1
  17  -8   4 -5.4107 11.3219   1
 -13  -9   7 -0.6043 18.5391  -3
 -13  -9   6 -0.6043 18.5391  -2
 -14  -7   4 -0.6043 18.5391   1
 -12  -9   7 10.3703 8.79968  -3
 -12  -9   6 10.3703 8.79968  -2
 -13  -7   4 10.3703 8.79968   1
 -11  -9   7 75.8846 13.5871  -3
 -11  -9   6 75.8846 13.5871  -2
 -12  -7   4 75.8846 13.5871   1
 -10  -7   4 9.95366 5.64449   1
  -9  -7   4 5.29044 2.69943   1
  -8  -7   4 3.79869 2.37031   1
  -6  -8   6 14.2543 5.13746  -3
  -6  -8   5 14.2543 5.13746  -2
  -7  -7   4 14.2543 5.13746   1
  -5  -8   6 95.2256 6.63989  -3
  -5  -8   5 95.2256 6.63989  -2
  -6  -7   4 95.2256 6.63989   1
  -4  -8   6 293.082 19.7365  -3
  -4  -8   5 293.082 19.7365  -2
  -5  -7   4 293.082 19.7365   1
  -3  -8   6 467.495 86.2530  -3
  -3  -8   5 467.495 86.2530  -2
  -4  -7   4 467.495 86.2530   1
  -3  -7   4 221.786 13.2281   1
  -2  -7   4 51.4903 2.84225   1
  -1  -7   4 239.844 12.7276   1
   0  -7   4 89.2141 5.56720   1
   1  -7   4 30.7820 1.93344   1
   2  -7   4 2.97017 0.87387   1
   3  -7   4 14.5375 1.50774   1
   4  -7   4 363.810 19.7149   1
   5  -7   4 6.42759 1.22512   1
   6  -7   4 3.60433 0.97029   1
   7  -7   4 212.337 11.2769   1
   8  -7   4 125.319 7.86283   1
   9  -7   4 157.740 8.10859   1
  10  -7   4 0.53299 2.30507   1
  11  -7   4 46.1638 5.65111   1
  12  -5   2 87.2528 21.4733  -3
  12  -5   2 87.2528 21.4733  -2
  12  -7   4 87.2528 21.4733   1
  13  -5   2 16.8888 15.6379  -3
  13  -5   2 16.8888 15.6379  -2
  13  -7   4 16.8888 15.6379   1
  14  -7   4 27.1410 9.99838   1
  15  -5   2 9.16597 20.7655  -3
  15  -5   2 9.16597 20.7655  -2
  15  -7   4 9.16597 20.7655   1
  16  -4   2 29.1777 15.8351  -3
  16  -4   2 29.1777 15.8351  -2
  16  -7   4 29.1777 15.8351   1
  17  -7   4 -3.7332 10.7517   1
 -12  -8   7 42.5704 11.0213  -3
 -12  -8   6 42.5704 11.0213  -2
 -13  -6   4 42.5704 11.0213   1
 -11  -8   7 35.1347 14.2131  -3
 -11  -8   6 35.1347 14.2131  -2
 -12  -6   4 35.1347 14.2131   1
 -10  -8   6 112.755 22.4587  -3
 -10  -8   5 112.755 22.4587  -2
 -11  -6   4 112.755 22.4587   1
 -10  -6   4 47.4129 7.06258   1
  -9  -6   4 13.4560 3.29266   1
  -8  -6   4 11.2423 2.44723   1
  -6  -7   6 177.958 13.7967  -3
  -6  -7   5 177.958 13.7967  -2
  -7  -6   4 177.958 13.7967   1
  -5  -7   6 143.360 10.1193  -3
  -5  -7   5 143.360 10.1193  -2
  -6  -6   4 143.360 10.1193   1
  -4  -7   6 126.120 13.5869  -3
  -4  -7   5 126.120 13.5869  -2
  -5  -6   4 126.120 13.5869   1
  -4  -6   4 92.9484 7.11661   1
  -3  -6   4 4.97901 0.95595   1
  -2  -6   4 32.5770 1.83343   1
  -1  -6   4 17.2382 1.17989   1
   0  -6   4 26.4266 1.79192   1
   1  -6   4 268.866 16.6687   1
   2  -6   4 78.4388 5.10385   1
   3  -6   4 23.3177 1.66530   1
   4  -6   4 498.227 28.2573   1
   5  -6   4 -0.4841 0.82618   1
   6  -6   4 206.437 10.4778   1
   7  -6   4 208.349 15.6303   1
   8  -6   4 -3.3490 1.69777   1
   9  -6   4 5.63148 1.89132   1
  10  -4   3 241.179 30.2359  -3
  10  -6   4 241.179 30.2359   1
  11  -4   2 22.1590 14.1668  -3
  11  -4   2 22.1590 14.1668  -2
  11  -6   4 22.1590 14.1668   1
  12  -4   2 12.4390 12.5349  -3
  12  -4   2 12.4390 12.5349  -2
  12  -6   4 12.4390 12.5349   1
  13  -4   2 -15.611 8.23763  -3
  13  -4   2 -15.611 8.23763  -2
  13  -6   4 -15.611 8.23763   1
  14  -4   2 45.0348 8.17714  -3
  14  -4   2 45.0348 8.17714  -2
  14  -6   4 45.0348 8.17714   1
  15  -4   2 5.56058 12.7164  -3
  15  -4   2 5.56058 12.7164  -2
  15  -6   4 5.56058 12.7164   1
  16  -6   4 15.4007 7.93772   1
  17  -6   4 5.21511 10.0199   1
 -15  -5   4 19.0152 12.2771   1
 -13  -7   7 40.0719 17.3399  -3
 -13  -7   6 40.0719 17.3399  -2
 -14  -5   4 40.0719 17.3399   1
 -12  -7   7 14.3190 14.1257  -3
 -12  -7   6 14.3190 14.1257  -2
 -13  -5   4 14.3190 14.1257   1
 -11  -7   6 79.4325 12.6922  -3
 -11  -7   5 79.4325 12.6922  -2
 -12  -5   4 79.4325 12.6922   1
 -11  -7   7 119.609 24.2477  -3
 -11  -7   6 119.609 24.2477  -2
 -12  -5   4 119.609 24.2477   1
 -10  -7   6 82.3071 18.0802  -3
 -10  -7   5 82.3071 18.0802  -2
 -11  -5   4 82.3071 18.0802   1
  -9  -7   6 72.8843 18.4750  -3
  -9  -7   5 72.8843 18.4750  -2
 -10  -5   4 72.8843 18.4750   1
  -9  -5   4 0.78937 2.69782   1
  -8  -5   4 137.956 8.71450   1
  -6  -6   6 61.8175 8.16960  -3
  -6  -6   5 61.8175 8.16960  -2
  -7  -5   4 61.8175 8.16960   1
  -5  -6   6 75.1202 10.9667  -3
  -5  -6   5 75.1202 10.9667  -2
  -6  -5   4 75.1202 10.9667   1
  -5  -5   4 8.68935 1.70702   1
  -4  -5   4 811.467 42.7114   1
  -3  -5   4 517.571 24.6229   1
  -2  -5   4 29.1730 1.64182   1
  -1  -5   4 3.39321 0.72150   1
   0  -5   4 378.324 20.5741   1
   1  -5   4 243.888 13.2820   1
   2  -5   4 2.65628 0.87478   1
   3  -5   4 158.233 8.70628   1
   4  -5   4 37.3078 2.08586   1
   5  -5   4 58.0806 3.11843   1
   6  -4   3 243.946 26.9335  -3
   6  -4   3 243.946 26.9335  -2
   6  -5   4 243.946 26.9335   1
   7  -4   3 134.717 14.7152  -3
   7  -4   3 134.717 14.7152  -2
   7  -5   4 134.717 14.7152   1
   8  -4   3 28.0810 5.92683  -3
   8  -4   3 28.0810 5.92683  -2
   8  -5   4 28.0810 5.92683   1
   9  -5   4 11.5172 2.16758   1
  10  -5   4 308.603 21.5417   1
  11  -3   2 31.2581 12.5100  -3
  11  -3   2 31.2581 12.5100  -2
  11  -5   4 31.2581 12.5100   1
  12  -3   2 54.4169 8.73611  -3
  12  -3   2 54.4169 8.73611  -2
  12  -5   4 54.4169 8.73611   1
  13  -3   2 18.8996 6.41698  -3
  13  -3   2 18.8996 6.41698  -2
  13  -5   4 18.8996 6.41698   1
  14  -3   2 50.0661 8.23918  -3
  14  -3   2 50.0661 8.23918  -2
  14  -5   4 50.0661 8.23918   1
  15  -3   2 61.8257 14.0601  -3
  15  -3   2 61.8257 14.0601  -2
  15  -5   4 61.8257 14.0601   1
  16  -5   4 13.7714 9.75816   1
  17  -5   4 -8.8949 8.77816   1
 -15  -4   4 -13.669 9.17399   1
 -13  -6   7 -3.8032 14.6855  -3
 -13  -6   6 -3.8032 14.6855  -2
 -14  -4   4 -3.8032 14.6855   1
 -12  -6   7 23.3233 14.9042  -3
 -12  -6   6 23.3233 14.9042  -2
 -13  -4   4 23.3233 14.9042   1
 -12  -4   4 8.70815 5.00728   1
 -11  -4   4 -0.4553 3.22434   1
  -9  -6   6 53.4916 16.8691  -3
  -9  -6   5 53.4916 16.8691  -2
 -10  -4   4 53.4916 16.8691   1
  -9  -4   4 2.95366 2.43196   1
  -8  -4   4 93.1334 4.71691   1
  -7  -4   4 103.566 5.16570   1
  -6  -4   4 9.00527 1.09636   1
  -5  -4   4 1.52314 0.87448   1
  -4  -4   4 250.521 12.5264   1
  -3  -4   4 330.994 15.7872   1
  -2  -4   4 17.3198 1.11917   1
  -1  -4   4 2.51354 0.65847   1
   0  -4   4 337.047 17.0498   1
   1  -4   4 62.6431 3.93922   1
   2  -4   4 31.0212 1.93231   1
   3  -4   4 86.9905 4.30390   1
   4  -4   4 256.422 12.6933   1
   5  -3   3 115.366 12.6007  -3
   5  -3   3 115.366 12.6007  -2
   5  -4   4 115.366 12.6007   1
   6  -3   3 146.108 11.6243  -3
   6  -3   3 146.108 11.6243  -2
   6  -4   4 146.108 11.6243   1
   7  -3   3 120.389 9.88329  -3
   7  -3   3 120.389 9.88329  -2
   7  -4   4 120.389 9.88329   1
   8  -3   3 39.3531 7.34918  -3
   8  -3   3 39.3531 7.34918  -2
   8  -4   4 39.3531 7.34918   1
   9  -4   4 152.090 10.0553   1
  10  -4   4 21.8110 3.70119   1
  11  -2   2 149.054 18.7893  -3
  11  -2   2 149.054 18.7893  -2
  11  -4   4 149.054 18.7893   1
  12  -2   2 51.8808 8.49990  -3
  12  -2   2 51.8808 8.49990  -2
  12  -4   4 51.8808 8.49990   1
  13  -2   2 84.7513 9.14200  -3
  13  -2   2 84.7513 9.14200  -2
  13  -4   4 84.7513 9.14200   1
  14  -2   2 110.233 11.2682  -3
  14  -2   2 110.233 11.2682  -2
  14  -4   4 110.233 11.2682   1
  15  -2   2 5.87889 17.3121  -3
  15  -2   2 5.87889 17.3121  -2
  15  -4   4 5.87889 17.3121   1
  16  -4   4 18.4523 9.88182   1
  17  -4   4 -1.9726 20.0001   1
[truncated: 1,560,346 more chars]
