# Supplementary material for: μ3-Acetato-μ2-acetato-(di­methyl­form­amide)­penta­kis­(μ-N,2-dioxido­benzene-1-carboximidato)penta­kis­(1-methyl-1H-imidazole)­penta­manganese(III)manganese(II)–diethyl ether–di­methyl­formamide–methanol–water (1/1/1/1/0.49)
Source: Acta Crystallogr Sect E Struct Rep Online. 2013 Jun 15;69(Pt 7):m393–4. doi: 10.1107/S1600536813015857 (PMC3772425; doi:10.1107/S1600536813015857)
Supplement: Supplementary file 2 [file e-69-0m393-Isup2.hkl]

#
# h,k,l, Fc-squared, Fo-squared, sigma(Fo-squared), status flag,
# d-spacing and 1/sqrt(w), where w is weight used in the refinement
#
data_I
_shelx_title ' 12mz401_0m in P-1'
_shelx_refln_list_code          4
_shelx_F_calc_maximum      356.49
_exptl_crystal_F_000      1920.50
_reflns_d_resolution_high  0.8000

loop_
 _space_group_symop_operation_xyz
 'x, y, z'
 '-x, -y, -z'

_cell_length_a    12.4181
_cell_length_b    17.0108
_cell_length_c    20.6627
_cell_angle_alpha 102.166
_cell_angle_beta   96.726
_cell_angle_gamma 107.496

_shelx_F_squared_multiplier     1.000

loop_
 _refln_index_h
 _refln_index_k
 _refln_index_l
 _refln_F_squared_calc
 _refln_F_squared_meas
 _refln_F_squared_sigma
 _refln_observed_status
   1   0   0      79973.78      85764.23      8522.94 o
   2   0   0          0.75         12.44         9.74 o
   3   0   0        548.14        488.53        28.15 o
   4   0   0       2047.26       2398.68       146.43 o
   5   0   0       8794.65       9226.74       498.04 o
   6   0   0      12161.05      12135.23       594.63 o
   7   0   0      10752.12      10594.25       787.89 o
   8   0   0       5236.58       7989.65      1479.23 o
   8   0   0       5236.58       4647.90       652.55 o
   9   0   0         77.13         92.22        43.84 o
  10   0   0       2536.75       2571.84       183.75 o
  11   0   0        335.53        374.81        82.79 o
  12   0   0        690.39        633.78        96.79 o
  13   0   0        797.60        725.03       109.28 o
  14   0   0       1363.89       1448.44       156.37 o
 -14   1   0         43.27         95.25       106.69 o
 -13   1   0        183.49        136.32       117.31 o
 -12   1   0        852.87        749.08       103.50 o
 -11   1   0       1355.99       1521.93       148.24 o
 -10   1   0       9345.98       4936.29       879.70 o
  -9   1   0       9265.30       7726.04       912.81 o
  -9   1   0       9265.30      11618.22      1675.89 o
  -8   1   0         34.73         -0.21        37.64 o
  -7   1   0         76.61         77.05        99.69 o
  -6   1   0        822.47        976.65        63.08 o
  -5   1   0       5764.91       6021.48       316.69 o
  -4   1   0       5543.34       5284.76       252.14 o
  -3   1   0       5334.27       5045.45       255.42 o
  -2   1   0       1886.41       1391.79        72.47 o
  -1   1   0       2540.99       2550.73       156.99 o
   0   1   0        246.76        293.08        31.19 o
   1   1   0      13439.86      13628.01      1355.37 o
   2   1   0      14162.76      12227.42       614.04 o
   3   1   0         10.56         53.05        14.61 o
   4   1   0       1821.34       1286.50       608.83 o
   5   1   0       3651.84       3234.48       181.12 o
   6   1   0       3019.92       3124.96       294.82 o
   7   1   0         10.69         80.19        42.63 o
   8   1   0       4933.84       4741.28       273.04 o
   9   1   0        424.05        433.36        46.26 o
  10   1   0        497.68        496.83        59.48 o
  11   1   0        979.93        989.06       114.38 o
  12   1   0         70.53         12.30        75.23 o
  13   1   0        223.76        202.90        89.58 o
  14   1   0        116.50        136.37        95.76 o
 -14   2   0       1039.42        901.44       404.31 o
 -13   2   0        385.06        167.81       194.29 o
 -12   2   0        226.74        260.96       120.56 o
 -11   2   0        630.92       1103.87       305.99 o
 -10   2   0       1257.42       1219.59       108.48 o
  -9   2   0        497.13        690.02       101.50 o
  -8   2   0       4774.16       5167.36       463.66 o
  -7   2   0       1408.41       1462.69       317.24 o
  -6   2   0       1279.29       1352.47       202.69 o
  -5   2   0       1202.41       1116.64        73.15 o
  -4   2   0       3552.57       3259.12       157.64 o
  -3   2   0       1770.07       1984.04        95.41 o
  -2   2   0       6276.50       6738.55       353.22 o
  -1   2   0       2767.22       3093.35       347.00 o
   0   2   0      24368.99      23693.00      1958.32 o
   1   2   0      31903.60      29818.19      5027.59 o
   2   2   0        513.59        393.95        26.53 o
   3   2   0       1109.23       1089.58        57.34 o
   4   2   0       6443.23       4010.49       604.60 o
   5   2   0        328.35        361.49        40.52 o
   6   2   0       4940.44       4230.06       283.90 o
   7   2   0       3589.86       3285.44       167.90 o
   8   2   0       1356.45       1229.75        67.17 o
   9   2   0        659.98        692.70        51.16 o
  10   2   0          0.09         19.11        57.09 o
  11   2   0       1755.86       1295.06       123.92 o
  12   2   0       1737.44       1654.12       158.78 o
  13   2   0        119.34        130.83        86.66 o
 -15   3   0       1908.94       2016.30       383.44 o
 -14   3   0       1705.21       1777.11       226.76 o
 -13   3   0       2994.24       2684.66       302.54 o
 -12   3   0       1728.39       1759.31       217.58 o
 -11   3   0          2.57          9.50       148.41 o
 -10   3   0        124.47        290.67        60.53 o
  -9   3   0       1693.43       1968.29       160.04 o
  -8   3   0       6108.38       7171.57       341.11 o
  -7   3   0       2866.23       2777.67       187.56 o
  -6   3   0       3812.14       4725.51       226.03 o
  -5   3   0        337.66        365.44       128.37 o
  -4   3   0        347.92        277.40        22.09 o
  -3   3   0       5765.54       6043.39       402.18 o
  -2   3   0      25075.80      26637.27      2972.02 o
  -1   3   0       7397.11       7669.37       857.56 o
   0   3   0       1652.99       1190.89       207.63 o
   0   3   0       1652.99       1530.42       235.33 o
   1   3   0      17879.59      15501.35       721.43 o
   2   3   0       1091.15       1311.18        80.86 o
   3   3   0       3188.09       3141.93       163.69 o
   4   3   0       2015.25       1949.74       105.15 o
   5   3   0        212.50        136.75        26.26 o
   6   3   0       4660.60       4447.27       233.06 o
   7   3   0          7.50        -28.09        28.09 o
   8   3   0       6305.87       5433.32       259.67 o
   9   3   0        413.04        357.00        55.41 o
  10   3   0         88.60         64.92        61.79 o
  11   3   0         24.75          5.75        71.16 o
  12   3   0         66.50          1.69        78.24 o
  13   3   0         19.59         24.40        89.65 o
 -15   4   0        305.70        599.27       216.56 o
 -14   4   0        529.88        773.57       168.60 o
 -13   4   0         35.72         10.69        68.32 o
 -12   4   0       1736.14       1983.78       208.66 o
 -11   4   0       3700.23       4287.46       703.95 o
 -10   4   0       1016.01        216.01       201.73 o
  -9   4   0       4830.60       5176.24       304.17 o
  -8   4   0       1184.44       1619.22       106.35 o
  -7   4   0       1603.52       1824.40       126.80 o
  -6   4   0       3712.86       4657.19       269.29 o
  -5   4   0       1451.01       1463.54       569.57 o
  -4   4   0       1525.92       1299.11        82.07 o
  -3   4   0      14547.07      15120.86       762.86 o
  -2   4   0      32140.23      33405.85      4970.73 o
  -1   4   0        260.84        322.34        26.52 o
   0   4   0        732.64        426.72        98.55 o
   1   4   0        188.80        244.88        18.19 o
   2   4   0        112.01         99.70        15.44 o
   3   4   0         31.41         57.20        19.01 o
   4   4   0        894.08        922.07        54.70 o
   5   4   0      10047.68       8751.43       450.67 o
   6   4   0       9481.31       8418.11       414.50 o
   7   4   0       1890.61       1957.46       104.95 o
   8   4   0        268.69        359.96        47.08 o
   9   4   0          5.04         -1.09        53.54 o
  10   4   0         97.84         66.17        67.40 o
  11   4   0        927.79        670.57        97.05 o
  12   4   0         28.06         25.95        76.17 o
  13   4   0        582.74        504.06       103.05 o
 -15   5   0        742.24       1004.03       167.05 o
 -14   5   0        291.43        386.27        90.76 o
 -13   5   0        368.11        529.98       111.06 o
 -12   5   0        899.40       1321.20       136.96 o
 -11   5   0          0.63          1.72       128.17 o
 -10   5   0         70.09         88.42       312.19 o
  -9   5   0         35.17         32.22        54.52 o
  -8   5   0       1173.67       1111.61       100.03 o
  -8   5   0       1173.67       1373.10       354.75 o
  -7   5   0        873.59        742.79        63.35 o
  -6   5   0        319.63        233.60        72.89 o
  -5   5   0       2860.64       3298.01       276.27 o
  -4   5   0       9353.29       9395.67       536.23 o
  -3   5   0      14669.84      16160.85       791.79 o
  -2   5   0      58075.89      62153.46      4032.61 o
  -1   5   0       1982.67       1889.54       117.33 o
   0   5   0       5187.48       4610.29       253.79 o
   1   5   0       3532.95       3176.39       162.55 o
   2   5   0        101.71        158.49        17.28 o
   3   5   0       1968.82       1639.18        92.97 o
   4   5   0       7935.20       7057.58       364.59 o
   5   5   0       9041.08       8694.73       448.84 o
   6   5   0       2926.66       2663.47       130.13 o
   7   5   0       3563.29       3440.65       171.65 o
   8   5   0         46.90         19.62        52.68 o
   9   5   0        453.87        366.26        74.87 o
  10   5   0         51.87         83.91        70.21 o
  11   5   0         19.97         32.71       389.93 o
  12   5   0        679.17        543.96        99.76 o
 -15   6   0         39.82         80.16       127.07 o
 -14   6   0          5.70         15.13        82.78 o
 -13   6   0        528.60        657.07       136.04 o
 -12   6   0        599.31        778.14       228.72 o
 -11   6   0        547.39        454.64       511.98 o
 -11   6   0        547.39        523.49       811.99 o
 -10   6   0       4358.63       3670.96       311.71 o
  -9   6   0        214.31        156.25        49.28 o
  -9   6   0        214.31        116.74       169.68 o
  -8   6   0         52.82         39.87        46.56 o
  -7   6   0       1637.47       1752.57       167.79 o
  -6   6   0       1958.37       2688.49       286.19 o
  -5   6   0         46.07         21.32        19.48 o
  -4   6   0         80.87         94.65        15.58 o
  -3   6   0       1583.90       1771.91        99.10 o
  -2   6   0       1471.39       1552.14       104.03 o
  -1   6   0      38053.64      36781.75      2177.08 o
   0   6   0       1037.48        712.86        48.71 o
   1   6   0        693.01        791.91        42.33 o
   2   6   0        139.15         37.93        16.91 o
   3   6   0       2401.52       2344.80       128.09 o
   4   6   0        453.99        437.08        40.43 o
   5   6   0        204.10        119.31        28.33 o
   6   6   0       3693.60       3521.69       175.73 o
   7   6   0        120.02        121.26        42.00 o
   8   6   0        216.69        183.37        69.78 o
   9   6   0         87.34         55.28        65.42 o
  10   6   0        166.37        116.99        79.34 o
  11   6   0          3.74          2.87       374.29 o
  12   6   0        511.97        328.04       675.65 o
 -15   7   0         10.09         16.86       220.38 o
 -14   7   0         17.34        -92.91       165.96 o
 -13   7   0         26.91        346.88       275.23 o
 -12   7   0          2.37          3.21       200.68 o
 -11   7   0        361.81        389.38       861.86 o
 -10   7   0       2223.64       2514.26       292.00 o
  -9   7   0        523.15        522.19       192.81 o
  -8   7   0       2798.18       2890.47       259.09 o
  -7   7   0       2648.06       2682.60       403.87 o
  -6   7   0         15.79        -25.69        25.69 o
  -5   7   0        224.85        307.09        25.63 o
  -4   7   0      20534.60      23639.18      1203.10 o
  -3   7   0        192.51        210.34        30.45 o
  -2   7   0      38987.74      43526.50      2841.55 o
  -1   7   0       7056.28       7587.43       453.40 o
   0   7   0         21.61         37.88        18.25 o
   1   7   0        420.54        506.04        33.24 o
   2   7   0       1473.26       1427.53        77.22 o
   3   7   0        199.66        248.96        28.04 o
   4   7   0        623.68        593.89        63.97 o
   5   7   0        343.56        432.55       186.19 o
   6   7   0       6016.01       6241.49       903.13 o
   7   7   0       1814.17       1701.07       143.25 o
   8   7   0        801.65        792.96        93.66 o
   9   7   0        877.12        763.95       178.80 o
  10   7   0        175.89         12.45       173.48 o
  11   7   0          7.13        -36.05       176.16 o
 -15   8   0        165.67        111.88       125.65 o
 -14   8   0        146.95        120.58       122.03 o
 -13   8   0        552.55        754.35       224.70 o
 -13   8   0        552.55        264.69       209.78 o
 -12   8   0       9379.92       7914.15      2193.66 o
 -11   8   0       7016.75       5969.88       407.69 o
 -10   8   0        217.27        197.08       430.95 o
  -9   8   0          7.44        -38.33        38.33 o
  -8   8   0         15.26          3.70        33.50 o
  -7   8   0        638.22       1067.25        66.50 o
  -6   8   0      17230.95      19763.15      1037.79 o
  -5   8   0       5296.23       4946.32       236.60 o
  -4   8   0      25911.04      29470.02      1739.65 o
  -3   8   0        668.50        660.62        52.47 o
  -2   8   0      24084.15      27455.65      1626.79 o
  -1   8   0      36451.25      38518.05      2281.96 o
   0   8   0       1198.28       1258.83        79.34 o
   1   8   0         17.19         -2.66        18.30 o
   2   8   0        676.53        855.38        47.90 o
   3   8   0        614.71        593.61        60.55 o
   4   8   0       5727.65       5582.01       452.70 o
   5   8   0       3698.45       3833.20       411.71 o
   6   8   0        961.63       1066.17       103.61 o
   7   8   0        288.96        194.39        61.66 o
   8   8   0       1910.33       1797.36       164.57 o
   9   8   0        911.67       1180.58       233.97 o
 -15   9   0       1663.23        -85.69       414.12 o
 -14   9   0       1124.76       1580.55       345.95 o
 -13   9   0        940.17       1104.12       391.61 o
 -12   9   0         78.35        210.88       210.52 o
 -11   9   0       1604.19       1713.96       136.15 o
 -10   9   0       2269.86       2326.83       134.78 o
  -9   9   0       1211.74       1301.65        94.18 o
  -8   9   0       7448.97       7496.94       456.16 o
  -7   9   0       7701.56       8025.64       407.77 o
  -6   9   0         55.32         25.49        21.79 o
  -5   9   0       5238.64       5270.68       287.80 o
  -4   9   0       7447.38       7980.71       517.11 o
  -3   9   0       2110.40       2204.17       136.44 o
  -2   9   0      10285.51      11463.15       736.21 o
  -1   9   0        576.77        491.58        46.97 o
   0   9   0        695.30        901.94        60.45 o
   1   9   0        744.89        756.38        48.76 o
   2   9   0        654.34        543.66        43.97 o
   3   9   0        646.52        563.59       129.89 o
   3   9   0        646.52        293.22       174.51 o
   4   9   0        522.60        489.11        98.05 o
   5   9   0        586.87        654.66       515.56 o
   6   9   0          1.93        134.53        64.80 o
   7   9   0        166.85         76.49        61.34 o
   8   9   0         48.10         20.92        69.58 o
   9   9   0         46.97         44.23       107.70 o
 -14  10   0         38.57        -15.13       195.58 o
 -13  10   0        370.54        439.14       102.76 o
 -12  10   0        838.83        757.52        97.13 o
 -11  10   0       2774.57       3088.68       208.14 o
 -10  10   0         30.35         10.28       154.91 o
  -9  10   0        572.58        588.76        58.56 o
  -8  10   0         34.48        -12.71        29.82 o
  -7  10   0        507.54        541.53        35.26 o
  -6  10   0        946.70       1038.31        68.84 o
  -5  10   0       1678.14       2048.97       143.43 o
  -4  10   0         99.76        119.01        34.83 o
  -3  10   0       3809.12       4371.35       430.72 o
  -2  10   0        178.44        214.25        46.58 o
  -1  10   0          0.21         28.99        38.32 o
   0  10   0       6651.74       6648.76       447.04 o
   1  10   0       6724.80       6792.32       377.39 o
   2  10   0         71.44         54.40        83.41 o
   3  10   0       2274.23       2429.44       170.27 o
   4  10   0          2.73          0.49        56.40 o
   5  10   0       4858.77       4286.50       771.73 o
   6  10   0       2731.27       2960.70       283.72 o
   7  10   0       2308.52       2083.72       184.52 o
   8  10   0       1078.79       1661.29       301.45 o
   9  10   0         49.94         65.20       171.45 o
   9  10   0         49.94          3.04        96.80 o
  10  10   0        775.98        861.89       200.68 o
 -15  11   0         13.16         49.38       177.99 o
 -14  11   0        705.55        660.29       194.92 o
 -13  11   0        315.98        279.72        96.63 o
 -12  11   0          8.03          7.31        72.21 o
 -11  11   0        227.26        248.93        64.47 o
 -10  11   0        174.20        215.61        55.03 o
  -9  11   0        806.63        878.64        75.36 o
  -8  11   0         52.00         19.95        37.26 o
  -7  11   0        178.65        105.07        29.38 o
  -6  11   0       1073.00       1076.26        90.39 o
  -5  11   0       2314.81       2547.03       142.63 o
  -4  11   0      22130.64      23854.74      1804.41 o
  -3  11   0       6413.79       7084.73       976.47 o
  -2  11   0       2422.35       2629.29       365.31 o
  -1  11   0        987.98        598.68       151.57 o
  -1  11   0        987.98        751.48       175.91 o
   0  11   0        410.41        271.49        42.23 o
   1  11   0         23.44         43.95        38.72 o
   2  11   0       1154.07       1144.15       113.06 o
   2  11   0       1154.07       1235.65       245.42 o
   3  11   0       1131.13       1198.92       184.33 o
   4  11   0       6016.05       6119.43       481.59 o
   5  11   0       3479.01       4227.58       682.60 o
   5  11   0       3479.01       4234.87       741.60 o
   6  11   0         20.09        -23.90        82.90 o
   7  11   0        111.16        491.51       360.95 o
   8  11   0        114.26        181.69       159.56 o
   9  11   0        263.70        356.32       172.93 o
   9  11   0        263.70        393.98       152.27 o
 -14  12   0         98.15         63.26       115.93 o
 -13  12   0       2235.56       2366.16       257.71 o
 -12  12   0        146.39         80.15        82.02 o
 -11  12   0         67.65        -12.70        73.67 o
 -10  12   0        425.18        482.80        88.86 o
  -9  12   0        244.89       -129.16       307.86 o
  -8  12   0        101.78        113.33        73.49 o
  -6  12   0        184.55        209.49        60.75 o
  -5  12   0       3667.73       1659.59       388.95 o
  -4  12   0       4504.94       5033.90       719.53 o
  -3  12   0        234.77        231.41       111.55 o
  -2  12   0       1652.47       1991.24       192.65 o
  -1  12   0       1745.94       1704.57       286.36 o
   0  12   0       3421.70       3454.52       317.31 o
   1  12   0       2170.20       2095.13       375.24 o
   1  12   0       2170.20       2001.03       323.47 o
   2  12   0         68.21         64.01        85.06 o
   2  12   0         68.21        188.44       102.54 o
   3  12   0        126.23        121.00       201.25 o
   3  12   0        126.23        154.35       192.87 o
   4  12   0       3500.99       3757.35       309.86 o
   5  12   0         45.55         53.56       169.22 o
   5  12   0         45.55         60.82       161.50 o
   6  12   0          1.89       -109.28       109.28 o
   7  12   0        564.92        692.00       171.96 o
   8  12   0        264.74        411.41       163.24 o
 -14  13   0         17.56        -39.58       110.81 o
 -13  13   0         43.72         14.04       108.07 o
 -12  13   0        207.61        100.22        99.73 o
 -11  13   0         56.68        -16.29        77.79 o
 -10  13   0        108.51        130.24       397.76 o
  -9  13   0        959.91        830.75       191.91 o
  -8  13   0       1453.85       1425.24       246.32 o
  -7  13   0       5429.22       5906.53       972.05 o
  -6  13   0       3078.33       1932.06       577.98 o
  -5  13   0        181.50        153.88       132.85 o
  -4  13   0       3541.15       3975.12       287.40 o
  -4  13   0       3541.15       4207.30       696.19 o
  -3  13   0        218.46        215.61        80.17 o
  -2  13   0        116.58         86.34        41.82 o
  -2  13   0        116.58         77.11        77.10 o
  -1  13   0         39.46        -58.49        83.16 o
  -1  13   0         39.46         51.86       133.76 o
   0  13   0        157.97         84.02        44.70 o
   1  13   0         37.32         33.17        58.95 o
   1  13   0         37.32         41.95       139.58 o
   2  13   0         23.41        -59.73        86.30 o
   2  13   0         23.41         18.63        77.85 o
   3  13   0       1947.56       2107.05       292.50 o
   3  13   0       1947.56       2437.64       414.45 o
   4  13   0         34.83         87.32       265.73 o
   4  13   0         34.83         64.54       189.19 o
   5  13   0        193.30        162.86        94.18 o
   5  13   0        193.30        199.90       149.65 o
   6  13   0        140.35        226.56       222.90 o
   7  13   0          7.14        -60.52       104.54 o
   8  13   0        257.30        547.50       155.89 o
 -14  14   0        270.37         56.51       142.01 o
 -13  14   0          0.75       -113.75       113.75 o
 -12  14   0        656.45        440.48       125.59 o
 -11  14   0       1377.43       4231.56      1320.50 o
 -10  14   0         20.54         45.19       153.37 o
  -9  14   0         31.67          8.47        85.19 o
  -8  14   0       1703.77       1813.12       348.77 o
  -7  14   0        602.88        500.15       216.79 o
  -6  14   0       2033.77       1843.25       547.98 o
  -5  14   0       2292.62       2442.83       430.78 o
  -5  14   0       2292.62       2399.27       415.59 o
  -4  14   0       1386.13       1651.22       218.24 o
  -3  14   0       1427.68       1680.36       118.93 o
  -2  14   0        183.69        172.34        73.76 o
  -2  14   0        183.69        159.47        72.06 o
  -1  14   0        235.51        663.61        95.31 o
   0  14   0       1022.72       1082.30       113.24 o
   1  14   0        306.34        163.63       155.99 o
   1  14   0        306.34        415.56       108.06 o
   2  14   0        665.24        601.75       177.33 o
   2  14   0        665.24        567.15       142.47 o
   3  14   0        178.73        -35.24       257.27 o
   3  14   0        178.73        381.12       208.86 o
   3  14   0        178.73       -165.76       296.23 o
   4  14   0          3.94         -2.84       283.92 o
   4  14   0          3.94         -1.89       208.37 o
   5  14   0        219.93        250.34        74.29 o
   6  14   0        173.04        167.06       164.05 o
   7  14   0        727.38        754.29       124.50 o
 -13  15   0        131.63         -3.85       191.30 o
 -12  15   0        278.60        -37.39       184.07 o
 -11  15   0         21.79         37.20       230.94 o
 -10  15   0        168.29        171.44        96.26 o
  -9  15   0         30.72         46.78       104.36 o
  -8  15   0        642.76        724.68       134.69 o
  -8  15   0        642.76        338.68       135.98 o
  -7  15   0       4747.49       5174.00       845.15 o
  -7  15   0       4747.49       4168.54       673.78 o
  -6  15   0        993.15        513.06       332.19 o
  -5  15   0          2.22          1.86       100.98 o
  -5  15   0          2.22       -127.09       127.09 o
  -4  15   0       1418.67       1879.20       192.38 o
  -3  15   0        783.43        667.51       171.41 o
  -2  15   0         78.80        248.77       327.76 o
  -2  15   0         78.80        101.84        77.33 o
  -1  15   0        169.49        108.67       159.56 o
  -1  15   0        169.49        157.39       148.19 o
   0  15   0          7.00        -25.83       105.92 o
   1  15   0        231.47        238.26        93.86 o
   2  15   0        799.92        992.40       120.24 o
   2  15   0        799.92       1002.28       390.22 o
   2  15   0        799.92        796.09       291.62 o
   3  15   0       1379.86       1452.90       512.40 o
   3  15   0       1379.86       1483.42       401.17 o
   3  15   0       1379.86       1703.64       360.00 o
   4  15   0       1658.95       1294.63       583.25 o
   4  15   0       1658.95       1735.22       412.83 o
   5  15   0         19.00         29.87       194.42 o
   6  15   0        591.72        792.88       351.26 o
 -13  16   0        915.66        133.90       263.21 o
 -12  16   0         45.24         88.24       415.56 o
 -11  16   0        537.10        705.65       148.35 o
 -11  16   0        537.10        490.49       276.04 o
 -10  16   0         36.71         34.96       149.18 o
 -10  16   0         36.71         29.19       218.76 o
  -9  16   0        156.83        142.31        95.81 o
  -9  16   0        156.83        146.82       135.42 o
  -8  16   0       4231.53       2429.55       442.77 o
  -8  16   0       4231.53       4016.16       437.16 o
  -7  16   0       4363.14       2251.78       398.14 o
  -5  16   0        232.90        420.50       210.45 o
  -5  16   0        232.90        340.08       203.62 o
  -4  16   0        193.26        381.14       161.95 o
  -3  16   0        989.19        799.07       178.42 o
  -3  16   0        989.19       1634.52       517.87 o
  -2  16   0       1860.70       2441.14       369.65 o
  -1  16   0        776.40        812.50       103.13 o
   0  16   0       3951.29       3841.03       456.14 o
   1  16   0       5275.33       5568.78       515.96 o
   2  16   0        109.18        134.35        73.34 o
   2  16   0        109.18       -157.55       277.88 o
   3  16   0       1041.34        612.27       393.24 o
   3  16   0       1041.34       1209.28       235.22 o
   3  16   0       1041.34       1256.58       599.83 o
   4  16   0       1189.93       1119.10       215.44 o
   5  16   0        385.23        206.00       176.21 o
 -12  17   0         10.01          3.99       394.74 o
 -11  17   0        115.55        135.14        95.36 o
 -11  17   0        115.55         42.72       263.74 o
 -10  17   0        285.99        448.61       107.32 o
  -9  17   0       2921.46       3774.66       410.90 o
  -9  17   0       2921.46       1734.05       370.47 o
  -8  17   0        779.44        942.20       294.86 o
  -7  17   0        261.53        461.56       139.52 o
  -5  17   0       2262.07       1956.10       427.84 o
  -4  17   0       4609.57       4478.57      1206.97 o
  -3  17   0       1419.15        981.84       196.95 o
  -2  17   0        189.39        152.84       122.85 o
  -2  17   0        189.39        221.72       239.22 o
  -1  17   0       1961.90       1194.32       229.57 o
   0  17   0        208.15         98.12       104.33 o
   1  17   0        591.36        921.98       210.20 o
   2  17   0        560.59        486.67       183.23 o
   3  17   0        621.60        943.62       304.23 o
   4  17   0        336.82        488.38       118.97 o
 -11  18   0       1481.60       2370.03       293.94 o
 -10  18   0        129.37        245.72       142.35 o
 -10  18   0        129.37         71.65       169.63 o
  -9  18   0         97.65        -64.95       153.09 o
  -9  18   0         97.65         90.60       125.32 o
  -5  18   0         28.77         -4.55        99.30 o
  -4  18   0        333.33        223.56       113.09 o
  -3  18   0       1575.97       1173.88       355.62 o
  -2  18   0         87.76        150.90       230.91 o
  -1  18   0        318.21         96.79        92.13 o
   0  18   0         79.76        -27.92       134.75 o
   1  18   0          0.62         -5.09       122.24 o
   2  18   0        626.66        573.84       137.33 o
 -10  19   0        280.22        273.23       299.14 o
 -10  19   0        280.22        194.66       332.41 o
  -9  19   0        616.30        226.72       247.23 o
  -8  19   0       2900.38       2989.62       531.36 o
  -7  19   0       2177.07       2278.73       652.38 o
  -6  19   0        861.55        580.12       212.36 o
  -5  19   0         46.05         78.54       112.48 o
  -4  19   0        129.34         21.24       105.06 o
  -3  19   0        358.74        493.27       212.79 o
  -2  19   0       2877.81       4042.10       781.61 o
  -1  19   0       3282.10       4718.50       728.72 o
   0  19   0        181.46        150.86       118.48 o
   1  19   0         25.21        677.90       289.80 o
  -8  20   0        151.06         44.86       109.66 o
  -7  20   0         45.66         44.35       140.97 o
  -6  20   0       1490.25        737.90       216.82 o
  -5  20   1        420.92       3115.74       836.05 o
  -5  20   0       1380.63       3324.99       892.20 o
  -4  20   0        457.27        104.09       108.02 o
  -3  20   0        343.73        265.86       249.22 o
  -2  20   0         73.33        194.74       225.76 o
   1 -20   1        975.68       1276.14       167.37 o
   2 -20   1        542.80        392.80       114.45 o
   3 -20   1         61.97        -64.16        82.15 o
   4 -20   1        123.58         46.84       103.59 o
   5 -20   1          2.66        -80.85        87.76 o
   6 -20   1         89.89        -74.59       142.28 o
   7 -20   1        788.77        734.88       175.65 o
   8 -20   1       1180.51        720.91       139.38 o
   9 -20   1         56.17         30.26       210.50 o
  -1 -19   1         86.50          3.69       294.65 o
  -1 -19   1         86.50        176.82       134.05 o
   0 -19   1        118.29        350.41       119.58 o
   1 -19   1         14.62         81.50        93.57 o
   2 -19   1         60.13         28.40       171.64 o
   3 -19   1        895.40        977.14       246.90 o
   4 -19   1       1434.83        655.19       159.44 o
   7 -19   1        282.15        359.53       218.80 o
   8 -19   1         87.31       -106.95       149.49 o
   9 -19   1         31.22        147.96       149.95 o
  -3 -18   1        129.44        -66.91       114.72 o
  -2 -18   1        249.01         99.48       231.38 o
  -1 -18   1        503.61        501.11       155.03 o
   0 -18   1         55.89        -52.51       102.92 o
   1 -18   1       1511.75       1523.93       159.13 o
   2 -18   1       1829.57       2073.09       421.88 o
   3 -18   1         32.34         14.67       195.50 o
   7 -18   1       4705.79       5440.35       779.75 o
   8 -18   1        668.33        490.37       233.75 o
   9 -18   1        154.50        214.21       134.54 o
   9 -18   1        154.50        -15.40       154.65 o
  10 -18   1         17.34          8.33       123.41 o
  11 -18   1         49.47         72.12       108.07 o
  -4 -17   1        640.37        651.24       140.09 o
  -3 -17   1        606.07        717.89       225.09 o
  -2 -17   1        314.43        128.58       176.62 o
  -1 -17   1        431.79        953.53       260.91 o
   0 -17   1       2258.16       2517.52       270.73 o
   1 -17   1         63.61        -38.72        87.42 o
   2 -17   1          2.11          2.56       166.64 o
   3 -17   1       1625.46       1208.01       232.15 o
   7 -17   1       1101.30        724.84       150.36 o
   8 -17   1       1551.42       1741.91       237.76 o
   9 -17   1        158.98        237.77       157.83 o
   9 -17   1        158.98        162.66        91.22 o
  10 -17   1        195.55        158.38        93.56 o
  10 -17   1        195.55        199.06       136.89 o
  11 -17   1        134.48        423.14       152.02 o
  12 -17   1        229.80        195.30       393.59 o
  12 -17   1        229.80        113.57       200.79 o
  -5 -16   1         10.18         32.75        86.55 o
  -4 -16   1       1353.51       2074.10       834.35 o
  -4 -16   1       1353.51       1906.29       447.59 o
  -3 -16   1        612.27        572.71       455.44 o
  -3 -16   1        612.27        635.99       190.48 o
  -2 -16   1       1074.74       1045.92       159.64 o
  -1 -16   1       1529.43       1646.09       322.87 o
   0 -16   1          0.55         36.40        65.07 o
   1 -16   1          3.70         54.40        74.56 o
   2 -16   1        572.26        514.46       334.10 o
   3 -16   1       7165.10       6823.62      1093.08 o
   3 -16   1       7165.10       8822.08      2329.79 o
   6 -16   1       2094.38       1864.74       239.65 o
   7 -16   1        119.66        156.06       130.35 o
   8 -16   1       1432.45       1394.69       204.68 o
   8 -16   1       1432.45        763.29       239.44 o
   9 -16   1       2870.18       3672.89       349.78 o
   9 -16   1       2870.18       1360.37       288.86 o
  10 -16   1        821.48       1390.82       168.92 o
  11 -16   1         97.62        117.67       132.42 o
  12 -16   1         34.60        -38.38       183.77 o
  13 -16   1        432.60        530.04       202.61 o
  -6 -15   1        724.76        607.07       294.46 o
  -5 -15   1        570.55        297.26       249.04 o
  -4 -15   1        421.59        396.50       517.85 o
  -3 -15   1        100.03        213.88        80.78 o
  -3 -15   1        100.03        106.75       293.64 o
  -2 -15   1        130.08        232.91       100.69 o
  -2 -15   1        130.08         64.94       270.22 o
  -1 -15   1       1444.73       1744.71       329.96 o
   0 -15   1       3343.05       3880.18       425.00 o
   1 -15   1        865.60       1050.88       197.70 o
   1 -15   1        865.60        675.15       162.98 o
   2 -15   1       1019.62       1698.31       488.42 o
   2 -15   1       1019.62        690.55       140.99 o
   4 -15   1         86.94         69.05       108.09 o
   4 -15   1         86.94         74.51       130.90 o
   5 -15   1        309.28        388.84       154.56 o
   5 -15   1        309.28        249.91       150.93 o
   6 -15   1          4.45          6.93       118.79 o
   7 -15   1         77.39         54.56       130.97 o
   7 -15   1         77.39        104.78       213.16 o
   8 -15   1        820.97        975.18       140.40 o
   9 -15   1        141.45        364.51       115.65 o
  10 -15   1        164.25        143.80        97.45 o
  11 -15   1          9.33         20.11       238.48 o
  12 -15   1        698.71        559.08       177.74 o
  13 -15   1        143.55         71.31       183.31 o
  -7 -14   1         44.62        173.58       191.95 o
  -6 -14   1         91.05       -237.77       237.77 o
  -5 -14   1         37.59         23.49       325.44 o
  -4 -14   1        241.22        301.47       325.55 o
  -4 -14   1        241.22        367.12       167.63 o
  -3 -14   1          2.58        -14.31        75.30 o
  -3 -14   1          2.58        162.98       457.44 o
  -3 -14   1          2.58        -25.49        94.70 o
  -2 -14   1        213.48         -8.17       353.35 o
  -2 -14   1        213.48        166.14        87.52 o
  -1 -14   1        711.17        682.08       134.27 o
  -1 -14   1        711.17        703.69       224.47 o
   0 -14   1        141.56        168.30        56.46 o
   1 -14   1        822.95        514.38       180.07 o
   1 -14   1        822.95        862.15       394.59 o
   2 -14   1         28.77         23.69        47.36 o
   2 -14   1         28.77         44.70        90.07 o
   3 -14   1        335.61        353.07        73.78 o
   4 -14   1         34.80         33.65        93.25 o
   5 -14   1       2474.84       2466.87       450.42 o
   6 -14   1       1435.96       1711.64       226.46 o
   7 -14   1       5334.10       5937.66       970.93 o
   8 -14   1       1171.73       1246.77       155.63 o
   9 -14   1       1148.37        969.66       152.46 o
  10 -14   1         50.46        -72.54       115.33 o
  11 -14   1        443.48        381.41        98.02 o
  12 -14   1         36.11         48.07       172.61 o
  13 -14   1        249.92         11.83       180.30 o
  14 -14   1        619.96       -239.34       284.73 o
  -8 -13   1        355.77        371.06       122.45 o
  -7 -13   1          0.06          0.48        80.51 o
  -6 -13   1        220.58          9.30       219.48 o
  -5 -13   1        853.16        717.05       195.18 o
  -5 -13   1        853.16        969.13       272.99 o
  -5 -13   1        853.16       1467.57       658.31 o
  -4 -13   1       2396.10       2207.27       240.45 o
  -4 -13   1       2396.10       3003.07       528.20 o
  -3 -13   1        111.57        107.83        85.97 o
  -3 -13   1        111.57        218.94       129.05 o
  -2 -13   1       5710.71       6658.58      1062.81 o
  -2 -13   1       5710.71       5529.35       638.86 o
  -1 -13   1        999.17       1013.93       211.06 o
  -1 -13   1        999.17        696.49       372.44 o
   0 -13   1       3329.84       3064.41       224.39 o
   1 -13   1        233.17        196.57        53.08 o
   1 -13   1        233.17        118.18        90.31 o
   2 -13   1        977.28       1097.14        73.57 o
   2 -13   1        977.28       1011.32       214.86 o
   3 -13   1         82.52         77.70        32.03 o
   4 -13   1        602.03        666.83        76.14 o
   5 -13   1        345.68        288.20       150.27 o
   6 -13   1       2683.54       2898.46       315.33 o
   7 -13   1        338.89        476.84       122.48 o
   8 -13   1         13.35         17.46       105.33 o
   9 -13   1         40.64         38.67        92.39 o
  10 -13   1        163.44        222.19       543.43 o
  11 -13   1         43.97        235.74        81.84 o
  12 -13   1       1520.34       1197.83       170.10 o
  13 -13   1        204.07        -71.82       113.22 o
  14 -13   1        370.75        187.12       109.14 o
  -9 -12   1        478.62        705.35       181.68 o
  -8 -12   1       3378.62       4168.52       693.43 o
  -7 -12   1        272.02        283.27        85.64 o
  -6 -12   1         17.32         20.93       135.59 o
  -5 -12   1        493.14        470.75       114.98 o
  -4 -12   1       1926.99       1847.26       162.04 o
  -3 -12   1       3213.93       4171.71       664.34 o
  -3 -12   1       3213.93       3376.91       314.20 o
  -2 -12   1       2756.97       2568.27       268.12 o
  -2 -12   1       2756.97       3091.67       299.46 o
  -1 -12   1        541.03        456.88       231.59 o
   0 -12   1         69.37        152.73       109.72 o
   1 -12   1        291.13        305.84        59.90 o
   2 -12   1        565.88        384.45        35.06 o
   3 -12   1         24.15         24.02        83.24 o
   4 -12   1       1479.42       1368.43       106.27 o
   5 -12   1        285.94         79.75       166.65 o
   6 -12   1          4.14         56.09        60.14 o
   7 -12   1       1059.92       1297.34       249.81 o
   8 -12   1       1167.18       1091.99       159.39 o
   9 -12   1         31.10         79.30       123.91 o
   9 -12   1         31.10        -18.17       307.96 o
  10 -12   1       1291.49       1723.97       163.13 o
  11 -12   1          9.70        -41.89        75.80 o
  12 -12   1        550.66        418.36        95.12 o
  13 -12   1        172.01        140.28        96.76 o
  14 -12   1        520.80        359.14       115.78 o
  -9 -11   1        281.34        376.32       150.40 o
  -8 -11   1         62.89        -48.17       112.68 o
  -7 -11   1        494.88        466.61       406.73 o
  -6 -11   1       2513.94       2103.30       507.98 o
  -5 -11   1       4594.00       4312.43       418.53 o
  -4 -11   1         19.26         19.29        59.89 o
  -3 -11   1         83.47         81.01       172.38 o
  -3 -11   1         83.47         93.22       203.21 o
  -2 -11   1        527.19        287.72        65.63 o
  -2 -11   1        527.19        550.57       154.57 o
  -1 -11   1       1639.54       1263.44       181.26 o
   0 -11   1       2513.21       2739.24       239.51 o
   1 -11   1       3202.82       1846.47       230.35 o
   2 -11   1          0.99          0.98        59.29 o
   3 -11   1          8.92         10.31       150.82 o
   4 -11   1        315.18        306.22       172.77 o
   5 -11   1       4670.38       4737.03       275.07 o
   6 -11   1       1142.19       1319.94        93.91 o
   7 -11   1       3679.90       3621.45       321.37 o
   8 -11   1       1204.54       1340.01       109.11 o
   9 -11   1        840.39        951.24        80.50 o
  10 -11   1        154.38         62.56        53.82 o
  11 -11   1        260.51        321.26        81.58 o
  12 -11   1        953.57       1006.56       128.95 o
  13 -11   1        527.90        579.70       106.43 o
  14 -11   1          1.09        -29.13       106.87 o
  15 -11   1        431.29        280.70       171.39 o
 -10 -10   1        811.57        805.14       188.78 o
  -9 -10   1        342.91        403.55       123.80 o
  -8 -10   1         35.76        -53.71        85.99 o
  -7 -10   1         76.97        111.15        71.78 o
  -6 -10   1         79.90         42.98       183.66 o
  -5 -10   1       3280.50       1818.10       200.21 o
  -4 -10   1       6139.42       6764.42       465.66 o
  -3 -10   1       2363.60       2570.42       198.44 o
  -2 -10   1        125.47        119.26        86.42 o
  -1 -10   1        743.64        770.49        46.82 o
   0 -10   1        594.41        724.49        60.01 o
   1 -10   1         82.72         57.20        90.59 o
   2 -10   1       2560.62       2649.86       283.15 o
   3 -10   1       3245.46       3436.55      1127.55 o
   4 -10   1      14428.33      15252.27      1326.78 o
   5 -10   1        923.49       1029.17        66.96 o
   6 -10   1        164.83        106.87        25.63 o
   7 -10   1       4091.57       4395.17       240.04 o
   8 -10   1       2156.72       2284.17       116.42 o
   9 -10   1          7.88          9.42        39.02 o
  10 -10   1        963.62        855.14        69.53 o
  11 -10   1        538.51        532.28        71.57 o
  12 -10   1        652.60        746.88        94.26 o
  13 -10   1       1093.42       1230.47       130.06 o
  14 -10   1        189.49        231.58       373.75 o
  15 -10   1       1143.05        984.95       318.32 o
 -11  -9   1        112.74        202.64       126.97 o
 -10  -9   1        387.04        308.31       158.25 o
  -9  -9   1         26.28        346.46       189.65 o
  -8  -9   1        829.77        706.40       101.69 o
  -7  -9   1       1814.91       1714.17       176.81 o
  -6  -9   1        320.12        489.79        80.56 o
  -5  -9   1        382.46        361.46       176.55 o
  -4  -9   1        982.64        972.80       182.19 o
  -3  -9   1        224.13        224.67       227.03 o
  -2  -9   1       4110.10       3968.12       270.40 o
  -1  -9   1        816.93        887.36        49.15 o
   0  -9   1          7.44        -15.98        20.33 o
   1  -9   1       1985.57       2156.84       162.81 o
   2  -9   1       5831.30       6240.06       409.51 o
   3  -9   1       9917.12      10071.33       735.40 o
   4  -9   1      14134.40      15551.04      1013.38 o
   5  -9   1       3027.22       2807.33       167.29 o
   6  -9   1       1219.88       1267.75        69.99 o
   7  -9   1       2501.72       2976.48       151.02 o
   8  -9   1        312.48        448.56        37.83 o
   9  -9   1       1225.04       1055.30       454.44 o
  10  -9   1       3244.80       2981.48       166.21 o
  11  -9   1       6530.46       5951.31       376.34 o
  12  -9   1      11898.96      10143.80      1645.57 o
  13  -9   1          4.92        182.53       232.04 o
  14  -9   1         73.01         73.36       248.00 o
  15  -9   1         70.56        -23.08       204.78 o
  -9  -8   1        528.47        522.58       112.69 o
  -8  -8   1        235.13        137.36        63.82 o
  -7  -8   1       1365.16       1184.69       113.23 o
  -6  -8   1       2185.45       1951.78       228.23 o
  -5  -8   1        185.99        171.95       227.46 o
  -4  -8   1        211.73        206.71       197.93 o
  -3  -8   1       1454.52       1360.54       111.06 o
  -2  -8   1       4225.44       3568.03       173.50 o
  -1  -8   1       1034.47       1042.68        54.90 o
   0  -8   1       4295.74       4676.87       241.51 o
   1  -8   1       5798.84       6580.62       391.90 o
   2  -8   1      43374.81      50684.93      3311.57 o
   3  -8   1      25053.90      26109.44      1546.71 o
   4  -8   1       2472.28       2799.86       161.42 o
   5  -8   1       1377.05       1895.99       106.63 o
   6  -8   1       1014.90       1025.11        57.90 o
   7  -8   1       5833.37       6500.65       362.24 o
   8  -8   1       8541.43       8570.75       572.30 o
   9  -8   1       6570.60       6698.22       305.36 o
  10  -8   1        143.44        184.01        47.48 o
  11  -8   1        330.51        500.96        67.41 o
  12  -8   1        267.91        617.01       310.97 o
  13  -8   1       3400.82       3689.00       729.70 o
  13  -8   1       3400.82       4465.96       760.83 o
  14  -8   1       1251.89        945.03       183.17 o
  15  -8   1       1174.02        898.86       175.95 o
 -12  -7   1       1113.38       1060.83       278.29 o
  -9  -7   1        670.01        955.28       307.92 o
  -8  -7   1        155.86         14.02        57.49 o
  -7  -7   1        168.88         69.51        51.79 o
  -6  -7   1       2151.43       2001.55       251.07 o
  -5  -7   1        413.34        410.90       345.18 o
  -4  -7   1         26.65         15.64       237.05 o
  -3  -7   1       2353.95       2342.25       134.51 o
  -2  -7   1        452.97        280.71        25.02 o
  -1  -7   1       1791.69       1825.46        90.94 o
   0  -7   1        188.13        232.07        20.37 o
   1  -7   1       3997.72       4145.60       214.09 o
   2  -7   1      15201.68      15512.97      1019.21 o
   3  -7   1      10600.57      10458.25       587.75 o
   4  -7   1      19711.12      20506.89      1099.65 o
   5  -7   1       1107.53       1058.94        54.15 o
   6  -7   1         11.28         16.81        22.76 o
   7  -7   1        535.30        479.68        57.27 o
   8  -7   1       1472.05        988.60       185.21 o
   9  -7   1       3912.10       3295.58       324.84 o
  10  -7   1         77.00         85.33       350.60 o
  11  -7   1       2429.57       1735.83       732.68 o
  12  -7   1       1914.16       2217.88       543.37 o
  13  -7   1        705.78        645.50       222.12 o
  14  -7   1       1102.59        626.33       174.98 o
  15  -7   1        303.49        314.80       213.12 o
 -12  -6   1         32.66         61.95       188.36 o
 -11  -6   1        112.77        -99.99       178.35 o
 -10  -6   1        715.91        647.64       103.69 o
  -9  -6   1         19.57         -2.55        68.69 o
  -8  -6   1          9.01          7.92       352.29 o
  -7  -6   1        230.67        270.80        44.10 o
  -6  -6   1       1330.61       1151.11        79.48 o
  -5  -6   1        776.58        785.42        61.64 o
  -4  -6   1      11161.79      10570.52       635.13 o
  -3  -6   1       4086.17       4271.61       226.42 o
  -2  -6   1        460.15        404.24        28.91 o
  -1  -6   1        293.37        486.99        29.80 o
   0  -6   1      11044.81      10067.81       496.58 o
   1  -6   1       4489.70       4342.11       225.33 o
   2  -6   1       1835.50       2049.23       125.40 o
   3  -6   1       1603.09       1405.22        86.35 o
   4  -6   1      16227.19      16674.57       791.54 o
   5  -6   1       4985.90       4909.53       249.94 o
   6  -6   1       1423.41       1663.80       269.61 o
   7  -6   1         60.64         49.05        73.90 o
   8  -6   1          3.77          3.43        59.02 o
   9  -6   1       3275.90       3052.99       207.85 o
  10  -6   1      11564.03      10410.05       780.72 o
  11  -6   1        304.83        263.49       534.15 o
  11  -6   1        304.83        537.40       216.02 o
  12  -6   1        292.84        432.02       194.15 o
  13  -6   1         67.84         83.97       227.54 o
  14  -6   1        298.99        374.81       178.65 o
  15  -6   1        131.86        172.73       256.58 o
 -12  -5   1          4.98        -32.42        90.69 o
 -11  -5   1        185.16        116.37       355.17 o
 -10  -5   1        550.26        553.60        86.08 o
  -9  -5   1        454.11        274.71       429.84 o
  -8  -5   1       1490.64       1339.96       108.99 o
  -7  -5   1        469.74        456.38        39.37 o
  -6  -5   1       5525.28       4810.55       239.14 o
  -5  -5   1       6033.08       5542.95       274.06 o
  -4  -5   1        291.75        354.16        30.03 o
  -3  -5   1         13.61         20.42        20.88 o
  -2  -5   1       3438.99       3040.75       144.03 o
  -1  -5   1       1123.55        987.29        51.08 o
   0  -5   1      15918.62      15648.21       743.57 o
   1  -5   1      70411.58      67424.64      3537.26 o
   2  -5   1      18197.95      18225.40      1030.29 o
   3  -5   1       8797.98       9347.23       473.05 o
   4  -5   1         51.70         58.51        16.13 o
   5  -5   1        720.63        844.29       187.58 o
   6  -5   1       8508.28       9018.28       592.11 o
   7  -5   1       1181.26       1180.55        76.03 o
   8  -5   1       3886.08       4610.57       222.80 o
   9  -5   1       4485.00       5008.19       294.09 o
  10  -5   1          3.77        110.41        67.83 o
  11  -5   1        125.32        170.40       172.04 o
  12  -5   1        820.75       1131.75       222.54 o
  13  -5   1        447.99        497.81        74.25 o
  14  -5   1       1212.99       1326.84       138.47 o
  15  -5   1         38.13         66.79       104.38 o
 -13  -4   1        469.56        418.04        95.61 o
 -12  -4   1        539.59        485.68        92.79 o
 -11  -4   1        177.26        165.80       407.29 o
 -10  -4   1        866.34        936.39       102.90 o
  -9  -4   1       6911.58       6200.27       428.04 o
  -8  -4   1        235.75        246.65        42.95 o
  -7  -4   1       1318.32       1226.48        61.49 o
  -6  -4   1       3582.82       3059.03       148.91 o
  -5  -4   1         49.71         55.58        20.34 o
  -4  -4   1      19112.58      16496.62       906.74 o
  -3  -4   1       3155.46       2725.47       129.70 o
  -2  -4   1       9269.97       8723.39       448.25 o
  -1  -4   1       4222.40       4091.12       196.26 o
   0  -4   1       1505.24       1914.22        94.17 o
   1  -4   1         11.78         83.86        15.21 o
   2  -4   1        143.77        197.17        21.26 o
   3  -4   1      19052.96      20114.92      1054.52 o
   4  -4   1         30.94         50.28        16.83 o
   5  -4   1       2904.64       2902.11       421.29 o
   6  -4   1         30.50         29.52        92.15 o
   7  -4   1        997.00        899.18        86.24 o
   8  -4   1       9885.58      10580.76       501.82 o
   9  -4   1        829.83        869.67        94.94 o
  10  -4   1       4578.19       1375.00       270.77 o
  11  -4   1        403.75        613.16        94.47 o
  12  -4   1       1966.11       2272.38       242.93 o
  13  -4   1        814.34        992.92       139.36 o
  14  -4   1       1346.28       1334.06       185.53 o
  15  -4   1        660.81        796.99       185.28 o
 -13  -3   1       1122.35        948.37       122.04 o
 -12  -3   1        269.86        253.53        82.36 o
 -11  -3   1         73.75         -3.01        67.98 o
 -10  -3   1        577.07        588.28        75.72 o
  -9  -3   1         31.86         61.34        44.09 o
  -8  -3   1       1524.72       1564.99        80.02 o
  -7  -3   1         58.46         -6.87        22.82 o
  -6  -3   1        104.65        160.31        23.39 o
  -5  -3   1       1149.11       1186.50        61.70 o
  -4  -3   1        371.74        443.63        28.57 o
  -3  -3   1          6.67         33.31        15.46 o
  -2  -3   1         21.04         64.71        14.56 o
  -1  -3   1       2305.04       2164.31       125.64 o
   0  -3   1       8661.10       8154.61       911.36 o
   1  -3   1        474.39        695.94        90.68 o
   2  -3   1       9430.07       9010.58       559.01 o
   3  -3   1       6156.12       6372.77       304.32 o
   4  -3   1         21.58         19.96        18.81 o
   5  -3   1         89.17         78.75        45.91 o
   6  -3   1        951.04        964.19        57.47 o
   7  -3   1       1766.83       1935.24        96.62 o
   8  -3   1       2209.27       2726.25       199.93 o
   9  -3   1        753.72        667.67        84.12 o
  10  -3   1          1.14        226.59        60.12 o
  11  -3   1        150.86        379.92       120.19 o
  12  -3   1         62.12        129.70       127.29 o
  13  -3   1         30.84         40.10        75.45 o
  14  -3   1       1270.85       1670.26       167.36 o
  15  -3   1        199.93        210.75       222.67 o
 -14  -2   1          1.25         -9.55       111.94 o
 -13  -2   1        735.18        734.11       107.62 o
 -12  -2   1       2312.50       2461.18       217.88 o
 -11  -2   1       2815.70       2484.48       217.21 o
 -10  -2   1         30.13        -14.62        50.67 o
  -9  -2   1         14.17         55.83        32.77 o
  -8  -2   1       6892.79       6796.90       327.91 o
  -7  -2   1       2301.38       2152.08       106.51 o
  -6  -2   1        836.30        777.47        49.24 o
  -5  -2   1       1015.12        966.05        50.30 o
  -4  -2   1      10224.31       8259.41       384.73 o
  -3  -2   1         15.80         40.35        14.38 o
  -2  -2   1        530.26        403.17        25.74 o
  -1  -2   1       7086.47       6528.67       358.07 o
   0  -2   1       1067.55        772.28        92.16 o
   0  -2   1       1067.55        794.40        80.42 o
   1  -2   1         56.39         19.69        31.15 o
   2  -2   1       5848.82       5759.12       274.98 o
   3  -2   1       3961.40       4722.74       226.06 o
   4  -2   1        441.97        487.36        31.44 o
   5  -2   1       1132.60       1166.83       171.56 o
   6  -2   1        641.91        726.11        45.30 o
   7  -2   1       1522.82       1322.38        79.46 o
   8  -2   1       6590.55       7157.25       380.82 o
   9  -2   1       4867.70       4753.10      1068.48 o
  10  -2   1       2502.44       2764.39       381.28 o
  11  -2   1        605.47        810.63       140.20 o
  12  -2   1          3.78          1.70       107.69 o
  13  -2   1         33.48       -137.91       137.91 o
  14  -2   1         87.48        241.63       156.72 o
 -14  -1   1       1061.67       1243.36       149.44 o
 -13  -1   1         17.33         30.93        85.20 o
 -12  -1   1        105.58         -9.31        74.88 o
 -11  -1   1        345.29        380.39        79.03 o
 -10  -1   1        340.21        353.95        47.06 o
  -9  -1   1       3163.08       3033.49       138.99 o
  -8  -1   1       8653.27       8296.03       472.42 o
  -7  -1   1        446.61        462.60        46.93 o
  -6  -1   1       1086.52       1100.18       425.84 o
  -5  -1   1       2276.41       2253.66       500.07 o
  -4  -1   1       2980.70       3031.27       142.36 o
  -3  -1   1        887.04       1196.59        58.58 o
  -2  -1   1       1648.23       1397.48        66.84 o
  -1  -1   1      11589.58      10993.51      1093.53 o
   2  -1   1       1676.96       2136.82       103.12 o
   3  -1   1       2695.16       3229.29       153.47 o
   4  -1   1        130.22         95.61        19.33 o
   5  -1   1        282.92        266.43       203.71 o
   6  -1   1      14945.29      16486.63       781.92 o
   7  -1   1       1896.18       1792.35       272.25 o
   8  -1   1       3268.32       3215.71       250.76 o
   9  -1   1         10.33         60.29       149.07 o
  10  -1   1       2049.11       2284.22       464.37 o
  11  -1   1        127.57        143.35       168.75 o
  12  -1   1          0.42        -91.64       102.93 o
  13  -1   1         98.32        -56.97       299.63 o
  14  -1   1       1058.03       1153.53       276.43 o
 -14   0   1         64.38         85.32       101.13 o
 -13   0   1         25.21         -4.83        82.73 o
 -12   0   1        276.46        352.70        84.39 o
 -11   0   1        401.58        301.83        71.13 o
 -10   0   1       3146.27       3435.56       169.76 o
  -9   0   1       2349.49       2302.85       130.58 o
  -8   0   1         98.38         91.57       229.72 o
  -7   0   1       4092.49       4130.49       631.96 o
  -6   0   1        492.86        396.99        64.57 o
  -5   0   1       5787.91       6169.36       410.86 o
  -4   0   1      28322.11      24427.14      1134.95 o
  -3   0   1      16475.90      14119.71       694.29 o
  -2   0   1      11107.78       9197.70       484.04 o
  -1   0   1       2380.97       1927.84       109.72 o
   1   0   1      29462.88      32301.84      1690.80 o
   2   0   1       4022.46       3877.61       185.13 o
   3   0   1        155.35        132.57        16.88 o
   4   0   1       4883.88       4816.30       360.92 o
   5   0   1       3909.13       4012.10       213.63 o
   6   0   1         29.23         30.65        80.92 o
   7   0   1       8878.10      10572.62       730.98 o
   8   0   1        763.58        682.32       221.69 o
   9   0   1       7022.60       6652.11       383.97 o
  10   0   1       3166.69       3285.35       274.77 o
  11   0   1        119.67         42.73        73.46 o
  12   0   1        693.54        647.11        99.30 o
  13   0   1        746.32        698.37       108.00 o
  14   0   1         45.53         -0.62        96.36 o
 -14   1   1        931.59       1108.67       139.83 o
 -13   1   1         56.32        -45.91        83.96 o
 -12   1   1         37.81         90.30        76.88 o
 -11   1   1        355.61        362.79        64.89 o
 -10   1   1       3184.30       3197.64       209.50 o
  -9   1   1        296.80        369.39       121.33 o
  -8   1   1      13895.58      14918.46       860.55 o
  -7   1   1      12083.37      12989.18       636.89 o
  -6   1   1       7103.61       7315.56       352.29 o
  -5   1   1        183.12        -31.73        38.41 o
  -4   1   1        269.08        309.81        22.32 o
  -3   1   1         34.30        192.53        16.34 o
  -2   1   1       2350.24       2576.24       359.33 o
  -1   1   1      14084.29      16354.57      1139.58 o
  -1   1   1      14084.29      14575.82      1625.18 o
   0   1   1     144090.22     116536.59     10099.58 o
   1   1   1       3578.95       3550.84       263.98 o
   2   1   1       4862.60       3946.29       208.75 o
   3   1   1       4654.43       4681.26       248.38 o
   4   1   1        436.39        347.96        44.50 o
   5   1   1       3489.87       3289.20       175.21 o
   6   1   1      12486.76      13189.34      1463.41 o
   6   1   1      12486.76      12124.84      1808.10 o
   7   1   1         22.06         27.97       431.78 o
   8   1   1        406.44        507.19        52.16 o
   9   1   1         79.49        135.75        38.29 o
  10   1   1        408.34        444.50        68.00 o
  11   1   1         63.15        -18.35        65.49 o
  12   1   1        282.66        278.26        84.38 o
  13   1   1        154.27        274.73        91.99 o
  14   1   1        323.34        331.82       104.70 o
 -15   2   1        192.02        171.08       138.18 o
 -14   2   1         12.51          9.55       293.47 o
 -13   2   1         15.60       -114.39       116.37 o
 -12   2   1        761.32        867.74       285.80 o
 -11   2   1        305.97        916.99       327.19 o
 -10   2   1       2866.98       2727.97       197.86 o
  -9   2   1       1099.35       1233.95       127.84 o
  -8   2   1       1582.24       1821.52       104.99 o
  -7   2   1       5360.00       5570.14       269.60 o
  -6   2   1       2758.03       2974.26       460.89 o
  -5   2   1       1750.29       1808.89       171.87 o
  -4   2   1       1167.10       1012.96        51.32 o
  -3   2   1       5166.92       5186.53       295.10 o
  -2   2   1       7351.16       6731.87       530.14 o
  -1   2   1      13559.18      13759.27      1535.39 o
   0   2   1       1069.59       1304.06       147.33 o
   1   2   1       5801.71       5047.10       265.21 o
   3   2   1        218.82        325.14        28.15 o
   4   2   1        414.82        340.91       170.74 o
   5   2   1        322.50        357.85        61.45 o
   6   2   1       9052.39       7719.95       638.00 o
   7   2   1         67.27         73.06       182.53 o
   8   2   1      13051.42      11870.96       661.08 o
   9   2   1       2511.97       2125.24       130.76 o
  10   2   1        609.10        468.48        69.95 o
  11   2   1         45.67         -8.72        72.99 o
  12   2   1         57.19         60.80        79.78 o
  13   2   1         86.09         55.54        87.49 o
 -14   3   1        914.68        108.33       278.66 o
 -13   3   1        542.07        702.78       148.81 o
 -12   3   1        551.54        759.83       440.02 o
 -11   3   1       1735.69       1845.67       396.75 o
 -10   3   1          5.74         -3.42        63.22 o
  -9   3   1         13.27         69.52        41.64 o
  -9   3   1         13.27         69.35        74.31 o
  -8   3   1       2021.96       2310.90       212.78 o
  -7   3   1       3028.95       3287.31       159.53 o
  -6   3   1        415.89        239.47        41.72 o
  -5   3   1       6968.15       6941.64       708.67 o
  -4   3   1        156.53        187.43        22.75 o
  -3   3   1      21211.92      17129.51      2437.80 o
  -2   3   1      31988.14      30094.13      2690.80 o
  -1   3   1        874.79        722.00        52.33 o
   0   3   1         60.42        135.83        49.00 o
   1   3   1       7711.76       7310.21      1233.70 o
   2   3   1        219.90        209.09        22.85 o
   3   3   1         30.45         56.52        18.07 o
   4   3   1        891.68        726.90        48.39 o
   5   3   1       5456.38       4465.72       252.05 o
   6   3   1       1240.65       1300.98        76.98 o
   7   3   1       7899.54       7584.56       381.22 o
   8   3   1        175.51        260.40        41.68 o
   9   3   1          9.35         -6.64        51.07 o
  10   3   1         70.04        -10.41        62.65 o
  11   3   1        167.09        155.96        73.83 o
  12   3   1       2369.74       2158.00       193.53 o
  13   3   1        101.93        235.20        92.68 o
 -15   4   1       4055.21       4746.22       565.80 o
 -14   4   1       3537.91       2894.20       334.75 o
 -13   4   1       4680.86       4491.85       380.64 o
 -12   4   1       1709.45       1840.07       238.59 o
 -11   4   1         80.79         66.08       150.12 o
 -10   4   1       2879.25       2569.86       400.00 o
  -9   4   1       1624.59       1826.04       110.81 o
  -8   4   1       2974.09       2891.86       168.52 o
  -7   4   1        124.34        110.27        30.85 o
  -6   4   1        212.60        231.98        61.41 o
  -5   4   1        158.06        188.11        34.16 o
  -4   4   1        910.55       1061.10        53.34 o
  -3   4   1       4555.61       4949.13       744.39 o
  -2   4   1      52536.70      55235.59      8216.87 o
  -1   4   1      48644.31      51224.74      8634.43 o
   0   4   1       4954.15       4523.39       766.41 o
   1   4   1        121.52         77.82        57.17 o
   2   4   1        880.97       1072.61        59.97 o
   3   4   1         44.82        121.69        23.07 o
   4   4   1          9.18         -4.64        21.75 o
   5   4   1       3009.33       2827.29       151.21 o
   6   4   1       4965.58       4129.89       202.56 o
   7   4   1         17.68         40.89        31.69 o
   8   4   1        692.06        704.37        64.25 o
   9   4   1        794.73        748.15        81.92 o
  10   4   1        873.09        620.82        89.94 o
  11   4   1        123.64         82.85       302.29 o
  12   4   1       1047.47       1002.62       121.39 o
  13   4   1        546.77        564.16       104.34 o
 -15   5   1         16.37         65.56       124.44 o
 -14   5   1         94.97        -25.93       157.66 o
 -13   5   1         56.37         55.17        72.57 o
 -12   5   1       3842.26       5193.15       497.48 o
 -11   5   1       5552.13       5645.68       518.42 o
 -10   5   1        140.75        124.93       121.27 o
  -9   5   1        630.05        614.78        68.69 o
  -8   5   1       1196.92       1410.43        90.37 o
  -7   5   1        332.90        488.51        48.11 o
  -6   5   1        185.89        158.07       110.55 o
  -5   5   1         14.76        -26.77        26.77 o
  -4   5   1        449.13        451.31        26.96 o
  -3   5   1       8559.85       8252.20      1234.98 o
  -2   5   1      19890.97      19656.07      2927.60 o
  -1   5   1      23607.05      22300.88      3761.22 o
   0   5   1        307.25        440.58       106.15 o
   1   5   1       4079.18       3274.69       166.44 o
   2   5   1         92.03        212.58        23.05 o
   3   5   1       3186.93       3292.82       173.23 o
   4   5   1         41.56         30.26        26.11 o
   5   5   1       1434.15       1455.87        82.92 o
   6   5   1      12693.98      12466.63       660.39 o
   7   5   1        350.34        412.32        42.62 o
   8   5   1         48.54         75.40       331.32 o
   9   5   1        919.17        796.14        97.94 o
  10   5   1         28.63         73.50        68.37 o
  11   5   1          2.64         -5.87        71.52 o
  12   5   1          4.32        179.35        83.45 o
 -15   6   1        368.70        693.66       171.05 o
 -14   6   1        327.60        228.81       121.07 o
 -13   6   1        695.03        880.64       148.57 o
 -12   6   1          1.31          2.00       203.99 o
 -11   6   1        474.71        550.67       734.41 o
 -10   6   1        734.95        941.06       152.75 o
  -9   6   1       5302.48       6467.85       405.98 o
  -8   6   1       1876.60       2629.24       165.88 o
  -7   6   1        587.47        676.65       101.07 o
  -6   6   1        156.00        231.25        87.48 o
  -5   6   1         35.37         34.16        85.67 o
  -4   6   1      19970.98      20104.70      1157.52 o
  -3   6   1      28649.98      31745.47      1875.67 o
  -2   6   1       1489.32       1536.43        93.41 o
  -1   6   1       1040.65       1058.40        67.13 o
   0   6   1       7595.42       7778.14       464.04 o
   1   6   1        665.37        643.44        39.25 o
   2   6   1        347.13        412.95        27.65 o
   3   6   1        425.57        366.59        30.71 o
   4   6   1       1515.14       1378.37        78.24 o
   5   6   1       2261.07       2302.13       113.06 o
   6   6   1       2557.96       2580.14       130.40 o
   7   6   1        581.51        561.36        62.57 o
   8   6   1       5394.00       4556.75       401.88 o
   9   6   1        383.56        363.74        78.36 o
  10   6   1       1097.46       1021.82       135.64 o
  11   6   1        436.20        873.21       680.60 o
  12   6   1         90.69         54.74       454.31 o
 -15   7   1        119.01        140.97       103.75 o
 -14   7   1        115.43        127.39       108.66 o
 -13   7   1        160.11        233.32       113.11 o
 -12   7   1        887.22        417.32       247.35 o
 -11   7   1        108.77         30.46       334.03 o
 -10   7   1       6655.29       5958.29       598.11 o
  -9   7   1        882.83        773.15       171.24 o
  -9   7   1        882.83        760.39       170.09 o
  -8   7   1       1301.57       1354.42       102.34 o
  -7   7   1       3525.85       3644.36       524.76 o
  -7   7   1       3525.85       4308.94       622.62 o
  -6   7   1        777.31       1015.71       116.82 o
  -6   7   1        777.31       1723.86       257.06 o
  -5   7   1         32.50         77.36        17.68 o
  -4   7   1       4575.48       5277.22       335.24 o
  -3   7   1       2876.66       3123.86       235.68 o
  -2   7   1       9274.73       9659.56       623.21 o
  -1   7   1       1091.74       1117.56        69.35 o
   0   7   1       3037.15       3377.68       204.16 o
   1   7   1       4165.52       4418.90       245.13 o
   2   7   1        151.16        141.47        19.99 o
   3   7   1       1973.36       2030.91       114.05 o
   4   7   1       4312.71       4691.31       894.76 o
   5   7   1       1558.48       2287.47       725.72 o
   6   7   1         19.90          6.79        41.55 o
   7   7   1         25.56         19.65        55.03 o
   8   7   1       2756.15       2426.02       211.11 o
   9   7   1        724.79        557.46       250.00 o
  10   7   1        263.22        517.96       205.46 o
  11   7   1        845.54        495.41       604.83 o
 -15   8   1        812.77       1324.84       237.94 o
 -14   8   1         94.22        121.43       194.39 o
 -13   8   1          0.75          1.09       350.95 o
 -12   8   1        416.95        442.24       123.73 o
 -11   8   1         85.02         13.76        68.23 o
 -10   8   1          5.43         56.30        93.61 o
 -10   8   1          5.43       -111.48       111.48 o
  -9   8   1       2787.89       2253.13       337.67 o
  -9   8   1       2787.89       2643.25       317.11 o
  -8   8   1       4455.91       3763.25       612.49 o
  -8   8   1       4455.91       4591.60       721.34 o
  -7   8   1       5675.41       6271.81       379.14 o
  -6   8   1        432.14        662.59        38.87 o
  -5   8   1      11628.88      14009.05       807.62 o
  -4   8   1      11548.73      13399.10       794.50 o
  -3   8   1         43.32         55.80        21.04 o
  -2   8   1      32907.92      36240.71      2144.39 o
  -1   8   1       3650.09       3657.99       221.37 o
   0   8   1        468.28        506.45        40.39 o
   1   8   1       1323.42       1535.43        97.59 o
   2   8   1        955.56        881.03        53.62 o
   3   8   1       1246.50        768.43       129.56 o
   4   8   1        202.78        194.65        81.71 o
   5   8   1         29.16         29.07       231.69 o
   6   8   1         11.01        -53.06        53.06 o
   7   8   1       2616.04       2368.38       206.05 o
   8   8   1       1955.71       1986.32       203.05 o
   9   8   1         57.14        191.96       140.62 o
  10   8   1        539.05        530.28       203.35 o
  11   8   1        156.04        226.38       233.65 o
 -15   9   1        155.74        624.44       268.12 o
 -14   9   1          6.89         51.17       190.30 o
 -13   9   1         45.61         76.45       168.01 o
 -13   9   1         45.61         54.39       268.60 o
 -12   9   1       2637.46       1510.17       424.64 o
 -11   9   1       2230.59       2065.35       145.83 o
 -10   9   1        532.97        416.32        55.45 o
  -9   9   1          4.59         26.84        42.27 o
  -8   9   1        175.81        183.47        34.59 o
  -7   9   1         96.61        109.93       411.61 o
  -6   9   1       1782.70       1907.29       100.66 o
  -5   9   1       2410.81       2694.58       173.00 o
  -4   9   1       1713.09       1814.13       113.86 o
  -3   9   1       6458.49       7185.12       462.09 o
  -2   9   1        707.99        780.62        54.48 o
  -1   9   1       5653.17       6312.09       373.95 o
   0   9   1        641.87        799.72        55.58 o
   1   9   1       3875.12       4175.32       251.86 o
   2   9   1         14.02         13.29       303.04 o
   3   9   1        540.32        393.40        96.74 o
   4   9   1       3847.14       3922.86       347.74 o
   5   9   1        951.45       1138.04       126.86 o
   6   9   1        298.48        451.24        81.30 o
   7   9   1       2400.10       2276.91       199.42 o
   8   9   1        683.88       1080.21       256.92 o
   9   9   1        479.03        516.33       121.62 o
 -15  10   1       1149.04        215.09       402.65 o
 -14  10   1         86.67         15.03       237.87 o
 -13  10   1        371.31        360.25       166.39 o
 -12  10   1        285.96        274.38        76.29 o
 -11  10   1        182.63        257.10        76.16 o
 -10  10   1        190.05        130.03        45.92 o
  -9  10   1        748.54        513.53       302.65 o
  -8  10   1          2.18         23.30        29.69 o
  -7  10   1       1820.48       1718.77        84.14 o
  -6  10   1         44.94         78.86        21.95 o
  -5  10   1       1166.27       1002.40        74.49 o
  -4  10   1      14105.53      15983.56      1031.98 o
  -3  10   1       2184.07       2647.90       176.90 o
  -2  10   1        181.33        184.88        46.85 o
  -1  10   1         29.97         -4.37        29.01 o
   0  10   1        106.63        109.83        32.47 o
   1  10   1        565.06        584.15        49.68 o
   2  10   1       3094.33       2194.87       207.64 o
   3  10   1       1828.92       1716.64       180.46 o
   4  10   1      12083.49       7490.58      1286.22 o
   4  10   1      12083.49      14239.84      2231.11 o
   5  10   1       9774.77      10163.41      1594.37 o
   6  10   1        575.04        695.90        99.26 o
   7  10   1       1422.68       1849.24       305.93 o
   8  10   1        271.44        691.12       214.31 o
  10  10   1       2445.82       2635.30       361.68 o
 -13  11   1        815.79        774.89       123.38 o
 -12  11   1        119.75        285.38        76.70 o
 -11  11   1        381.21        457.71       309.26 o
 -10  11   1        422.55        442.15        67.49 o
  -9  11   1       1489.21       1512.07       102.06 o
  -8  11   1        532.70        532.28        52.79 o
  -7  11   1       2370.12       2410.54       125.78 o
  -6  11   1       2971.16       3381.88       201.78 o
  -5  11   1         55.59        179.75        33.17 o
  -4  11   1       6413.75       7177.53       548.65 o
  -3  11   1       2986.48       2784.93       942.20 o
  -2  11   1       1872.98       2131.87       484.72 o
  -1  11   1         44.42         59.32        60.04 o
   0  11   1       6778.31       7189.86       480.35 o
   1  11   1      10367.11      11457.08      1612.59 o
   2  11   1        678.67       1161.58       233.82 o
   2  11   1        678.67        569.35       121.92 o
   3  11   1        610.84        559.74        96.94 o
   4  11   1         63.29         91.39        98.86 o
   4  11   1         63.29         49.16       176.79 o
   5  11   1       1949.32       2107.36       371.55 o
   6  11   1       6478.84       6417.32       582.27 o
   7  11   1       3283.64       4432.79       730.93 o
   8  11   1         84.91         17.77        98.63 o
   9  11   1          0.83          1.22       107.67 o
   9  11   1          0.83          0.32       169.37 o
 -14  12   1       1119.10       1152.17       186.14 o
 -13  12   1        333.07        126.91       109.20 o
 -12  12   1        760.23        760.10       115.64 o
 -11  12   1       1339.36       1252.14       143.41 o
 -10  12   1       1831.80       2094.24       185.59 o
  -9  12   1         37.88         10.00       306.59 o
  -8  12   1        688.52        631.28        69.57 o
  -7  12   1         42.98        -13.00        40.01 o
  -6  12   1         42.70         40.00        31.80 o
  -5  12   1       3069.24       3235.09       509.64 o
  -4  12   1      16443.32      19291.68      2687.40 o
  -3  12   1      13401.49      14885.35      1274.19 o
  -3  12   1      13401.49      12924.04      2015.38 o
  -2  12   1        195.85        214.35       476.56 o
  -1  12   1         96.09         72.82        90.45 o
   0  12   1          5.38        -28.97        49.14 o
   1  12   1        305.31        319.66       153.34 o
   1  12   1        305.31        227.39        99.42 o
   2  12   1        109.26        113.92        73.90 o
   2  12   1        109.26        115.65       101.50 o
   3  12   1        521.84        456.82        97.84 o
   4  12   1       1503.39       1695.84       335.48 o
   4  12   1       1503.39       1970.83       285.34 o
   5  12   1        703.82        676.46       215.07 o
   6  12   1         76.10        104.62       198.91 o
   7  12   1       1009.68       1082.61       192.45 o
   8  12   1        114.79        199.74        95.20 o
 -14  13   1          2.42        -33.75       116.41 o
 -13  13   1        777.68        732.63       156.53 o
 -12  13   1         39.29         53.79        82.09 o
 -11  13   1        210.75        233.60        79.99 o
 -10  13   1        608.91        469.96        95.60 o
  -9  13   1        607.43        762.41       195.85 o
  -8  13   1       2416.54       2235.61       263.41 o
  -7  13   1         70.38        156.00       104.07 o
  -6  13   1       1435.74       1184.79       407.09 o
  -5  13   1       4962.02       3173.89       626.88 o
  -5  13   1       4962.02       4946.36       802.09 o
  -4  13   1        121.56        111.22       124.09 o
  -4  13   1        121.56        209.37       148.43 o
  -3  13   1       6181.79       7705.18       654.30 o
  -3  13   1       6181.79       6508.05      1035.27 o
  -2  13   1        550.20        502.22       161.07 o
  -2  13   1        550.20        576.15       208.35 o
  -1  13   1        301.63        294.96        68.52 o
   0  13   1         25.65         49.45        59.14 o
   1  13   1        900.54       1222.61       147.73 o
   1  13   1        900.54       1128.57       155.09 o
   2  13   1       2250.68       2618.25       324.99 o
   2  13   1       2250.68       2763.66       353.00 o
   3  13   1       2321.77       3113.38       530.99 o
   3  13   1       2321.77       2210.18       307.01 o
   4  13   1        347.35        598.35       129.56 o
   4  13   1        347.35        229.01       267.92 o
   5  13   1        275.16        131.66       127.70 o
   6  13   1       1769.87       1670.81       312.32 o
   7  13   1       1370.11       1416.70       174.03 o
 -14  14   1          7.06       -139.66       139.66 o
 -13  14   1        558.22        354.03       131.48 o
 -12  14   1        621.81        378.49       124.89 o
 -11  14   1        540.96       1433.63       708.32 o
 -10  14   1          8.06          4.09       142.59 o
  -9  14   1        857.31        719.43       172.57 o
  -8  14   1       4045.94       5020.41       847.48 o
  -7  14   1       3088.62       3344.71       346.01 o
  -6  14   1        774.00       1108.74       568.32 o
  -5  14   1        580.16        583.01       158.81 o
  -5  14   1        580.16        686.12       154.90 o
  -4  14   1       1191.37       1458.55       155.35 o
  -3  14   1        355.36        284.10        80.22 o
  -3  14   1        355.36        325.10        89.10 o
  -3  14   1        355.36        318.21       171.36 o
  -2  14   1         30.54         10.34        79.18 o
  -2  14   1         30.54          3.69        53.14 o
  -1  14   1        776.41        839.49       145.91 o
   0  14   1         22.27         16.22        47.81 o
   1  14   1         14.68         17.46        71.98 o
   1  14   1         14.68         19.05       131.97 o
   2  14   1        559.67        496.89       127.90 o
   2  14   1        559.67        669.00       150.34 o
   3  14   1        331.40        147.04       201.37 o
   3  14   1        331.40         95.68       187.34 o
   4  14   1        141.58        179.51       201.11 o
   4  14   1        141.58        154.01       324.24 o
   5  14   1        127.91        129.97        85.96 o
   6  14   1         41.21        -36.29       116.85 o
   6  14   1         41.21       -236.83       241.35 o
   7  14   1        826.61        954.02       157.62 o
 -13  15   1        433.57        242.22       266.48 o
 -12  15   1        658.27        465.22       138.74 o
 -11  15   1       4737.82       5851.21      1638.12 o
 -10  15   1       1420.58       1726.50       215.32 o
  -9  15   1        237.23        240.84       193.21 o
  -9  15   1        237.23        188.69       255.65 o
  -8  15   1       1587.68       1431.37       263.12 o
  -8  15   1       1587.68       2098.82       367.43 o
  -7  15   1       1734.92       1507.65       203.31 o
  -6  15   1       1292.13       1185.28       186.61 o
  -6  15   1       1292.13        909.85       406.49 o
  -5  15   1       5933.80       8354.58       935.96 o
  -5  15   1       5933.80       7495.22       868.41 o
  -4  15   1        266.99        236.47       182.09 o
  -3  15   1       2432.25       2509.58       299.79 o
  -3  15   1       2432.25       2787.36       350.98 o
  -2  15   1       1667.02       1506.56       170.76 o
  -2  15   1       1667.02       1316.76       265.20 o
  -1  15   1        973.08       1003.78       184.82 o
   0  15   1       1372.38       1683.47       219.17 o
   0  15   1       1372.38        986.14       414.34 o
   1  15   1        857.55        951.92       128.65 o
   2  15   1       1503.88       1856.62       244.06 o
   2  15   1       1503.88       1650.38       526.45 o
   2  15   1       1503.88       1732.25       833.35 o
   3  15   1         26.68         36.58       227.25 o
   3  15   1         26.68       -104.79       280.23 o
   4  15   1         74.38         95.39       121.38 o
   5  15   1         80.26        115.82       142.24 o
   6  15   1        262.78        303.20       183.20 o
 -13  16   1         53.56        -56.32       255.61 o
 -12  16   1        223.41         50.96       199.22 o
 -11  16   1        345.70        447.95       177.25 o
 -10  16   1         23.73         16.15       142.80 o
 -10  16   1         23.73         28.94       160.64 o
  -9  16   1          0.47          0.67        97.74 o
  -9  16   1          0.47          0.25        98.65 o
  -8  16   1        244.06        209.24       142.20 o
  -8  16   1        244.06        301.63       255.63 o
  -7  16   1        460.61        551.99       148.48 o
  -6  16   1        183.92        202.75       137.63 o
  -6  16   1        183.92        210.02       346.41 o
  -5  16   1        606.52        484.20       205.72 o
  -5  16   1        606.52        605.62       135.62 o
  -4  16   1        538.03        502.71       175.31 o
  -3  16   1       1220.90       1379.20       186.37 o
  -3  16   1       1220.90       1184.50       357.90 o
  -2  16   1          4.90          3.74        73.96 o
  -2  16   1          4.90          4.61       171.26 o
  -1  16   1        731.09        823.05       124.97 o
   0  16   1        411.41        264.31       185.70 o
   1  16   1       1618.58       1749.31       171.22 o
   2  16   1       1603.43       2244.27       726.80 o
   2  16   1       1603.43       1798.64       229.89 o
   3  16   1        945.60        746.71       305.94 o
   3  16   1        945.60       1572.74       605.42 o
   4  16   1        433.97        543.24       116.32 o
   5  16   1         45.62         35.52       183.86 o
 -12  17   1        187.68         75.04       506.75 o
 -12  17   1        187.68        107.63       335.99 o
 -11  17   1        550.61        746.00       130.45 o
 -11  17   1        550.61        248.21       194.93 o
 -10  17   1        143.64        187.09       132.61 o
 -10  17   1        143.64        174.03       242.43 o
  -9  17   1       2187.84       1825.87       431.53 o
  -9  17   1       2187.84       2006.21       244.34 o
  -8  17   1        982.87        304.44       340.04 o
  -7  17   1       3261.69       3293.72       658.21 o
  -6  17   1         20.76         31.94       475.04 o
  -6  17   1         20.76         26.04        85.41 o
  -5  17   1        113.06        208.85       297.59 o
  -5  17   1        113.06         10.12       179.01 o
  -3  17   1        810.97       1121.87       199.12 o
  -2  17   1          2.21          2.31       111.48 o
  -1  17   1        136.53         27.77        88.75 o
   0  17   1       1408.46       1577.42       297.13 o
   1  17   1       2335.45       2955.56       393.29 o
   2  17   1          2.89        -66.01       299.94 o
   2  17   1          2.89          1.79       100.42 o
   3  17   1       1043.55        450.15       213.21 o
   3  17   1       1043.55       2467.64       796.61 o
   3  17   1       1043.55       1251.59       374.59 o
 -11  18   1          1.52          0.64       101.51 o
 -10  18   1        277.31        145.45       106.86 o
 -10  18   1        277.31        127.02       262.89 o
  -9  18   1        315.26        571.15       187.12 o
  -7  18   1        130.20        167.65       100.84 o
  -6  18   1        530.89        599.73       144.34 o
  -5  18   1        280.87        -28.09       233.53 o
  -4  18   1          4.13        -84.50        90.65 o
  -3  18   1        148.33        547.76       323.81 o
  -2  18   1       1555.56       1796.97       445.68 o
  -1  18   1       2462.03       1710.68       303.01 o
   0  18   1          3.06        -61.11       111.90 o
   1  18   1          0.24         -0.94       126.67 o
   2  18   1          3.58        -36.35       179.39 o
 -10  19   1        679.18        560.43       198.93 o
 -10  19   1        679.18        613.41       318.60 o
  -9  19   1          0.10         -1.31       203.29 o
  -8  19   1        117.93         21.98       134.34 o
  -7  19   1          2.45          3.55       133.02 o
  -6  19   1       2827.80       2867.10       353.94 o
  -5  19   1       1742.33       1038.02       421.93 o
  -4  19   1        529.86        674.50       310.02 o
  -4  19   1        529.86        428.97       221.32 o
  -3  19   1        179.32        243.98       198.52 o
  -2  19   1         72.89        159.73       207.08 o
  -1  19   1       1423.00        769.76       177.37 o
   0  19   1        653.66        529.07       181.63 o
  -8  20   1        796.04        705.65       249.83 o
  -7  20   1        372.70         28.53       193.96 o
  -6  20   1        120.81        225.64       198.23 o
  -5  20   1        420.92       3115.74       836.05 o
  -5  20   0       1380.63       3324.99       892.20 o
  -4  20   1        150.68         96.08       100.65 o
  -3  20   1         19.20        160.80       239.12 o
  -2  20   1       1008.42        718.06       453.77 o
   4 -21   2       1485.72        527.88       150.62 o
   5 -21   2         47.12         25.97       111.56 o
   6 -21   2          0.15        328.59       131.87 o
   1 -20   2        687.98        797.60       121.14 o
   2 -20   2        283.22        204.63       100.72 o
   3 -20   2       1095.50        698.95       122.33 o
   4 -20   2        210.49          1.22        92.68 o
   5 -20   2        139.73         18.85       281.90 o
   6 -20   2         47.25        -21.81       127.11 o
   7 -20   2        184.66        173.11       104.65 o
   8 -20   2        564.91        591.00       549.59 o
   8 -20   2        564.91        418.77       456.67 o
   9 -20   2        203.47        188.60       221.76 o
  -1 -19   2        628.62          2.01       499.25 o
   0 -19   2         86.59        -37.13       101.97 o
   1 -19   2        130.39        -23.48        83.31 o
   2 -19   2        447.41       -341.76       362.46 o
   3 -19   2         31.60        -26.76       240.77 o
   4 -19   2         58.07        164.11       106.33 o
   6 -19   2         38.83        -14.70       141.94 o
   7 -19   2       3596.30       3513.62       433.63 o
   8 -19   2       1646.23        973.89       145.91 o
   9 -19   2         37.48       -150.62       150.62 o
  10 -19   2        290.97        -77.23       178.45 o
  -3 -18   2         45.93         87.22       118.80 o
  -2 -18   2        454.90        623.69       189.87 o
  -1 -18   2         49.17        178.47        98.71 o
   0 -18   2        832.47        782.38       140.09 o
   1 -18   2        197.90        269.23       431.02 o
   2 -18   2        669.43        734.48       209.43 o
   3 -18   2        599.14        650.38       219.13 o
   4 -18   2        831.84       1205.74       492.44 o
   6 -18   2          1.64         89.53       199.15 o
   7 -18   2       1139.12       1090.57       181.14 o
   8 -18   2         15.17        -40.05       154.06 o
   9 -18   2         79.87        127.36       166.49 o
   9 -18   2         79.87          8.55       211.63 o
  10 -18   2          4.60        -30.01       281.89 o
  11 -18   2        568.93        771.23       236.45 o
  -4 -17   2        558.14        601.09       143.29 o
  -3 -17   2          1.12        -61.06       113.03 o
  -2 -17   2          0.12        193.69       180.53 o
  -1 -17   2        420.03        384.43       104.01 o
   0 -17   2          0.32        -87.62        87.62 o
   1 -17   2        273.78        411.68       270.27 o
   2 -17   2        517.55        543.95       188.58 o
   3 -17   2       1181.89       1436.41       579.73 o
   6 -17   2        228.76        355.78       262.76 o
   7 -17   2        133.25        114.44        96.04 o
   8 -17   2        160.70        141.08       212.39 o
   8 -17   2        160.70        179.78       227.12 o
   9 -17   2       1500.91       1829.31       303.12 o
   9 -17   2       1500.91       1525.74       313.37 o
  10 -17   2        839.09       1068.27       170.43 o
  11 -17   2          1.53          2.00       101.01 o
  11 -17   2          1.53          4.59       150.98 o
  12 -17   2        223.38        307.38       268.51 o
  -5 -16   2        225.78        108.67        93.02 o
  -4 -16   2        187.82        597.52       338.13 o
  -4 -16   2        187.82        244.15       226.81 o
  -3 -16   2         11.41         -3.83       308.96 o
  -3 -16   2         11.41         12.13       142.18 o
  -1 -16   2       1353.01       1957.78       695.59 o
   0 -16   2       4010.54       4443.59       480.26 o
   1 -16   2         26.87        132.77       330.81 o
   2 -16   2          6.48        122.88       115.58 o
   3 -16   2         99.70        -53.72       198.77 o
   6 -16   2       4394.64       3062.97       519.87 o
   7 -16   2        731.92       1035.38       242.96 o
   8 -16   2        680.86        496.93       196.19 o
   8 -16   2        680.86        830.19       152.85 o
   9 -16   2          0.76          0.60        69.88 o
  10 -16   2        687.40        703.42       113.18 o
  11 -16   2        619.69        515.04       154.89 o
  11 -16   2        619.69        971.03       272.58 o
  12 -16   2        302.64        601.02       253.19 o
  13 -16   2        547.74       1005.91       163.45 o
  -6 -15   2         53.89        274.79       319.64 o
  -5 -15   2         32.10        -17.69        93.57 o
  -4 -15   2       1250.52       1120.18       617.45 o
  -3 -15   2        453.73        443.75       142.30 o
  -3 -15   2        453.73        665.26       354.93 o
  -2 -15   2         13.26         -4.94        72.46 o
  -1 -15   2          3.69        -60.99        60.99 o
   0 -15   2         12.48        -41.35        56.85 o
   1 -15   2         10.74        -27.15       105.65 o
   1 -15   2         10.74          1.82       102.70 o
   2 -15   2         53.89         59.38       112.64 o
   4 -15   2         76.93         20.05       113.38 o
   4 -15   2         76.93         85.22       177.29 o
   5 -15   2       1299.61        962.93       226.24 o
   6 -15   2       2062.45       2044.39       202.90 o
   7 -15   2        474.83        583.11       129.94 o
   8 -15   2       1330.75       1763.08       177.21 o
   9 -15   2        128.95         -6.50        65.07 o
  10 -15   2        206.71        196.61        89.92 o
  11 -15   2       1428.85       1667.81       376.91 o
  12 -15   2        612.92        770.95       248.03 o
  13 -15   2         90.49        194.23       114.40 o
  -7 -14   2        180.65          5.84       265.98 o
  -6 -14   2        176.81        382.07       189.21 o
  -5 -14   2         55.46         50.73       363.27 o
  -5 -14   2         55.46        108.88       180.80 o
  -4 -14   2          2.27         -0.48       278.85 o
  -4 -14   2          2.27          2.24       135.48 o
  -3 -14   2          1.89        -23.85       248.30 o
  -3 -14   2          1.89          0.32       113.74 o
  -2 -14   2       2018.26       1788.06       359.09 o
  -2 -14   2       2018.26       1024.21       327.60 o
  -1 -14   2        127.93        155.06        84.94 o
   0 -14   2       1720.12       1673.45       109.15 o
   1 -14   2         23.34        -70.19        82.33 o
   1 -14   2         23.34       -112.31       112.31 o
   2 -14   2         20.85         22.12        81.93 o
   3 -14   2       1606.17       1589.05       154.94 o
   4 -14   2       4162.23       4511.65       441.99 o
   4 -14   2       4162.23       4515.32       737.74 o
   5 -14   2        571.90        618.46       343.10 o
   6 -14   2         18.95         71.38       101.84 o
   7 -14   2        130.12         32.71        87.81 o
   8 -14   2        121.88        175.04        96.80 o
   9 -14   2         39.16         15.43        70.15 o
  10 -14   2        268.84        215.55       174.21 o
  11 -14   2       1241.56       1082.27       152.66 o
  12 -14   2       4324.59       3832.70       576.39 o
  13 -14   2        745.70        573.62       287.17 o
  14 -14   2        653.58        140.24       226.53 o
  -8 -13   2       1347.26       1157.16       130.58 o
  -7 -13   2        612.57        814.75       212.46 o
  -6 -13   2          0.33         -0.27       257.05 o
  -6 -13   2          0.33         -0.41       155.76 o
  -5 -13   2        738.18        584.71       162.10 o
  -5 -13   2        738.18       1000.94       267.98 o
  -4 -13   2       2170.14       1954.61       255.53 o
  -4 -13   2       2170.14       2770.89       486.28 o
  -3 -13   2       3050.73       2755.41       252.82 o
  -3 -13   2       3050.73       3857.38       640.41 o
  -2 -13   2       4657.05       5314.51       853.16 o
  -2 -13   2       4657.05       4452.52       701.90 o
  -1 -13   2        426.20        447.12       312.32 o
   0 -13   2          3.94          2.45       132.79 o
   1 -13   2        676.95        545.54        71.43 o
   1 -13   2        676.95        605.04       174.82 o
   2 -13   2         23.37         21.88        38.18 o
   3 -13   2       1230.72       1378.73       131.27 o
   4 -13   2        598.79        723.24        67.04 o
   5 -13   2         16.84         22.89       124.46 o
   6 -13   2         27.30         21.53       116.35 o
   7 -13   2         19.48         18.21       109.16 o
   8 -13   2        231.91          9.43       111.15 o
   9 -13   2         44.01         37.95       128.91 o
  10 -13   2          1.78        -70.99        77.11 o
  11 -13   2        123.39        103.76        92.49 o
  12 -13   2        371.08        473.60       304.90 o
  13 -13   2         18.15         15.22       314.83 o
  14 -13   2        413.62        145.70       131.65 o
  -9 -12   2        121.91        800.17       324.59 o
  -8 -12   2         10.65          1.39       375.19 o
  -7 -12   2         47.37        -51.11        66.17 o
  -6 -12   2        264.64        158.98       173.50 o
  -6 -12   2        264.64        512.46       237.64 o
  -5 -12   2          2.15         -0.01        75.55 o
  -4 -12   2        572.75        605.81       196.31 o
  -4 -12   2        572.75        462.22       115.90 o
  -3 -12   2       1434.58       1495.67       357.16 o
  -3 -12   2       1434.58       1756.55       307.57 o
  -2 -12   2       4235.35       4584.63       391.61 o
  -2 -12   2       4235.35       4518.48       734.32 o
  -1 -12   2        823.59       3419.30      1350.41 o
   0 -12   2         61.09         59.62        72.86 o
   1 -12   2        172.97        121.16        36.52 o
   2 -12   2        185.24        184.31        43.60 o
   3 -12   2        788.40        737.90       103.07 o
   4 -12   2       5645.96       5925.13       370.86 o
   5 -12   2         19.78         47.27       131.86 o
   6 -12   2         67.25         53.24       148.51 o
   7 -12   2       1551.18       1646.20       205.91 o
   8 -12   2       4058.25       4058.02       400.71 o
   9 -12   2         91.29        144.34       304.32 o
  10 -12   2       1327.48       1505.97       148.82 o
  11 -12   2        423.77        514.64        92.30 o
  12 -12   2       3548.30       2937.19       291.10 o
  13 -12   2         60.85         64.80       117.32 o
  14 -12   2        120.61         13.85       103.83 o
  -9 -11   2         12.45         11.27       108.19 o
  -8 -11   2        375.30        397.84       106.86 o
  -7 -11   2         39.14        -36.19        62.99 o
  -6 -11   2       1091.48       1043.06       228.68 o
  -6 -11   2       1091.48       1012.00       267.13 o
  -5 -11   2        272.82        289.66        69.87 o
  -4 -11   2        770.97        747.45        68.39 o
  -3 -11   2        201.84        294.31       191.62 o
  -3 -11   2        201.84        189.47       126.17 o
  -2 -11   2       1237.47       1249.72       119.00 o
  -1 -11   2       1756.81       1203.94       221.45 o
   0 -11   2       3303.01       3859.91       296.08 o
   1 -11   2       1130.41        791.08        68.97 o
   2 -11   2         36.40         36.20       146.86 o
   3 -11   2       2491.82       2585.38       310.15 o
   4 -11   2       8738.80      10311.41       906.16 o
   5 -11   2       1558.37       1779.41        94.07 o
   6 -11   2        668.04        678.45       253.37 o
   7 -11   2        445.89        346.19       125.60 o
   8 -11   2        265.54        177.61       203.33 o
   9 -11   2         55.15        -17.33        41.83 o
  10 -11   2         14.11        -12.64        69.13 o
  11 -11   2        305.38        440.85        85.64 o
  12 -11   2          5.39         37.49        82.01 o
  13 -11   2        442.68        409.86        98.59 o
  14 -11   2         39.02        -53.98       124.30 o
 -10 -10   2       1584.81       1355.32       269.15 o
  -9 -10   2        724.51       1136.56       290.70 o
  -8 -10   2        125.64        158.23        75.02 o
  -7 -10   2        275.03        258.66        76.30 o
  -6 -10   2        246.97        254.89       283.13 o
  -5 -10   2       6464.18       6177.52       386.32 o
  -4 -10   2       2914.67       2815.11       185.53 o
  -3 -10   2        698.12        977.21        95.16 o
  -2 -10   2       6520.25       3946.70       468.76 o
  -1 -10   2        946.74       1158.52        62.56 o
   0 -10   2      15447.67      16690.97      1479.90 o
   1 -10   2       9443.30      10774.38      1105.10 o
   2 -10   2         60.14         63.52       446.78 o
   3 -10   2       7623.43       8307.65      1245.55 o
   4 -10   2       6121.95       5786.25       430.81 o
   5 -10   2        234.61        137.26        27.50 o
   6 -10   2       2178.93       2589.53       145.18 o
   7 -10   2       1091.79       1105.85       280.35 o
   8 -10   2       2050.69       2434.01       144.33 o
   9 -10   2        146.98        269.06        46.61 o
  10 -10   2        287.12        285.04        53.29 o
  11 -10   2       2502.19       2784.86       239.81 o
  12 -10   2       1840.56       1969.90       163.57 o
  13 -10   2        291.45        249.05        86.59 o
  14 -10   2        252.77        117.32       189.41 o
  15 -10   2        130.87       -117.73       236.12 o
 -11  -9   2          3.96        -16.91        96.81 o
 -10  -9   2        102.02        159.02       134.05 o
  -9  -9   2         78.81        122.41       257.18 o
  -8  -9   2         68.50        -25.79        63.00 o
  -7  -9   2        541.86        615.94        92.41 o
  -6  -9   2       2966.07       1935.26       270.28 o
  -5  -9   2         30.12         31.97       319.82 o
  -4  -9   2       5830.25       6320.07       457.05 o
  -3  -9   2       5323.75       4610.95       364.90 o
  -2  -9   2        208.52        213.78        31.78 o
  -1  -9   2       3530.60       3639.59       177.00 o
   0  -9   2       1051.76        740.42        64.11 o
   1  -9   2       3962.44       3126.36       319.53 o
   2  -9   2       1053.21        878.03       148.22 o
   3  -9   2       4986.11       5174.77       337.64 o
   4  -9   2        340.21        358.32        33.58 o
   5  -9   2        688.29        943.19        59.83 o
   6  -9   2       1887.62       2330.22       118.91 o
   7  -9   2       7911.10       8279.86       392.00 o
   8  -9   2       9407.57       9594.02       523.29 o
   9  -9   2       1603.08       1659.05        86.23 o
  10  -9   2         85.03        126.60        47.36 o
  11  -9   2        422.35        512.52        69.74 o
  12  -9   2        239.43        307.02        75.89 o
  13  -9   2       1459.01       1283.26       237.95 o
  14  -9   2        659.25        604.14       168.17 o
  15  -9   2       1696.05        935.18       641.49 o
 -11  -8   2        124.24        138.93       118.86 o
  -9  -8   2        196.88        213.86        77.73 o
  -8  -8   2        494.73        392.97        73.92 o
  -7  -8   2        145.03        127.73        62.76 o
  -6  -8   2       1568.36       1774.15       149.59 o
  -5  -8   2        700.04        645.69       175.89 o
  -4  -8   2          0.67          0.66       516.95 o
  -3  -8   2       2279.02       2314.04       179.17 o
  -2  -8   2       8358.95       8288.04       409.87 o
  -1  -8   2        369.51        440.42        30.34 o
   0  -8   2        198.13        346.65        24.72 o
   1  -8   2       4160.52       5718.65       299.98 o
   2  -8   2      29975.56      31814.11      1717.98 o
   3  -8   2       6695.32       7506.82       405.41 o
   4  -8   2      21538.61      21595.09      1165.65 o
   5  -8   2       4357.88       4378.76       238.32 o
   6  -8   2        549.65        543.57        40.88 o
   7  -8   2        165.29        177.46        32.75 o
   8  -8   2         33.95         66.82        30.22 o
   9  -8   2       1602.72       1927.61        96.45 o
  10  -8   2       4621.04       4655.29       252.46 o
  11  -8   2       7421.01       6898.83       475.45 o
  12  -8   2       8544.21       8096.81       883.80 o
  13  -8   2          6.07         10.42       185.20 o
  14  -8   2        668.49        958.47       314.80 o
  15  -8   2        148.85        130.13       246.13 o
 -12  -7   2        156.59         52.39       168.78 o
  -9  -7   2         81.38        -31.62       114.72 o
  -8  -7   2        291.70        286.32        65.27 o
  -7  -7   2       1471.14       1066.45       138.55 o
  -6  -7   2       1317.78        998.19       140.38 o
  -5  -7   2        284.82        274.55       253.79 o
  -4  -7   2       5546.99       3587.90       413.62 o
  -3  -7   2       2309.43       2640.09       179.61 o
  -2  -7   2        510.25        756.60        43.16 o
  -1  -7   2        292.82        319.62        24.31 o
   0  -7   2       3956.40       4117.32       197.72 o
   1  -7   2       8068.52       8202.40       416.90 o
   2  -7   2        442.30        475.40        33.37 o
   3  -7   2       3797.09       3972.54       228.37 o
   4  -7   2       1136.03       1137.63        68.52 o
   5  -7   2        831.26        831.43        46.89 o
   6  -7   2       2532.55       2684.65       161.05 o
   7  -7   2        286.59        223.77        38.42 o
   8  -7   2       2900.80       1464.16       287.04 o
   9  -7   2        618.49        595.07       278.04 o
  10  -7   2       9419.60       9047.07       519.90 o
  11  -7   2        129.27        120.00       318.40 o
  12  -7   2         43.16          0.46       134.89 o
  12  -7   2         43.16         68.30       191.63 o
  13  -7   2         98.31        127.21       186.72 o
  14  -7   2         12.76         19.48        90.75 o
  15  -7   2         51.70         70.20       132.29 o
 -12  -6   2        719.55        633.90       219.07 o
 -12  -6   2        719.55       1278.17       292.55 o
 -11  -6   2         73.52        103.58       181.72 o
 -10  -6   2        748.88        744.00       237.43 o
  -9  -6   2        775.46        357.24       177.80 o
  -8  -6   2       4656.36       3705.13       284.78 o
  -7  -6   2        456.55        373.36       168.54 o
  -6  -6   2        953.71        898.87        61.96 o
  -5  -6   2        495.47        450.35        54.70 o
  -4  -6   2         26.43         90.99        26.17 o
  -3  -6   2       5259.33       5486.60       280.49 o
  -2  -6   2        161.22        244.45        26.00 o
  -1  -6   2         27.61         45.78        16.71 o
   0  -6   2      15888.27      14243.46       677.77 o
   1  -6   2       4217.29       3945.74       216.00 o
   2  -6   2       1104.86       1203.15        69.92 o
   3  -6   2       6793.33       6669.16       360.09 o
   4  -6   2       8549.73       8842.33       479.44 o
   5  -6   2        635.20        574.12        43.24 o
   6  -6   2        179.57         42.74        31.73 o
   7  -6   2       2204.84       2421.38       262.58 o
   8  -6   2       5690.13       7296.18       956.52 o
   8  -6   2       5690.13       6025.85       395.91 o
   9  -6   2       6288.76       5512.83       497.98 o
  10  -6   2         72.30        293.15       505.36 o
  11  -6   2        158.52        189.97       375.05 o
  11  -6   2        158.52        345.05       258.67 o
  12  -6   2       1292.66       1313.00       208.84 o
  13  -6   2       1668.11       1532.59       189.44 o
  14  -6   2       1444.63       1550.84       172.27 o
  15  -6   2         24.50         58.68       101.66 o
 -13  -5   2         31.92        106.13       107.03 o
 -12  -5   2        111.73        161.11       393.91 o
 -11  -5   2        737.61        328.56       199.23 o
 -10  -5   2        839.64        745.03       218.03 o
  -9  -5   2       3192.74       2925.05       523.25 o
  -8  -5   2        442.90        301.15        50.85 o
  -7  -5   2        448.57        420.80        34.22 o
  -6  -5   2       2323.95       2218.98       105.23 o
  -5  -5   2         77.95         45.94        21.83 o
  -4  -5   2      22515.44      21224.53       989.56 o
  -3  -5   2       7116.75       6839.47       319.53 o
  -2  -5   2          8.99         46.62        20.61 o
  -1  -5   2       4274.85       3787.99       182.48 o
   0  -5   2       2585.36       2377.69       117.16 o
   1  -5   2      16517.13      15231.75       892.89 o
   2  -5   2       8115.88       7223.12       410.29 o
   3  -5   2       8873.38       7915.09       490.34 o
   4  -5   2      14807.86      14362.30       803.49 o
   5  -5   2       3407.13       3134.17       227.87 o
   6  -5   2       4329.06       4398.63       323.11 o
   7  -5   2       2329.46       2846.29       168.07 o
   7  -5   2       2329.46       3008.59       590.33 o
   8  -5   2        107.96        102.98       257.25 o
   9  -5   2       1437.54       1460.08       116.68 o
  10  -5   2      15032.46      14371.00      1014.12 o
  11  -5   2       1027.76       1179.30       200.06 o
  12  -5   2         63.48         86.02       172.45 o
  13  -5   2        101.48        110.25       133.24 o
  14  -5   2          2.26          3.38       122.97 o
  15  -5   2        324.12        489.23       160.77 o
 -13  -4   2        667.80        602.40       105.84 o
 -12  -4   2        253.96        427.19       101.89 o
 -11  -4   2        393.55        289.51       408.39 o
 -10  -4   2       2052.24        628.05       829.39 o
  -9  -4   2        143.27         75.09        60.79 o
  -8  -4   2       5691.53       5445.66       275.28 o
  -7  -4   2        563.67        453.41        32.98 o
  -6  -4   2       2909.97       2343.88       111.71 o
  -5  -4   2       2308.82       2174.91       106.74 o
  -4  -4   2       1466.16       1406.87        71.23 o
  -3  -4   2       1951.33       1854.58        91.93 o
  -2  -4   2       5929.83       5794.64       294.51 o
  -1  -4   2      18352.08      17898.24       938.02 o
   0  -4   2      34587.79      35008.41      1839.55 o
   1  -4   2       7993.73       7591.09       411.10 o
   2  -4   2      37421.40      33456.54      2058.54 o
   3  -4   2       2977.37       2880.45       141.30 o
   4  -4   2       2772.52       2695.09       132.18 o
   5  -4   2       1967.00       1305.18       152.46 o
   6  -4   2        955.47        770.05        50.02 o
   7  -4   2        766.27        745.15        64.58 o
   8  -4   2        609.92        685.56        86.21 o
   9  -4   2          3.38          3.08        50.48 o
  10  -4   2         93.09        304.63        67.96 o
  11  -4   2         28.93         57.93       111.21 o
  13  -4   2         80.12        110.80        73.84 o
  14  -4   2        647.84        980.15       128.66 o
  15  -4   2         34.90         -5.48       192.32 o
 -13  -3   2          5.61         56.77        84.55 o
 -12  -3   2        670.46        697.25       100.83 o
 -11  -3   2       1014.56        990.96       112.74 o
 -10  -3   2       1924.33       1865.70       135.73 o
  -9  -3   2       6927.07       6460.44       328.00 o
  -8  -3   2          0.22        -22.26        26.87 o
  -7  -3   2       1531.00       1522.62        74.46 o
  -6  -3   2        284.84        242.46        24.58 o
  -5  -3   2      10178.59       9966.80       466.73 o
  -4  -3   2      15439.91      14406.24       671.50 o
  -3  -3   2       9168.25       8204.60       382.58 o
  -2  -3   2        465.61        403.27        24.96 o
  -1  -3   2      43657.06      43463.05      2059.67 o
   0  -3   2        511.33        339.45        22.85 o
   1  -3   2       2960.57       2548.02       159.26 o
   2  -3   2       3870.59       3573.58       195.15 o
   3  -3   2        474.52        537.79        32.78 o
   4  -3   2       4540.10       4609.56       229.50 o
   5  -3   2       2165.79       2467.64       142.07 o
   6  -3   2        985.85       1048.81        62.27 o
   7  -3   2        309.94        235.75        42.07 o
   8  -3   2       6788.10       7515.33       378.12 o
   9  -3   2          8.67         10.74       336.45 o
  10  -3   2       1432.32       1851.49       970.78 o
  11  -3   2        120.41        225.12       120.45 o
  12  -3   2       1021.87       1123.37       175.81 o
  13  -3   2        402.20        412.30       103.77 o
  14  -3   2       1075.66       1216.94       186.53 o
 -14  -2   2       1119.98        742.41       148.76 o
 -13  -2   2        701.64        629.42       106.44 o
 -12  -2   2         30.18         79.07        76.21 o
 -11  -2   2       3413.87       3221.74       273.42 o
 -10  -2   2        397.28        367.37        49.05 o
  -9  -2   2        738.94        804.66        52.72 o
  -8  -2   2       8139.17       7347.65       335.04 o
  -7  -2   2         33.10         32.29        22.65 o
  -6  -2   2       9043.19       8806.01       413.18 o
  -5  -2   2      17418.42      15654.67       730.32 o
  -4  -2   2       2404.89       2011.76        97.29 o
  -3  -2   2        588.08        567.08        31.61 o
  -2  -2   2        443.87        538.61        29.14 o
  -1  -2   2         11.08         39.67        10.46 o
   0  -2   2        110.85        126.92        43.18 o
   1  -2   2         60.75        -24.99        64.09 o
   2  -2   2       1440.94       1279.41        63.41 o
   3  -2   2        617.77        623.30        36.40 o
   4  -2   2       1075.06        961.30        68.01 o
   5  -2   2       1177.14       1092.83        69.29 o
   6  -2   2         72.35         73.47       340.33 o
   7  -2   2        697.91        634.78        62.51 o
   8  -2   2        703.75        688.54       118.25 o
   9  -2   2         14.17        148.26       150.08 o
  10  -2   2         96.79        100.03       252.45 o
  11  -2   2        611.65        413.93       162.90 o
  12  -2   2       1540.18       1692.35       250.59 o
  13  -2   2        529.86        539.56        98.36 o
  14  -2   2        842.91       1304.05       228.85 o
  14  -2   2        842.91        790.41       204.74 o
 -14  -1   2       1043.31        750.75       146.21 o
 -13  -1   2       1190.76       1032.71       129.80 o
 -12  -1   2       2855.40       2679.76       235.75 o
 -11  -1   2       6731.46       6111.10       417.75 o
 -10  -1   2        671.27        834.35        57.81 o
  -9  -1   2        155.95        182.83        32.54 o
  -8  -1   2       2487.01       2434.01       137.91 o
  -7  -1   2      19012.64      16659.17      1054.16 o
  -6  -1   2       2239.01       2247.95       268.47 o
  -5  -1   2       7390.32       6887.58       354.61 o
  -4  -1   2       8579.52       7531.65       350.57 o
  -3  -1   2      26641.72      23441.30      1151.63 o
  -2  -1   2       3231.83       3181.25       148.39 o
  -1  -1   2       3151.09       3051.53       145.40 o
   0  -1   2          0.75        -15.83        26.37 o
   1  -1   2       2922.77       2500.28       131.92 o
   2  -1   2      10992.45      10277.76       487.78 o
   3  -1   2        148.36        157.13        18.05 o
   4  -1   2       4061.76       4231.07       378.32 o
   5  -1   2       2137.69       2123.07       152.31 o
   6  -1   2        621.89       1146.78        71.65 o
   7  -1   2       2714.13       3482.78       359.16 o
   8  -1   2       1312.03       1638.62       258.89 o
   9  -1   2       2507.93       2485.74       729.73 o
  10  -1   2       1958.71       2699.91       394.05 o
  11  -1   2        793.75       1076.74       253.58 o
  11  -1   2        793.75        606.20       202.03 o
  12  -1   2       1647.20       1656.92       288.46 o
  13  -1   2         68.70        160.88       166.03 o
  14  -1   2          4.81         10.93       165.92 o
 -14   0   2         99.66        128.81       114.85 o
 -13   0   2        116.08         48.38        84.81 o
 -12   0   2        490.20        552.69        91.95 o
 -11   0   2       2068.55       1999.09       119.37 o
 -10   0   2        265.80        273.25        39.37 o
  -9   0   2        962.42       1104.41        65.41 o
  -8   0   2       9552.58       7628.58      1301.80 o
  -7   0   2      12972.58      12717.89       934.55 o
  -7   0   2      12972.58      14009.17      2572.33 o
  -6   0   2         16.46         15.40       168.30 o
  -5   0   2        265.29        232.49       719.38 o
  -4   0   2          2.82        -15.00        15.00 o
  -3   0   2         36.11         50.50        13.71 o
  -2   0   2       1116.39       1081.95        55.49 o
  -1   0   2       3038.87       3216.41       360.30 o
   0   0   2      65115.76      69054.05      6747.97 o
   1   0   2      27446.03      25367.79      2829.32 o
   2   0   2       7248.51       8458.89       444.71 o
   3   0   2       4652.67       4896.84       259.70 o
   4   0   2          6.75         11.72        56.40 o
   5   0   2       4394.19       4995.54       263.70 o
   6   0   2      15598.40      17104.11       896.41 o
   7   0   2      13070.16      14658.25      1163.94 o
   8   0   2          1.38          0.82       124.14 o
   9   0   2        471.22        536.68        62.47 o
  10   0   2        950.01       1037.96       113.39 o
  11   0   2        657.42        792.19       120.88 o
  12   0   2       1032.48       1008.75       141.83 o
  13   0   2         10.07        119.41        97.57 o
  14   0   2       1423.08       1455.34       155.53 o
 -14   1   2          8.43       -116.48       116.48 o
 -13   1   2        751.00        762.41       113.70 o
 -12   1   2        377.82        261.69        72.56 o
 -11   1   2        286.74        206.47        54.51 o
 -10   1   2       1243.00       1261.97        77.72 o
  -9   1   2       2357.40       1779.93       251.07 o
  -8   1   2         17.03         13.13        42.07 o
  -7   1   2         39.98         39.77        67.88 o
  -6   1   2      14892.82      17494.65      1025.19 o
  -5   1   2        647.83        594.81       173.97 o
  -4   1   2         95.47        124.51        16.12 o
  -3   1   2      19589.13      20245.79       999.28 o
  -2   1   2          0.21        111.27        29.92 o
  -2   1   2          0.21         72.99        28.71 o
  -1   1   2       1468.22       1908.91       171.24 o
  -1   1   2       1468.22       1756.77       107.92 o
   0   1   2       2482.78       2672.89       183.54 o
   1   1   2       3847.29       3775.79       280.21 o
   2   1   2      49845.60      50116.53      2623.92 o
   3   1   2         14.19         84.71        22.63 o
   4   1   2       4798.19       5519.71       777.99 o
   5   1   2      13271.58      14687.96       773.60 o
   6   1   2       1968.93       2241.88       476.99 o
   7   1   2        548.67        798.22       140.23 o
   8   1   2       4357.45       3984.58       901.18 o
   9   1   2        533.70        618.03        67.08 o
  10   1   2        353.03        480.04        77.54 o
  11   1   2        201.64        130.29        70.92 o
  12   1   2        188.91        211.97        83.40 o
  13   1   2         35.62        -85.37        85.37 o
 -15   2   2         29.89         83.25       136.37 o
 -14   2   2         35.97         54.19       117.90 o
 -13   2   2         32.33        -17.95        95.19 o
 -12   2   2       2774.46       2691.51       237.42 o
 -11   2   2       2940.17       3544.72       720.46 o
 -10   2   2        450.09        357.02        75.07 o
  -9   2   2         70.56         81.01        60.78 o
  -8   2   2       5965.61       6586.37       316.66 o
  -7   2   2       1976.38       1975.41       193.84 o
  -6   2   2         68.47         48.95        41.89 o
  -6   2   2         68.47         71.24        90.90 o
  -5   2   2        878.50       1832.24       408.04 o
  -4   2   2       1400.68       2053.09       105.44 o
  -3   2   2         52.48        108.20        19.58 o
  -2   2   2      11455.79      11066.06       874.71 o
  -2   2   2      11455.79      12309.62       983.22 o
  -1   2   2        433.90        591.40        63.99 o
  -1   2   2        433.90        619.90        91.07 o
   0   2   2        675.16        510.33        32.54 o
   1   2   2        386.29        759.95        43.47 o
   2   2   2         21.78         27.35        19.50 o
   3   2   2         48.19        104.48        30.54 o
   4   2   2       5055.14       3792.36       371.79 o
   4   2   2       5055.14       4466.83       634.51 o
   5   2   2       4264.31       4741.34       513.81 o
   6   2   2       2758.87       3367.49       653.15 o
   7   2   2       3155.85       2779.70       407.62 o
   8   2   2       1808.05       1819.86       105.07 o
   9   2   2         20.64         34.49        51.63 o
  10   2   2       1464.12       1503.99       120.65 o
  11   2   2       1137.33       1135.67       121.09 o
  12   2   2       2806.35       2797.29       242.79 o
  13   2   2        519.75        411.96       102.25 o
 -15   3   2       1255.62       1287.87       283.81 o
 -14   3   2        786.13       -147.90       353.47 o
 -13   3   2         15.06         24.14       103.71 o
 -12   3   2        614.09        298.51       198.45 o
 -11   3   2        104.76         97.99       328.27 o
 -10   3   2       5403.44       4573.34       815.48 o
  -9   3   2       1375.81       1271.18        84.36 o
  -8   3   2       4278.71       4461.92       235.78 o
  -7   3   2        677.35        590.96        87.36 o
  -5   3   2        285.67        445.40        45.70 o
  -4   3   2       3725.48       4358.76       223.21 o
  -3   3   2       1712.45       1887.78       154.02 o
  -2   3   2      35790.81      33791.06      3769.50 o
  -1   3   2      24217.08      24842.70      2771.37 o
  -1   3   2      24217.08      25566.67      2542.31 o
   0   3   2      16407.98      16765.73      1244.69 o
   1   3   2        179.62         87.39        19.92 o
   2   3   2        554.30        530.59        34.91 o
   3   3   2       2049.32       2130.25       193.47 o
   4   3   2       1897.80       1638.20       112.14 o
   5   3   2       1329.90       1194.09        88.33 o
   6   3   2       1254.29       1093.66        72.69 o
   7   3   2       1573.22       1478.43        85.25 o
   8   3   2       2845.19       2823.28       171.62 o
   9   3   2       3665.33       3310.02       214.59 o
  10   3   2        362.68        310.06        76.97 o
  11   3   2         88.16         17.69        74.12 o
  12   3   2        448.86        535.37       100.59 o
  13   3   2        542.49        558.60       106.15 o
 -15   4   2        208.08        233.56       409.89 o
 -13   4   2         46.79       -181.09       181.09 o
 -12   4   2       3145.19       3025.29       374.77 o
 -11   4   2       4140.82       4307.65       743.67 o
  -9   4   2         77.66         58.52        38.90 o
  -9   4   2         77.66        -23.33        42.82 o
  -8   4   2       1881.28       2130.18       105.32 o
  -7   4   2        615.35        641.26       194.44 o
  -6   4   2         25.43         27.72        55.39 o
  -5   4   2        782.46        499.16        47.88 o
  -4   4   2       7331.34       7411.32       831.15 o
  -3   4   2        862.48        894.86        81.36 o
  -2   4   2       4930.49       4400.86       499.26 o
  -1   4   2        173.51         15.11        67.16 o
   0   4   2       6278.33       6331.06       944.40 o
   1   4   2       2171.11       2467.64       134.48 o
   2   4   2        240.75        330.29        25.38 o
   3   4   2         30.97         69.90        20.39 o
   4   4   2       2215.09       1859.36       100.95 o
   5   4   2        889.76        797.83        50.94 o
   6   4   2        960.09        929.10        55.09 o
   7   4   2        348.10        306.09        38.45 o
   8   4   2          0.20         54.62        49.29 o
   9   4   2        340.18        311.22        71.35 o
  10   4   2       3075.15       2972.43       243.36 o
  11   4   2        361.54        324.90        80.49 o
  12   4   2         60.13        124.93        82.56 o
 -15   5   2       2611.57       3116.20       427.08 o
 -14   5   2          1.24          1.51        86.23 o
 -13   5   2          0.50          0.58       151.09 o
 -12   5   2       1368.39       1728.16       391.97 o
 -10   5   2        310.66        410.82       129.79 o
  -9   5   2        266.78        267.07        54.62 o
  -8   5   2        592.91        645.33       170.66 o
  -7   5   2         91.28        292.29        44.67 o
  -5   5   2        403.78        506.88       109.99 o
  -4   5   2      16893.16      17270.48      2574.05 o
  -3   5   2      11030.47      10224.43       798.12 o
  -2   5   2         77.53        322.43       111.93 o
  -1   5   2        155.18         98.91        73.93 o
   0   5   2       6044.99       5043.94       414.69 o
   1   5   2         47.99        139.54        20.48 o
   2   5   2       7509.69       7756.09       399.91 o
   3   5   2        224.32        269.47        26.20 o
   4   5   2       1263.78       1141.02        74.41 o
   5   5   2       4537.50       4290.53       205.13 o
   6   5   2        144.06        178.19        30.94 o
   7   5   2        110.81        145.05        38.93 o
   8   5   2        115.41         36.05        61.21 o
   9   5   2        137.58        132.81        65.39 o
  10   5   2       2363.72       2168.50       187.64 o
  11   5   2       1638.01       1802.76       170.18 o
  12   5   2          3.37        -16.67        85.19 o
 -15   6   2        481.35        537.77       133.99 o
 -14   6   2        517.93        515.25       104.96 o
 -13   6   2        368.76        584.13       167.43 o
 -12   6   2         41.97         20.89       147.41 o
 -10   6   2       2544.95       3446.32       375.01 o
  -9   6   2       3595.43       4357.47       232.24 o
  -8   6   2       1362.91       1365.42       219.12 o
  -8   6   2       1362.91       1201.67       330.93 o
  -7   6   2        327.89        360.21       233.04 o
  -7   6   2        327.89        327.43       216.44 o
  -6   6   2        681.41        711.27        80.69 o
  -6   6   2        681.41        940.09       139.22 o
  -5   6   2       1337.48       1109.70        60.11 o
  -4   6   2      13641.74      15527.66      2316.39 o
  -3   6   2      12940.46      12938.75      1931.14 o
  -2   6   2       6381.45       7936.13       499.22 o
  -1   6   2        896.43       1018.72        69.89 o
   0   6   2       2189.41       1915.15       131.36 o
   1   6   2       6929.34       6431.03       353.85 o
   2   6   2         66.49         37.38        19.32 o
   3   6   2         26.57         14.75        21.82 o
   4   6   2        700.43        560.25        38.78 o
   5   6   2         32.08         59.92        29.64 o
   6   6   2       2614.63       2411.04       119.80 o
   7   6   2       5886.54       4977.08       370.88 o
   8   6   2        764.66        700.08       102.51 o
   9   6   2       1932.54       2092.75       390.97 o
  10   6   2        405.25        354.66        99.04 o
  11   6   2         35.27        -46.75        79.07 o
  12   6   2         49.86         80.40        87.32 o
 -15   7   2         49.25         65.19       112.95 o
 -14   7   2       1453.33       2269.88       453.63 o
 -13   7   2       2895.53       5215.81       650.12 o
 -12   7   2        467.55        560.01       126.32 o
 -11   7   2         90.41        121.79       285.72 o
 -10   7   2         12.19          9.11        87.36 o
  -9   7   2       3387.84       3424.98       275.85 o
  -9   7   2       3387.84       3362.27       361.53 o
  -8   7   2       4775.31       5240.63       352.77 o
  -8   7   2       4775.31       4341.52       629.24 o
  -7   7   2        908.84        960.92       466.67 o
  -7   7   2        908.84        903.50       306.43 o
  -6   7   2       2363.83       2255.76       194.44 o
  -6   7   2       2363.83       2645.33       396.38 o
  -5   7   2       1989.15       2106.75       111.37 o
  -4   7   2      22050.42      24442.24      1445.91 o
  -3   7   2      27855.37      32371.88      2275.40 o
  -2   7   2       5626.14       5845.96       343.01 o
  -1   7   2       4119.58       4542.74       296.73 o
   0   7   2       1839.92       1926.23       120.51 o
   1   7   2        190.64        146.75        25.16 o
   2   7   2        813.20        739.97        48.09 o
   3   7   2       2031.14       1914.24       102.28 o
   4   7   2       5841.51       5471.06       274.10 o
   5   7   2          9.15         29.54        30.88 o
   6   7   2        216.99        200.80        55.86 o
   7   7   2        630.77        600.18        76.40 o
   8   7   2       3752.47       4189.20       735.33 o
   9   7   2         85.48        -30.39        76.55 o
  10   7   2       1291.02       1185.65       149.58 o
  11   7   2       1276.10       1352.79       214.36 o
 -15   8   2          2.22          4.26       205.28 o
 -14   8   2        175.31        446.66       171.67 o
 -13   8   2         79.91        225.29       205.08 o
 -12   8   2          1.74          3.22       246.03 o
 -11   8   2        965.07         26.96       179.05 o
 -10   8   2       3004.08       2577.83       380.21 o
 -10   8   2       3004.08       3218.43       507.38 o
  -9   8   2        234.99        238.33       478.35 o
  -9   8   2        234.99        239.00       255.18 o
  -8   8   2       2153.58       1862.27       283.80 o
  -7   8   2       4997.25       4768.14       597.95 o
  -6   8   2       1130.11        991.17       225.60 o
  -5   8   2        333.59        554.84        41.99 o
  -4   8   2          0.75         28.51        21.28 o
  -3   8   2        248.02        256.03        29.17 o
  -2   8   2       2020.06       2702.62       178.28 o
  -1   8   2       4402.99       4959.18       294.84 o
   0   8   2       2984.22       3432.66       208.27 o
   1   8   2       3859.41       3846.95       258.72 o
   2   8   2       1010.72       1082.70        65.42 o
   3   8   2       1586.78       1299.53        87.38 o
   4   8   2       3882.87       3285.68       308.56 o
   5   8   2       1264.84        897.91       255.39 o
   6   8   2        554.11        674.30        76.98 o
   7   8   2       2085.99       1992.41       178.84 o
   8   8   2         78.65         57.24       199.02 o
   9   8   2         71.35        -27.30       134.24 o
  10   8   2          5.56         54.21       173.46 o
  11   8   2        269.03        475.46       203.83 o
 -15   9   2        514.32       1306.53       309.20 o
 -14   9   2        118.02        364.49       217.80 o
 -13   9   2        398.76         45.33       515.38 o
 -12   9   2       1456.61       1050.11       194.33 o
 -11   9   2         16.81        -59.20        59.20 o
 -10   9   2       1564.29       1050.42       225.87 o
  -9   9   2       2212.92       2247.46       165.33 o
  -8   9   2       1345.08       1802.65       103.98 o
  -7   9   2       6059.27       4875.54       692.73 o
  -6   9   2       2280.18       2542.93       170.09 o
  -5   9   2         12.76         30.73        22.81 o
  -4   9   2       2851.75       3256.93       211.74 o
  -3   9   2       1000.67        924.81        64.64 o
  -2   9   2       9200.34       9923.57       586.82 o
  -1   9   2       5774.70       6410.56       375.24 o
   0   9   2         32.64         94.00        25.68 o
   1   9   2        467.69        413.48        37.05 o
   2   9   2       1779.65       1675.37       107.30 o
   3   9   2       1105.52       1012.57       123.04 o
   3   9   2       1105.52        949.31       187.48 o
   4   9   2        444.56        378.37       118.29 o
   5   9   2        232.22        402.79        75.44 o
   6   9   2        145.35        190.90        62.25 o
   7   9   2       1269.23       1406.97       515.43 o
   8   9   2        104.04        184.11       105.58 o
   9   9   2         15.15        141.00       155.56 o
  10   9   2        204.06        264.19       181.99 o
 -14  10   2        518.89        782.97       250.25 o
 -13  10   2        123.20        250.39       163.32 o
 -12  10   2          1.32         60.47        67.32 o
 -11  10   2        572.89        553.36        77.40 o
 -10  10   2       1356.34       1397.10       107.73 o
  -9  10   2        123.86        -22.58        41.37 o
  -8  10   2         10.50         11.00       740.40 o
  -7  10   2       3824.24       4051.31       231.02 o
  -6  10   2       1130.27       1181.69        72.92 o
  -5  10   2       2889.04       3201.72       196.70 o
  -4  10   2       2070.63       2496.28       179.52 o
  -3  10   2         35.59         54.49        31.43 o
  -2  10   2       3830.40       3752.87       280.25 o
  -1  10   2       1824.36       1962.96       151.31 o
   0  10   2       2221.85       2625.97       152.65 o
   1  10   2       3304.18       3023.56       190.32 o
   2  10   2        372.39        442.87       571.84 o
   3  10   2       2467.44       2241.40       344.94 o
   4  10   2        179.43        180.05       104.75 o
   5  10   2        153.19       2734.54       777.34 o
   6  10   2       3983.17       4086.71       383.44 o
   7  10   2       1752.78       2368.21       368.38 o
   8  10   2        144.82        292.70       125.72 o
 -13  11   2          6.27         -4.31        57.34 o
 -12  11   2       3242.38       2740.92       242.70 o
 -11  11   2       5623.37       6268.34       535.51 o
 -10  11   2       1093.08        819.55        86.24 o
  -9  11   2       1389.95       1224.26        92.00 o
  -7  11   2        339.31        405.80        40.41 o
  -6  11   2         52.28         36.51        31.69 o
  -5  11   2        486.08        626.99        45.79 o
  -4  11   2       9536.69      10574.13       892.74 o
  -3  11   2      17490.31      11248.44      1565.37 o
  -2  11   2       3404.47       3015.28       983.98 o
  -1  11   2         22.27         18.87        38.37 o
   0  11   2         69.09         50.39        36.64 o
   1  11   2        372.70        308.18       183.53 o
   2  11   2       4540.21       5264.85       534.96 o
   2  11   2       4540.21       6065.51       967.87 o
   3  11   2       9716.21      10303.86      1140.19 o
   3  11   2       9716.21      12024.96      1890.05 o
   4  11   2       8460.93       9652.93      1314.37 o
   5  11   2       4586.56       4897.44       789.45 o
   6  11   2         79.10        111.53        74.07 o
   7  11   2       2638.66       3632.64       513.65 o
   8  11   2        771.07       1035.17       251.91 o
   8  11   2        771.07        925.11       360.02 o
   9  11   2        818.22       1367.35       325.70 o
 -14  12   2         26.63          7.55       150.12 o
 -13  12   2        259.20        341.14       387.03 o
 -12  12   2          3.04         23.61        75.94 o
 -11  12   2        266.18        289.60        87.62 o
 -10  12   2         15.33        -43.91        55.95 o
  -9  12   2        167.59        129.06        53.03 o
  -8  12   2         48.04         33.56        40.71 o
  -7  12   2       2036.76       2132.57       133.39 o
  -6  12   2        955.40        906.38        63.08 o
  -5  12   2         29.36         59.75       160.17 o
  -4  12   2         63.12         61.04       140.83 o
  -3  12   2          2.09          2.25       331.26 o
  -3  12   2          2.09         15.89        61.22 o
  -2  12   2       7177.24       7782.28       818.22 o
  -2  12   2       7177.24       7880.82      1184.94 o
  -1  12   2        604.16        612.72       363.13 o
   0  12   2        587.21        524.00       200.68 o
   1  12   2       1749.12       1662.87       459.79 o
   1  12   2       1749.12       1908.86       221.13 o
   2  12   2         31.51         31.86       117.89 o
   2  12   2         31.51         44.36       112.12 o
   2  12   2         31.51       -100.81       142.07 o
   3  12   2        104.70        110.40        92.64 o
   3  12   2        104.70        117.48       224.63 o
   4  12   2          6.95          7.01        88.60 o
   4  12   2          6.95          4.92       214.77 o
   5  12   2         22.86         -1.99        91.72 o
   6  12   2       5673.32       6453.40       762.67 o
   7  12   2       1684.97       2106.95       293.97 o
   8  12   2        178.10        257.49       203.03 o
   8  12   2        178.10        277.61       125.95 o
 -14  13   2          8.41         20.35       111.50 o
 -13  13   2         11.44        -94.05        94.05 o
 -12  13   2        194.49         57.93        88.03 o
 -11  13   2        774.05        756.54       107.64 o
 -10  13   2        109.15        204.45        77.33 o
  -9  13   2          9.81        -36.11        89.24 o
  -8  13   2        300.37        220.10       114.84 o
  -7  13   2       1090.34       1328.26       139.64 o
  -6  13   2        178.62         71.37       168.60 o
  -5  13   2        140.18        182.08       190.12 o
  -5  13   2        140.18        101.09       130.53 o
  -4  13   2       2254.03       2310.36       405.98 o
  -4  13   2       2254.03       2572.58       205.46 o
  -3  13   2       1462.76       1566.70       152.89 o
  -3  13   2       1462.76       1644.98       182.47 o
  -2  13   2       1734.83       2036.37       226.56 o
  -2  13   2       1734.83       1809.48       396.47 o
  -1  13   2       2288.88       2603.00       385.35 o
   0  13   2        601.83        562.61       109.65 o
   1  13   2        131.52        195.03        61.69 o
   1  13   2        131.52        223.67       108.06 o
   2  13   2        713.24        580.63       196.80 o
   2  13   2        713.24        451.81       151.71 o
   3  13   2        414.14        514.77       125.80 o
   3  13   2        414.14        621.29       232.05 o
   4  13   2        605.60        477.65       121.68 o
   4  13   2        605.60        422.87       254.23 o
   5  13   2         13.56         25.38        65.38 o
   5  13   2         13.56         18.51       199.48 o
   6  13   2         12.33         18.68       202.99 o
   6  13   2         12.33         12.60        86.19 o
   7  13   2        771.73        818.34       110.64 o
 -14  14   2         11.70        117.10       125.22 o
 -13  14   2        156.80        228.41       134.57 o
 -12  14   2       1328.98       1236.22       168.74 o
 -11  14   2       3447.27       3529.38       360.95 o
 -10  14   2       5381.82       5054.42      1419.35 o
  -9  14   2       2020.38       2768.64       524.15 o
  -8  14   2       1219.06       1257.96       186.41 o
  -7  14   2       3113.45       2565.05       296.85 o
  -6  14   2        948.02        809.99       338.45 o
  -6  14   2        948.02       1403.78       300.79 o
  -5  14   2      10355.02      10527.34      1207.52 o
  -5  14   2      10355.02       9392.14       952.36 o
  -4  14   2       1230.73       1113.11       333.19 o
  -3  14   2       2484.39       2269.70       204.80 o
  -3  14   2       2484.39       2763.40       299.54 o
  -2  14   2        191.77        182.28       102.46 o
  -1  14   2         46.90         36.83        95.39 o
   0  14   2        129.20        161.88        97.51 o
   1  14   2         19.52         16.54        83.34 o
   1  14   2         19.52         19.64       237.49 o
   2  14   2       1994.28       2059.93       299.51 o
   2  14   2       1994.28       1896.12       358.19 o
   3  14   2       2204.33       2788.64       526.64 o
   3  14   2       2204.33       3207.41       912.01 o
   4  14   2        104.43       -101.55       101.55 o
   5  14   2       1085.73       1397.81       189.58 o
   6  14   2         76.38         18.73       142.84 o
 -13  15   2       1063.05       1013.05       222.26 o
 -12  15   2       1514.69       1775.39       906.89 o
 -11  15   2       1626.27       1794.40       658.83 o
 -10  15   2        304.13        373.06       275.10 o
 -10  15   2        304.13        212.29       195.30 o
  -9  15   2       2967.51       2236.38       321.91 o
  -9  15   2       2967.51       3666.93       617.26 o
  -8  15   2       3140.64       2859.06       368.77 o
  -8  15   2       3140.64       3788.47       646.52 o
  -7  15   2       3265.64       3348.72       348.04 o
  -6  15   2       2125.63       2257.12       289.43 o
  -6  15   2       2125.63       1030.75       337.56 o
  -5  15   2       1070.08       1350.18       228.82 o
  -5  15   2       1070.08       1207.14       187.37 o
  -4  15   2        297.98        253.48       153.74 o
  -4  15   2        297.98        309.23       131.12 o
  -3  15   2         33.86         41.99        56.58 o
  -3  15   2         33.86         22.82        96.83 o
  -2  15   2         62.50        -74.19        74.19 o
  -1  15   2       1943.42       1902.81       339.59 o
  -1  15   2       1943.42        763.23       365.16 o
   0  15   2        592.76        790.30       102.05 o
   0  15   2        592.76        656.43       290.05 o
   1  15   2        169.97        190.39        84.44 o
   2  15   2         54.75         58.88       198.92 o
   2  15   2         54.75        100.80       446.25 o
   2  15   2         54.75         50.83       304.53 o
   3  15   2        103.78         -4.18       288.96 o
   3  15   2        103.78        122.33       235.34 o
   4  15   2        245.30        332.12       102.86 o
   5  15   2         13.50         17.43       165.61 o
   5  15   2         13.50          8.95       238.52 o
 -12  16   2        502.88        500.98       334.52 o
 -11  16   2       2484.52       2144.39       539.59 o
 -11  16   2       2484.52       2792.98       385.57 o
 -10  16   2        630.81        698.94       228.44 o
 -10  16   2        630.81        539.87       308.05 o
  -9  16   2         81.30         83.47       255.87 o
  -9  16   2         81.30         69.88       212.34 o
  -8  16   2        383.91        334.61       204.14 o
  -8  16   2        383.91        325.69       114.50 o
  -7  16   2       2315.33       2256.30       311.77 o
  -7  16   2       2315.33       2011.93       607.56 o
  -6  16   2       1230.90       1158.98       204.91 o
  -6  16   2       1230.90        847.72       161.07 o
  -5  16   2       4585.01       5763.02       647.55 o
  -5  16   2       4585.01       4806.78       572.95 o
  -4  16   2        475.23        492.11       288.10 o
  -4  16   2        475.23        468.35       185.72 o
  -3  16   2        212.22        181.97       109.57 o
  -3  16   2        212.22         91.65        64.77 o
  -2  16   2         33.39          0.18       151.67 o
  -2  16   2         33.39         22.18        71.21 o
  -1  16   2          3.30         11.56       100.75 o
   0  16   2        556.68        557.77        94.15 o
   1  16   2       1041.30       1155.47       153.01 o
   2  16   2          0.16          0.18       371.60 o
   2  16   2          0.16          0.42        99.68 o
   2  16   2          0.16          0.21       305.49 o
   3  16   2        106.65         26.11       298.38 o
   3  16   2        106.65        128.95       213.34 o
   4  16   2        242.92        335.88       116.67 o
 -12  17   2        122.18        206.45       565.13 o
 -11  17   2         45.38         44.25        98.81 o
 -10  17   2         69.16        132.19       116.91 o
 -10  17   2         69.16         85.74       122.91 o
  -9  17   2         69.87         90.56       110.33 o
  -9  17   2         69.87         42.86       117.27 o
  -8  17   2        729.78        610.50       140.35 o
  -7  17   2        260.74        213.57       226.25 o
  -7  17   2        260.74        228.17       102.50 o
  -6  17   2        127.58         91.98       105.95 o
  -6  17   2        127.58        158.15       159.21 o
  -5  17   2        358.63        204.74       208.12 o
  -5  17   2        358.63        -89.20       176.96 o
  -4  17   2          5.94          3.17       157.53 o
  -4  17   2          5.94          5.44        83.95 o
  -3  17   2       2819.03       2852.39       353.57 o
  -2  17   2       1851.48       1919.28       321.95 o
  -1  17   2        159.93        212.89       170.99 o
   0  17   2          0.34          0.70       102.94 o
   1  17   2         53.26         92.15       391.35 o
   1  17   2         53.26         74.15       107.39 o
   2  17   2        346.41        661.34       342.56 o
   3  17   2       1642.94       1812.91       481.22 o
 -11  18   2        159.21        229.91       230.09 o
 -11  18   2        159.21         60.48       149.82 o
 -10  18   2         49.44        111.61       170.45 o
 -10  18   2         49.44        -84.77       137.48 o
 -10  18   2         49.44         84.57       394.64 o
  -9  18   2       1273.92        536.46       196.10 o
  -8  18   2          0.24          0.04       228.51 o
  -7  18   2        519.91        321.70       155.47 o
  -6  18   2        438.50        444.89       165.62 o
  -4  18   2        110.77         72.32       178.62 o
  -3  18   2        264.32        629.67       191.02 o
  -2  18   2        123.86          0.88        93.51 o
  -1  18   2        176.13        198.20       159.28 o
   0  18   2        123.60        154.18       171.11 o
   1  18   2          2.59         -3.67       100.74 o
   2  18   2        130.90       -340.52       340.52 o
   2  18   2        130.90        380.63       506.06 o
 -10  19   2         48.65         58.77       178.58 o
 -10  19   2         48.65         97.14       137.41 o
 -10  19   2         48.65          4.40       260.22 o
  -9  19   2        906.39       1459.78       611.91 o
  -9  19   2        906.39        678.24       219.27 o
  -7  19   2         41.57         73.71       102.65 o
  -6  19   2        265.35        294.49       205.80 o
  -5  19   2        175.60        140.86       265.46 o
  -5  19   2        175.60        178.52       133.78 o
  -4  19   2        683.18        630.95       354.99 o
  -3  19   2         28.31         21.64       195.80 o
  -2  19   2        282.07        331.35       101.81 o
  -1  19   2       1449.59       1327.29       303.92 o
   0  19   2         47.52         80.30       225.88 o
  -7  20   2          0.60          1.05       118.82 o
  -6  20   2       1484.43        860.60       493.02 o
  -5  20   2        976.06        755.81       272.74 o
  -5  20   2        976.06       1123.73       541.55 o
  -4  20   2        755.39        786.79       283.20 o
  -3  20   2        139.87        117.47       221.89 o
   4 -21   3        134.05         76.59        65.13 o
   5 -21   3         48.78          1.39       100.98 o
   6 -21   3       1193.45       1049.08       148.90 o
   0 -20   3        242.04        317.09       115.62 o
   1 -20   3          0.92         56.21       103.38 o
   2 -20   3         91.11         83.09        98.49 o
   3 -20   3        108.67         34.68       117.37 o
   4 -20   3        279.16        342.73        99.65 o
   5 -20   3         19.13         20.41       117.79 o
   6 -20   3         96.08        -87.39       106.92 o
   7 -20   3         57.92          7.82        90.70 o
   8 -20   3        230.27        417.74       323.29 o
   9 -20   3        289.51        188.57       228.51 o
  -1 -19   3         66.63        -19.09       121.06 o
   0 -19   3       1110.87       1241.73       154.03 o
   1 -19   3          2.18        -83.44        83.44 o
   2 -19   3        984.49       1269.74       611.35 o
   3 -19   3          2.62        -98.87        98.87 o
   4 -19   3        629.67        648.51       140.80 o
   5 -19   3        715.45       1475.42       394.68 o
   6 -19   3        198.38       1114.75       191.82 o
   7 -19   3       2575.78       2067.25       168.66 o
   8 -19   3         30.17         -2.37       296.29 o
   9 -19   3        105.41        326.19       459.94 o
  10 -19   3        115.85        148.25       343.32 o
  -3 -18   3        402.96        621.16       195.20 o
  -2 -18   3       1297.98       1369.03       193.91 o
  -1 -18   3          1.24         42.31       117.52 o
   0 -18   3         58.42        -17.00        88.52 o
   1 -18   3        459.52        919.34       526.62 o
   2 -18   3         83.13        113.29       196.46 o
   3 -18   3       1339.12       1050.79       225.67 o
   6 -18   3        389.80        577.12       153.00 o
   7 -18   3        448.94        717.25       409.24 o
   8 -18   3        666.61        741.28       203.79 o
  10 -18   3         62.81        -99.26       488.47 o
  11 -18   3       1103.60       1284.18       317.67 o
  -4 -17   3          4.05       -101.39       113.00 o
  -3 -17   3          4.40        -40.67       104.89 o
  -2 -17   3         42.34         32.13        96.35 o
  -1 -17   3         26.32        -84.81        84.81 o
   0 -17   3        598.75        467.27       101.16 o
   1 -17   3         60.54         75.75       321.02 o
   2 -17   3       1756.66       1805.60       387.77 o
   3 -17   3         34.70         35.57       508.70 o
   6 -17   3        438.08        187.83        98.28 o
   7 -17   3       1193.03       1686.45       606.56 o
   8 -17   3        762.80        628.68       218.97 o
   9 -17   3         14.21         18.55       282.68 o
   9 -17   3         14.21          7.92       117.46 o
  10 -17   3        299.63        288.25       132.86 o
  11 -17   3         27.28         35.62       110.36 o
  11 -17   3         27.28         18.91       141.97 o
  12 -17   3          7.42         10.96       360.96 o
  -5 -16   3         14.62          7.04        93.01 o
  -4 -16   3        902.42       1510.35       299.52 o
  -2 -16   3        454.74        480.55       104.48 o
  -1 -16   3         36.46         -8.01        73.94 o
   0 -16   3        382.54        393.22       344.80 o
   1 -16   3        334.28        405.61       225.30 o
   2 -16   3         83.02        115.01       279.75 o
   6 -16   3       2698.89       2873.23       235.83 o
   7 -16   3         20.80         24.15       113.80 o
   7 -16   3         20.80         16.34       194.79 o
   8 -16   3       1450.68       1869.99       203.87 o
   8 -16   3       1450.68        774.99       230.55 o
   9 -16   3       1061.40       1248.26       143.28 o
  10 -16   3        457.31        489.84        90.33 o
  11 -16   3         34.76         50.69       120.75 o
  12 -16   3        615.60        763.36       213.12 o
  13 -16   3        245.16        290.80       123.26 o
  -6 -15   3         51.07         -1.65        80.66 o
  -5 -15   3        192.29        204.17       192.10 o
  -4 -15   3        999.56       1187.35       516.05 o
  -3 -15   3        353.17        350.36       324.22 o
  -2 -15   3         49.22        153.37        75.32 o
  -1 -15   3        109.11         95.95        62.12 o
   0 -15   3        560.64        755.94       523.29 o
   1 -15   3        946.49        962.07       363.58 o
   3 -15   3       2468.65       3488.61       586.96 o
   4 -15   3       3130.61       1428.79       434.47 o
   4 -15   3       3130.61       3740.47       627.44 o
   5 -15   3       4481.20       5212.50       610.37 o
   6 -15   3       1251.38       1446.83       160.95 o
   7 -15   3         43.22         53.34       174.48 o
   8 -15   3         39.04         48.85        95.45 o
   9 -15   3        243.34        268.57        76.41 o
  10 -15   3         35.17         36.53        79.56 o
  11 -15   3          2.57          2.79       510.49 o
  12 -15   3       1133.25        915.70       207.59 o
  13 -15   3        131.67        162.84       116.17 o
  -7 -14   3        146.56         48.34        81.29 o
  -6 -14   3       1042.84        997.04       139.14 o
  -5 -14   3        151.01        247.18       143.87 o
  -4 -14   3        109.88        175.26       186.26 o
  -4 -14   3        109.88        374.24       488.98 o
  -3 -14   3        214.38         40.59       268.85 o
  -3 -14   3        214.38        218.52       181.00 o
  -3 -14   3        214.38         62.83       175.74 o
  -2 -14   3        100.43        204.14        93.05 o
  -1 -14   3          7.45         47.37        59.86 o
   0 -14   3        206.31        170.23        53.18 o
   1 -14   3        557.41        593.83       192.26 o
   2 -14   3         23.59         16.39        67.88 o
   3 -14   3        297.25        294.03        56.66 o
   4 -14   3          0.42          0.06       107.32 o
   4 -14   3          0.42          0.48        75.95 o
   5 -14   3        235.78        215.40       225.84 o
   6 -14   3        361.89        390.03       101.56 o
   7 -14   3       1840.77       2296.26       254.94 o
   8 -14   3       7184.03       9035.76       680.97 o
   9 -14   3       3503.85       3941.28       315.33 o
  10 -14   3       1997.06       2251.95       321.36 o
  11 -14   3        694.08        704.81       165.90 o
  12 -14   3        330.65        416.94       201.33 o
  12 -14   3        330.65        874.30       286.72 o
  13 -14   3        138.48        192.59       142.96 o
  14 -14   3       1253.06       1708.91       405.19 o
  -8 -13   3         57.56         57.64        80.06 o
  -7 -13   3         90.92         63.49        85.71 o
  -6 -13   3        117.56         48.94       108.67 o
  -5 -13   3          2.97        -16.54       116.49 o
  -5 -13   3          2.97          3.54       126.86 o
  -4 -13   3          2.68          2.01       120.01 o
  -4 -13   3          2.68          4.04       103.43 o
  -3 -13   3        127.74        -76.24        83.79 o
  -3 -13   3        127.74          5.54       124.04 o
  -3 -13   3        127.74        321.57       239.61 o
  -2 -13   3       7183.59       6077.11       633.20 o
  -1 -13   3       3547.92       3606.50       242.91 o
   0 -13   3        130.39        141.66       139.86 o
   1 -13   3       1513.42       1293.70        88.99 o
   1 -13   3       1513.42       1469.05       261.32 o
   2 -13   3        961.83       1024.59        68.26 o
   3 -13   3         14.58         14.80       171.59 o
   4 -13   3      10496.93      11652.60       703.18 o
   5 -13   3        949.41        902.40        88.45 o
   6 -13   3        579.60        519.52        93.48 o
   7 -13   3       1109.51       1123.95       218.03 o
   8 -13   3        823.74        966.72       130.22 o
   9 -13   3        205.41        204.70       128.79 o
  10 -13   3        755.28        588.27       104.07 o
  11 -13   3       2223.24       1667.81       598.87 o
  12 -13   3       5735.23       5343.23      1586.05 o
  13 -13   3       1118.13        729.00       613.55 o
  14 -13   3        460.04        205.11       132.60 o
  -9 -12   3        557.11       1243.68       644.78 o
  -8 -12   3        907.23        850.96       108.88 o
  -7 -12   3       1253.48       1367.88       314.87 o
  -6 -12   3         11.37        -19.06       132.03 o
  -6 -12   3         11.37         -3.83        82.54 o
  -5 -12   3         20.57         19.39        91.44 o
  -4 -12   3        213.81        111.02       116.77 o
  -4 -12   3        213.81         11.71        71.89 o
  -3 -12   3       1041.55       1027.52       165.87 o
  -3 -12   3       1041.55       1350.28       266.56 o
  -2 -12   3       5772.64       5203.02       594.15 o
  -2 -12   3       5772.64       5799.26      1662.50 o
  -1 -12   3        557.68        460.39       206.60 o
   0 -12   3       2061.04       2166.81       151.15 o
   1 -12   3       1471.72       1564.40        89.04 o
   2 -12   3         70.02         69.72        62.53 o
   3 -12   3       2778.27       3442.71       178.33 o
   4 -12   3        238.76        225.55        96.33 o
   5 -12   3       1678.45       2194.27       126.84 o
   6 -12   3          5.23          4.29        74.02 o
   7 -12   3        349.61        306.87        83.55 o
   8 -12   3       1563.21       1796.14       211.26 o
   9 -12   3        465.99        651.30       258.18 o
  10 -12   3         90.92         69.09       259.83 o
  11 -12   3         40.13         54.59        79.13 o
  12 -12   3        188.55        243.34       315.25 o
  13 -12   3          9.77        -21.89       116.37 o
  14 -12   3        420.92        260.47       103.85 o
 -10 -11   3        323.75       1285.04       372.29 o
 -10 -11   3        323.75        330.22       226.36 o
  -9 -11   3        214.52        281.49       109.15 o
  -8 -11   3        117.88        114.32        78.77 o
  -7 -11   3        428.18        366.32       163.27 o
  -6 -11   3          0.42         -5.80        72.12 o
  -5 -11   3       3101.86       3013.84       247.16 o
  -4 -11   3       3188.75       3395.99       222.48 o
  -4 -11   3       3188.75       4473.39       717.87 o
  -3 -11   3       1190.46       1358.70       101.28 o
  -3 -11   3       1190.46       1491.82       259.11 o
  -2 -11   3       1062.73       1142.69       114.22 o
  -1 -11   3        553.56        567.97       236.52 o
   0 -11   3       3247.06       3794.04       254.16 o
   1 -11   3       6293.42       7327.25       421.70 o
   2 -11   3         16.96         16.23       137.31 o
   3 -11   3       9056.92      10390.73       575.53 o
   4 -11   3       7150.38       8133.61       717.92 o
   5 -11   3        221.52        249.22        37.12 o
   6 -11   3       1399.69       1624.08       184.24 o
   7 -11   3        142.25        158.14        88.31 o
   8 -11   3       2845.06       2810.17       357.15 o
   9 -11   3       1967.24       1831.87       516.29 o
  10 -11   3        892.98       1152.49       119.28 o
  11 -11   3        863.78       1113.43       130.95 o
  12 -11   3       1021.39        863.40       144.08 o
  13 -11   3         33.11        -23.34        90.81 o
  14 -11   3        457.54        356.78       134.61 o
 -10 -10   3         53.15         35.26       125.38 o
 -10 -10   3         53.15          9.32       114.53 o
  -9 -10   3        265.96        368.88       111.01 o
  -8 -10   3       1116.78       1107.51       120.53 o
  -7 -10   3        264.51        -12.33       207.41 o
  -6 -10   3       1769.20       1393.94       136.38 o
  -5 -10   3         39.27         43.05        56.71 o
  -4 -10   3       8467.15      11518.77       627.08 o
  -3 -10   3      10843.70      12724.96      1075.48 o
  -2 -10   3       5085.88       4115.53       370.12 o
  -1 -10   3      13111.54      13884.15      1569.78 o
   0 -10   3      19533.87      20543.79      1547.63 o
   1 -10   3       4145.95       4347.87       295.09 o
   2 -10   3       2747.96       2788.39       188.70 o
   3 -10   3       2392.90       2726.20       544.63 o
   4 -10   3       9273.25       9955.05       640.24 o
   5 -10   3       5506.95       5864.41       314.92 o
   6 -10   3       4192.08       3440.62       379.52 o
   7 -10   3       3190.07       3390.07       394.90 o
   8 -10   3        132.16        123.08       341.07 o
   9 -10   3       4015.93       3816.52       240.30 o
  10 -10   3       8434.59       7768.33       529.96 o
  11 -10   3        285.01        221.49        64.65 o
  12 -10   3        168.51        162.25        74.70 o
  13 -10   3         44.29        175.87       114.89 o
  14 -10   3        786.59        779.66       152.71 o
 -11  -9   3        566.54        451.14       177.45 o
 -10  -9   3       1627.77       2289.37       484.38 o
  -9  -9   3       1288.09       1218.39       143.39 o
  -8  -9   3        276.80        276.71        69.44 o
  -7  -9   3        486.63         71.96       274.60 o
  -6  -9   3         79.78         79.75        89.27 o
  -5  -9   3       1798.76       1891.10       324.36 o
  -4  -9   3       4029.68       4122.54       421.73 o
  -3  -9   3       5961.39       5272.09       420.49 o
  -2  -9   3       3265.86       3715.56       198.40 o
  -1  -9   3       2672.59       2872.97       160.03 o
   0  -9   3       3893.47       3796.76       398.03 o
   1  -9   3       2428.96       2437.08      1132.92 o
   2  -9   3         94.62        166.88        72.03 o
   3  -9   3      14123.83      14396.73       997.17 o
   4  -9   3       3114.07       3328.86       185.51 o
   5  -9   3        725.47        989.84        62.54 o
   6  -9   3       8647.27      10272.41       555.66 o
   7  -9   3        536.26        693.75        48.03 o
   8  -9   3         83.50         90.64        34.50 o
   9  -9   3       2388.14       2720.35       129.62 o
  10  -9   3        812.39        951.60        77.62 o
  11  -9   3       3590.77       3557.04       259.59 o
  12  -9   3       2416.14       2738.37       218.69 o
  13  -9   3         56.83        -90.01       118.71 o
  14  -9   3        395.80         64.24       140.90 o
 -11  -8   3        818.62        703.77       182.57 o
 -10  -8   3       1118.02        807.65       291.88 o
  -9  -8   3        248.44        213.25        77.30 o
  -8  -8   3         24.65        -42.53        57.47 o
  -7  -8   3       1863.58        890.64       219.57 o
  -6  -8   3        446.46        257.11        55.65 o
  -5  -8   3        344.37        354.36       196.49 o
  -4  -8   3      10403.83      10458.36       826.12 o
  -3  -8   3       6516.82       6496.29       481.25 o
  -2  -8   3         68.71         15.92        21.57 o
  -1  -8   3        700.33        647.32        38.43 o
   0  -8   3       3889.96       3587.23       225.39 o
   1  -8   3        842.14       1433.81       107.50 o
   2  -8   3       2789.21       3275.35       245.80 o
   3  -8   3       5441.48       5062.76       277.51 o
   4  -8   3          0.13         93.29        24.73 o
   5  -8   3       2946.69       3308.56       184.59 o
   6  -8   3        119.58         93.59        26.35 o
   7  -8   3        388.39        392.35        32.91 o
   8  -8   3       2329.61       2654.72       126.21 o
   9  -8   3       3086.78       3497.09       156.69 o
  10  -8   3        206.10        227.37        44.02 o
  11  -8   3       1700.40       2152.09       153.25 o
  12  -8   3        785.59        339.67       229.54 o
  13  -8   3         31.72         62.23       148.90 o
  14  -8   3       1241.73        809.13       391.93 o
  15  -8   3        139.08        143.99       262.89 o
 -12  -7   3         30.23         98.50       186.07 o
  -9  -7   3        866.19        660.73        89.73 o
  -8  -7   3        927.49        779.33        87.95 o
  -7  -7   3       1188.29       1111.95       197.85 o
  -6  -7   3       1470.41       1366.61       122.90 o
  -5  -7   3         11.50          9.85       150.52 o
  -4  -7   3         27.81         24.62       283.65 o
  -3  -7   3        844.83        987.80        58.43 o
  -2  -7   3        160.71        155.52        25.42 o
  -1  -7   3        481.74        525.83        33.09 o
   0  -7   3       2765.82       2428.49       119.56 o
   1  -7   3        980.66        862.07        52.92 o
   2  -7   3       7102.24       6681.17       362.27 o
   3  -7   3       1589.82       1693.10       101.26 o
   4  -7   3      16046.02      16285.12       881.60 o
   5  -7   3       6220.19       6886.92       423.80 o
   6  -7   3       1008.17       1240.54        63.89 o
   7  -7   3        655.80        824.87        55.65 o
   8  -7   3        172.44        195.93        40.06 o
   9  -7   3       1243.82       1459.77        82.75 o
  10  -7   3       1879.64       1967.30       130.04 o
  11  -7   3       1769.98       2160.30       217.97 o
  12  -7   3        676.95        669.10       208.06 o
  13  -7   3         22.96         25.17       130.88 o
  14  -7   3         63.67         89.99       148.68 o
  15  -7   3         50.91       -109.28       139.84 o
 -12  -6   3       1835.13       1782.66       383.99 o
 -12  -6   3       1835.13       2241.54       415.69 o
 -11  -6   3       2462.50       1873.83       419.51 o
 -10  -6   3       1562.73       1436.72       326.08 o
  -9  -6   3          6.08         44.92        76.59 o
  -8  -6   3        182.12        174.44        53.80 o
  -7  -6   3       3223.07       3216.30       339.50 o
  -6  -6   3        295.16        229.37        81.59 o
  -5  -6   3         43.21         42.09       561.57 o
  -4  -6   3       9393.65       9257.30       801.37 o
  -3  -6   3      11422.79      11748.08       559.56 o
  -2  -6   3       1854.75       2045.60       112.22 o
  -1  -6   3       2734.39       3065.87       164.80 o
   0  -6   3       3619.97       3385.44       164.62 o
   1  -6   3       2584.06       2406.94       133.40 o
   2  -6   3       5025.42       4744.37       258.94 o
   3  -6   3       8457.43       8439.33       523.48 o
   4  -6   3       1965.76       1592.59       104.63 o
   5  -6   3       1931.53       2082.31       105.38 o
   6  -6   3         63.70        106.06        29.34 o
   7  -6   3        838.42        910.62       252.76 o
   8  -6   3         25.87         36.16        76.15 o
   9  -6   3        278.63        172.86       126.33 o
  10  -6   3      18707.46      22932.98      2593.77 o
  11  -6   3       2853.54       2216.00       434.73 o
  12  -6   3        123.46        145.72       176.04 o
  13  -6   3        187.43        203.01        87.98 o
  14  -6   3          0.30          0.42       108.92 o
  15  -6   3        342.29        476.76       134.91 o
 -13  -5   3        380.10        632.79       316.65 o
 -12  -5   3        100.60        123.37       178.41 o
 -12  -5   3        100.60        110.28       320.60 o
 -11  -5   3        523.13        606.35       130.88 o
 -10  -5   3         71.37         88.46       169.19 o
  -9  -5   3        124.73         85.73        65.67 o
  -8  -5   3       8292.41       7724.13       438.12 o
  -7  -5   3       1448.80       1279.11        67.57 o
  -6  -5   3         33.88         36.21        32.02 o
  -5  -5   3        306.63        194.97        33.67 o
  -4  -5   3       1318.89       1975.87       102.89 o
  -3  -5   3        201.57        271.02        27.34 o
  -2  -5   3       1982.25       1979.68        98.14 o
  -1  -5   3        559.80        378.93        28.33 o
   0  -5   3      39580.75      37253.45      2106.84 o
   1  -5   3       1742.56       1510.60        98.09 o
   2  -5   3       7292.05       6910.27       427.90 o
   3  -5   3        307.82        348.32        29.22 o
   4  -5   3       1562.97       1585.10        79.18 o
   5  -5   3         17.91        -21.20        21.20 o
   6  -5   3       5518.54       5307.69       542.35 o
   7  -5   3       2935.04       2705.72       219.65 o
   8  -5   3         32.73         14.26        65.27 o
   9  -5   3         61.37        193.32       180.10 o
  10  -5   3       1387.61       1606.26       301.30 o
  11  -5   3        340.95        357.24       153.55 o
  12  -5   3        476.96        417.84       151.64 o
  13  -5   3         16.49        -33.49        71.96 o
  14  -5   3        942.74       1258.67       144.48 o
 -13  -4   3        410.72        413.94       344.97 o
 -12  -4   3         46.08         54.92       306.71 o
 -11  -4   3         29.86         61.30       464.41 o
 -10  -4   3       2005.07       1537.63       388.32 o
 -10  -4   3       2005.07       1178.61       811.62 o
  -9  -4   3       4396.56       3983.12       288.62 o
  -8  -4   3       3709.38       3499.28       180.05 o
  -7  -4   3          9.53        -23.43        23.43 o
  -6  -4   3        910.25        750.10        45.06 o
  -5  -4   3         58.80         56.61        20.89 o
  -4  -4   3      26288.23      26213.44      1219.99 o
  -3  -4   3      14762.50      13336.84       633.62 o
  -2  -4   3        123.21         83.33        17.21 o
  -1  -4   3       6834.49       6933.76       331.43 o
   0  -4   3      48605.98      47159.48      2380.90 o
   1  -4   3      28016.99      24889.17      1406.20 o
   2  -4   3       2499.20       2141.77       119.04 o
   3  -4   3       4303.85       4109.44       198.33 o
   4  -4   3         57.27         29.88        17.82 o
   5  -4   3       3105.99       2973.41       263.37 o
   6  -4   3       2128.21       2404.64       164.64 o
   7  -4   3       1956.51       2218.40       143.69 o
   8  -4   3         85.29         84.40       211.83 o
   9  -4   3         84.34        446.90       230.43 o
  10  -4   3       6155.81       5333.37       808.38 o
  11  -4   3        539.90        838.93       149.62 o
  12  -4   3          5.97        -96.65        96.65 o
  13  -4   3        134.10        163.13       109.00 o
  14  -4   3       1069.38       1226.33       175.81 o
 -13  -3   3        294.70         91.87        89.65 o
 -12  -3   3          0.78        -21.09        82.73 o
 -11  -3   3        399.26        308.40        74.95 o
 -10  -3   3       2208.53       1930.12       170.26 o
  -9  -3   3         26.60         51.06        34.14 o
  -8  -3   3       2592.39       2503.56       119.61 o
  -7  -3   3       1753.24       1596.67        82.80 o
  -6  -3   3        769.63        569.55        36.32 o
  -5  -3   3       2969.51       2863.51       138.93 o
  -4  -3   3        574.59        446.55        29.31 o
  -3  -3   3       2325.04       1973.09        95.49 o
  -2  -3   3       3023.90       2806.15       135.85 o
  -1  -3   3      13826.48      13126.18       623.28 o
   0  -3   3       9491.41       9313.34       505.86 o
   1  -3   3       4623.73       4219.30       230.03 o
   2  -3   3          9.12         23.03        14.47 o
   3  -3   3         61.06         82.75        16.11 o
   4  -3   3        570.60        412.47       109.38 o
   5  -3   3         62.65         53.54        46.78 o
   6  -3   3       1460.88       2093.63       128.43 o
   7  -3   3       1929.56       1850.42       101.78 o
   8  -3   3       1148.46       1115.79        84.87 o
   9  -3   3       2827.39       2965.66       217.80 o
  10  -3   3         10.24         10.99       132.81 o
  11  -3   3       1486.27       2583.89       256.69 o
  12  -3   3         11.97        117.99       128.20 o
  13  -3   3         74.68        130.94        75.19 o
  14  -3   3         10.49         23.26       125.12 o
 -14  -2   3         64.44         93.26       122.58 o
 -13  -2   3          3.53        -84.06        84.06 o
 -12  -2   3       3643.31       3559.54       298.02 o
 -11  -2   3       7306.50       6467.47       443.97 o
 -10  -2   3        159.66        129.09        39.26 o
  -9  -2   3       1961.00       1866.59        96.81 o
  -8  -2   3         16.51          0.48        25.22 o
  -7  -2   3       7418.67       6661.03       319.70 o
  -6  -2   3        101.39         53.06        19.88 o
  -5  -2   3       1661.43       1689.85        81.39 o
  -4  -2   3      13357.75      12191.38       578.42 o
  -3  -2   3       4536.90       4138.83       194.22 o
  -2  -2   3      98273.68      98048.18      4942.34 o
  -1  -2   3      24434.47      22560.93      1069.27 o
   0  -2   3       2526.44       2504.83       380.29 o
   1  -2   3         52.93         44.50        10.55 o
   2  -2   3       1593.67       1586.82        77.93 o
   3  -2   3       1484.07       1243.76        61.52 o
   4  -2   3       4545.52       4130.08       327.43 o
   5  -2   3        802.07        901.63       112.86 o
   6  -2   3        351.26        267.52        31.15 o
   7  -2   3       3274.03       4217.19       199.69 o
   9  -2   3        584.73        735.54       112.21 o
  10  -2   3        254.14        291.11       248.60 o
  11  -2   3       1013.25       1676.20       261.42 o
  12  -2   3       1700.11       2160.95       231.34 o
  13  -2   3          3.47          3.58       101.81 o
  14  -2   3        121.83        168.38       237.07 o
  14  -2   3        121.83        386.65       303.68 o
 -14  -1   3        320.16        343.81       132.76 o
 -13  -1   3         68.06         55.72        87.65 o
 -12  -1   3       1995.16       1856.28       174.41 o
 -11  -1   3       3526.17       3276.24       237.80 o
 -10  -1   3       1117.57       1175.89        70.38 o
  -9  -1   3       2355.17       2221.74       109.34 o
  -8  -1   3       4999.96       4798.35       233.75 o
  -7  -1   3       3370.47       3280.87       957.76 o
  -6  -1   3       7086.99       6718.66       758.07 o
  -5  -1   3      27688.08      24083.51      1120.60 o
  -4  -1   3       2870.37       2494.06       118.36 o
  -3  -1   3      40208.66      37139.05      1724.53 o
  -2  -1   3       2637.52       2494.06       127.37 o
  -1  -1   3       2618.95       2186.26       374.25 o
   0  -1   3       7530.68       6844.84       764.88 o
   1  -1   3        214.99        319.32        19.80 o
   2  -1   3      84513.88      84446.41      4001.00 o
   3  -1   3       1715.55       2066.30       101.48 o
   4  -1   3       2216.89       1866.56       163.99 o
   5  -1   3        255.70        283.83       138.87 o
   6  -1   3       1839.05       1860.12       396.57 o
   7  -1   3       1351.94       1452.63       416.75 o
   8  -1   3       3249.68       2693.84       285.65 o
   9  -1   3       2694.34       2463.30       271.73 o
  10  -1   3         90.47         95.48       176.04 o
  10  -1   3         90.47         -2.37       127.97 o
  11  -1   3        239.44        279.24       168.18 o
  11  -1   3        239.44        337.78       223.98 o
  12  -1   3       1440.47        651.08       267.24 o
  12  -1   3       1440.47       1557.11       267.68 o
  13  -1   3         48.04         -1.13       193.28 o
  13  -1   3         48.04        101.07       164.18 o
  14  -1   3        264.18        249.73       136.96 o
 -14   0   3        857.86        795.93       161.90 o
 -13   0   3         13.50        -73.15        95.41 o
 -12   0   3        122.81        205.92        72.16 o
 -11   0   3        664.96        552.69        65.52 o
 -10   0   3        358.33        374.34        42.32 o
  -9   0   3        144.05         95.40        35.10 o
  -8   0   3        783.96        561.27       187.93 o
  -7   0   3       2405.61       2357.66       268.89 o
  -6   0   3       4394.46       4924.58       383.36 o
  -6   0   3       4394.46       4032.05       562.57 o
  -5   0   3       4805.06       4225.36       235.85 o
  -4   0   3       1188.61       1078.81        53.62 o
  -3   0   3       1021.28       1234.85        64.85 o
  -2   0   3      90667.63      81111.30      4087.02 o
  -1   0   3       1015.67        952.35        98.51 o
  -1   0   3       1015.67        979.70       115.93 o
   0   0   3      18949.51      20995.58      2049.53 o
   1   0   3       2131.21       2300.88       390.80 o
   2   0   3        105.06         80.25        46.98 o
   3   0   3        501.83        370.50        33.86 o
   4   0   3        420.90        466.11       219.07 o
   5   0   3      16142.96      19463.34      1064.43 o
   6   0   3       2814.56       2963.57       160.63 o
   7   0   3        146.99        300.79        85.79 o
   8   0   3       1596.98       1750.85       390.01 o
   9   0   3        707.25        693.08        92.37 o
  10   0   3       2399.06       1829.74       394.15 o
  11   0   3       1029.66       1204.95       150.01 o
  12   0   3         22.55        145.83       113.62 o
  13   0   3         21.35         32.23       151.51 o
  14   0   3         59.34       1084.70       354.26 o
 -14   1   3        109.75        -47.57       120.82 o
 -13   1   3        174.25         50.50        94.02 o
 -12   1   3        375.36        209.50        67.89 o
 -11   1   3        511.69        338.26        50.51 o
 -10   1   3        149.47        120.79        42.69 o
  -9   1   3        489.72        652.72       253.61 o
  -8   1   3        835.43        669.78        81.56 o
  -7   1   3       6367.81       6659.63       355.62 o
  -6   1   3       1390.36       1455.93       159.28 o
  -6   1   3       1390.36       1398.10       278.76 o
  -5   1   3          1.77          1.61       450.61 o
  -4   1   3      16599.87      15655.95       826.84 o
  -3   1   3       4543.79       5952.12       821.99 o
  -2   1   3        447.56        559.26        77.06 o
  -2   1   3        447.56        571.27        66.68 o
  -1   1   3        830.74        837.02        59.66 o
  -1   1   3        830.74        869.09       129.96 o
   0   1   3      12714.59      12550.23       930.90 o
   1   1   3      60947.00      75180.93      4247.11 o
   2   1   3       7035.32       7343.94       437.96 o
   3   1   3       1160.50       1402.94       210.83 o
   4   1   3       2796.01       2512.74       216.56 o
   4   1   3       2796.01       3005.88       423.85 o
   5   1   3       2413.61       2727.36       206.04 o
   6   1   3      12887.75      14957.57      1034.31 o
   7   1   3       7491.14       8075.31       806.40 o
   7   1   3       7491.14       8011.81      1270.72 o
   8   1   3        122.45        120.05       148.71 o
   9   1   3         42.84         51.73        64.28 o
  10   1   3       1571.42       1834.21       168.24 o
  11   1   3        776.88        262.80       674.37 o
  12   1   3        258.59        166.94        87.15 o
  13   1   3         86.53         31.87        92.45 o
 -15   2   3        499.99        718.03       169.49 o
 -14   2   3        281.67        108.30       120.66 o
 -13   2   3       2360.63       2055.57       208.07 o
 -12   2   3         86.00         52.87       216.00 o
 -11   2   3        358.49        386.78        63.90 o
 -10   2   3          9.34        -67.63        67.63 o
  -9   2   3        533.60        487.64       109.22 o
  -8   2   3         15.78        -24.36        36.35 o
  -7   2   3       3415.85       3503.86       259.77 o
  -6   2   3       1068.43       1114.69       695.44 o
  -6   2   3       1068.43       1110.16      1014.10 o
  -5   2   3        399.79        544.41        47.34 o
  -4   2   3       5752.85       5617.14       349.37 o
  -3   2   3      40763.80      38788.42      3368.02 o
  -2   2   3        476.14        464.83        49.74 o
  -2   2   3        476.14        622.34        45.15 o
  -1   2   3      12913.11      12999.11      1129.85 o
  -1   2   3      12913.11      14044.71      1394.32 o
   0   2   3        923.60        864.08        47.84 o
   1   2   3        659.42        770.20        46.55 o
   2   2   3          1.50         33.87        18.29 o
   3   2   3       3499.36       4124.18       336.53 o
   4   2   3        139.36        127.57        59.53 o
   4   2   3        139.36        140.20        90.48 o
   5   2   3        797.87        899.04       136.01 o
   5   2   3        797.87        738.55        94.16 o
   6   2   3       1197.50       1287.15       150.08 o
   6   2   3       1197.50        865.18       100.02 o
   7   2   3        888.33        764.79       124.26 o
   8   2   3       3293.66       3461.69       221.98 o
   9   2   3        887.48       1082.26        97.62 o
  10   2   3         16.00         30.42        66.52 o
  11   2   3         73.13        221.47        76.42 o
  12   2   3        383.72        325.77        90.26 o
  13   2   3        733.12        765.78       118.73 o
 -15   3   3         39.87         52.54       250.79 o
 -14   3   3          9.19        -14.06       199.61 o
 -13   3   3        403.65        207.87       336.65 o
 -12   3   3         82.51         61.27        88.66 o
 -11   3   3         29.89         -1.97        75.74 o
 -10   3   3        217.57        184.31       121.24 o
  -9   3   3        225.48        191.05        39.28 o
  -8   3   3       1800.37       1950.21       108.90 o
  -7   3   3       7589.36       7915.58       647.64 o
  -6   3   3         86.00         45.44        57.00 o
  -6   3   3         86.00        168.91        94.48 o
  -5   3   3        551.48        532.28       115.37 o
  -4   3   3        474.33        638.59        83.97 o
  -3   3   3        122.19         84.61        24.30 o
  -3   3   3        122.19        195.19        54.32 o
  -2   3   3        341.61          0.90        48.45 o
  -2   3   3        341.61        410.53        73.30 o
  -2   3   3        341.61        393.46        68.67 o
  -1   3   3      26772.58      25844.14      2270.96 o
  -1   3   3      26772.58      26162.72      3626.47 o
   0   3   3       3323.19       2963.54       212.62 o
   1   3   3        134.45        148.75        18.68 o
   2   3   3       2175.09       2346.73       215.88 o
   3   3   3        334.02        276.36       127.76 o
   4   3   3        737.15        672.80       272.44 o
   5   3   3      14741.01      14685.05      2040.62 o
   6   3   3        572.42        573.37        49.65 o
   7   3   3         62.06         68.18        37.43 o
   8   3   3        140.44        142.71        53.72 o
   9   3   3        260.54        215.85        64.06 o
  10   3   3       3641.67       3458.96       278.95 o
  11   3   3        676.63        654.26        97.67 o
  12   3   3       1812.85       1656.63       161.76 o
  13   3   3       1571.21       1651.05       170.18 o
 -15   4   3        756.10       -127.22       351.11 o
 -14   4   3         80.79         41.75       197.77 o
 -13   4   3         76.28         84.06       203.37 o
 -12   4   3       2016.89       2242.76       472.17 o
 -11   4   3        366.54        395.82       221.06 o
 -10   4   3       2126.92       2389.44       441.10 o
 -10   4   3       2126.92       1660.21       269.04 o
  -9   4   3       1806.77       1843.32        95.06 o
  -8   4   3       6248.38       8446.29       403.44 o
  -7   4   3         62.32         77.52       134.72 o
  -5   4   3        583.64        623.23        55.90 o
  -4   4   3       1697.01       1998.55       129.86 o
  -3   4   3       1002.48       1091.82        70.49 o
  -3   4   3       1002.48       1328.35       191.61 o
  -3   4   3       1002.48       1425.37       205.19 o
  -2   4   3       9374.34      11315.40      1571.68 o
  -2   4   3       9374.34      12956.07      1787.10 o
  -1   4   3       4819.60       4444.66       388.43 o
   0   4   3        289.19        344.63        43.07 o
   1   4   3          6.98         77.14        21.00 o
   2   4   3       4027.89       3780.48       381.25 o
   3   4   3       2501.55       2577.93       394.98 o
   4   4   3        510.00        498.43        46.59 o
   5   4   3          3.31         19.65        25.80 o
   6   4   3        115.03         58.73        30.56 o
   7   4   3       6898.20       6703.78       343.28 o
   8   4   3       1037.15        982.00        87.41 o
   9   4   3       2805.02       2750.14       226.17 o
  10   4   3        802.46        848.03       107.67 o
  11   4   3        830.49        811.58       106.18 o
  12   4   3         39.74        601.86        87.96 o
 -15   5   3        647.49        976.82       309.35 o
 -14   5   3        966.25       1067.91       249.42 o
 -13   5   3        337.54        455.66       164.73 o
 -12   5   3         91.49         70.59       193.17 o
 -10   5   3       1161.52       1243.86       166.35 o
  -9   5   3        546.45        653.58        67.40 o
  -8   5   3       6000.65       6788.17       357.32 o
  -7   5   3       6398.57       6953.82       924.58 o
  -7   5   3       6398.57       6719.06      1059.44 o
  -6   5   3       1173.77       1446.09       153.08 o
  -6   5   3       1173.77       1758.06       312.20 o
  -5   5   3         29.60        -46.98        74.70 o
  -4   5   3       6050.82       6424.01       399.66 o
  -3   5   3       6291.43       6110.03       541.30 o
  -2   5   3         16.68        -26.45        66.91 o
  -1   5   3       1270.03       1044.61       128.92 o
   0   5   3       4225.05       3455.62       389.44 o
   1   5   3        240.30        224.15        29.29 o
   2   5   3       1762.03       1863.58       109.62 o
   3   5   3        136.98        153.61        25.31 o
   4   5   3       1932.32       1797.02       104.82 o
   5   5   3       1050.62        891.36        56.14 o
   6   5   3       6457.53       6013.91       291.93 o
   7   5   3       8397.48       7701.35       495.87 o
   8   5   3         13.69        -43.93        61.42 o
   9   5   3        864.32        828.74       101.05 o
  10   5   3       2090.39       1941.32       172.01 o
  11   5   3        314.81        127.24        83.10 o
  12   5   3        104.33        145.67        89.59 o
 -15   6   3        449.86        608.25       205.51 o
 -14   6   3        880.47        954.81       237.98 o
 -13   6   3       2824.99       4486.63       579.82 o
 -10   6   3        589.09        456.02       155.20 o
 -10   6   3        589.09        570.22        98.31 o
  -9   6   3        760.85        835.50       123.92 o
  -8   6   3       6814.23       8169.81       441.17 o
  -8   6   3       6814.23       6349.65       923.90 o
  -7   6   3       8474.02       9202.57       922.99 o
  -7   6   3       8474.02      11062.35       935.87 o
  -6   6   3        226.89        228.39       422.31 o
  -6   6   3        226.89        199.39       235.23 o
  -5   6   3         69.58         55.87        59.53 o
  -4   6   3      20632.91      19679.94      1754.36 o
  -3   6   3      43248.93      46014.52      5134.20 o
  -2   6   3      32308.62      32690.04      2382.83 o
  -1   6   3        557.91        577.01       119.19 o
   0   6   3       8495.88       8399.85       589.69 o
   1   6   3       2316.62       2513.52       166.93 o
   2   6   3       8196.96       7271.28       401.49 o
   3   6   3       7439.72       6666.61       369.14 o
   4   6   3      14366.59      12961.32       640.75 o
   5   6   3       2732.26       2646.53       141.01 o
   6   6   3       1062.82       1049.04        68.79 o
   7   6   3       1881.31       1848.79       173.00 o
   8   6   3         91.64        125.83        66.05 o
   9   6   3         52.34         38.86       172.56 o
  10   6   3       2452.00       2153.79       189.85 o
  11   6   3       2098.40       2014.14       184.82 o
 -15   7   3        407.71        548.68       380.13 o
 -14   7   3         89.51        121.06       268.11 o
 -13   7   3        140.78        386.16       182.73 o
 -12   7   3        665.82        608.46       200.07 o
 -11   7   3        263.52        420.16       201.07 o
 -10   7   3       6025.28       5187.74       666.65 o
 -10   7   3       6025.28       6589.34       799.53 o
  -9   7   3       9197.23      11646.27       844.52 o
  -8   7   3       1756.62       1708.04       182.57 o
  -8   7   3       1756.62       1791.18       144.96 o
  -7   7   3      10195.52      10319.88       883.00 o
  -7   7   3      10195.52      11504.60      1125.92 o
  -6   7   3       3008.03       2707.46       215.59 o
  -5   7   3       1687.86       1961.93       121.65 o
  -4   7   3      28474.76      32958.90      1948.58 o
  -3   7   3       2617.62       2854.01       172.33 o
  -2   7   3        141.06        186.10        23.14 o
  -1   7   3      11380.24      11620.44       941.79 o
   0   7   3      14992.97      15477.20      1103.32 o
   1   7   3      19436.09      20554.96      1291.75 o
   2   7   3       1940.25       1808.36       115.37 o
   3   7   3         11.90         49.18        25.85 o
   4   7   3        919.19        894.06        55.98 o
   5   7   3        347.83        389.47        42.06 o
   6   7   3       2807.53       2433.42       191.75 o
   7   7   3       3873.44       3762.02       296.66 o
   8   7   3         84.06         83.37       222.60 o
   9   7   3         33.64         11.58       165.82 o
  10   7   3         70.38       -105.80       105.80 o
  11   7   3         26.97         -6.27       115.99 o
 -15   8   3         27.83         41.69       138.41 o
 -14   8   3        528.56        781.29       192.02 o
 -14   8   3        528.56        747.13       197.40 o
 -13   8   3       1048.30       1495.18       281.04 o
 -12   8   3         63.00        -78.25       203.16 o
 -10   8   3        318.84        296.87       105.94 o
 -10   8   3        318.84        311.83       149.76 o
  -9   8   3       1494.22       1647.36       213.34 o
  -9   8   3       1494.22       1115.03       507.61 o
  -8   8   3       3126.89       3150.40       332.68 o
  -8   8   3       3126.89       3573.60       571.19 o
  -7   8   3        855.52        911.96       132.05 o
  -6   8   3       1154.85        892.57       109.53 o
  -5   8   3         13.29          7.14        22.24 o
  -4   8   3       8207.63       9418.10       614.25 o
  -3   8   3      22901.76      25646.71      1680.09 o
  -2   8   3          1.95         13.79        20.88 o
  -1   8   3      14979.64      17040.48      1380.70 o
   0   8   3       1647.12       1903.24       126.12 o
   1   8   3         26.33        -16.99        27.38 o
   2   8   3       1328.89       1192.86        83.98 o
   3   8   3        322.15        255.78       122.65 o
   4   8   3        812.77        653.34       128.63 o
   5   8   3       3760.53       3458.79       260.65 o
   6   8   3        889.00        870.67        90.49 o
   7   8   3        377.04        254.51        67.47 o
   8   8   3         35.90         45.19       237.93 o
   9   8   3          5.46        -91.77       104.87 o
  10   8   3        337.90        254.06       129.63 o
 -14   9   3        657.05        339.39       136.03 o
 -13   9   3         25.30         19.72       148.61 o
 -12   9   3         72.12       -114.93       141.69 o
 -11   9   3       5857.27       6449.75       532.91 o
 -10   9   3        216.92        139.80        83.08 o
  -9   9   3       2820.58       1724.55       575.58 o
  -9   9   3       2820.58       2876.67       503.98 o
  -8   9   3      15862.21      16545.64      1744.74 o
  -8   9   3      15862.21      18748.32      3181.30 o
  -7   9   3       4752.22       4270.61       826.30 o
  -6   9   3       2347.87       2891.79       179.14 o
  -5   9   3      16201.62      19233.84      1138.06 o
  -4   9   3      12710.88      14696.64       960.96 o
  -3   9   3       1418.73       1443.11        90.65 o
  -2   9   3       5520.12       6579.61       456.82 o
  -1   9   3       3507.04       3741.43       243.02 o
   0   9   3       3211.78       3636.55       237.18 o
   1   9   3        329.45        337.37        39.39 o
   2   9   3       1344.56       1205.80        85.37 o
   3   9   3       4398.79       3752.77       316.64 o
   4   9   3        191.56        167.88        51.85 o
   5   9   3         37.82        214.57       213.65 o
   6   9   3        256.87        224.41       290.37 o
   7   9   3        305.90        458.66        91.14 o
   8   9   3        106.84         32.36        77.94 o
   9   9   3        281.83        125.41       117.78 o
  10   9   3         64.96        199.13       179.90 o
 -14  10   3       1807.28       2585.57       445.06 o
 -13  10   3        541.17        842.33       183.97 o
 -12  10   3        843.21        787.81       146.43 o
 -11  10   3       1166.36       1210.87       124.37 o
 -10  10   3        506.78        322.87       111.80 o
  -9  10   3       3155.16       3362.42       495.10 o
  -7  10   3       4363.98       3853.39       605.25 o
  -6  10   3       5596.23       6132.70       344.46 o
  -5  10   3       1524.28       1596.58       102.78 o
  -4  10   3       1099.07       1111.51        81.54 o
  -3  10   3       6280.97       6445.98       384.39 o
  -2  10   3         11.49        -34.44        34.44 o
  -1  10   3       2521.51       3015.63       219.89 o
   0  10   3        991.43       1085.21        74.17 o
   1  10   3          3.05        -38.61        38.61 o
   2  10   3         76.94         77.44       146.03 o
   2  10   3         76.94         67.47       457.87 o
   3  10   3       1441.65       1398.14       285.24 o
   4  10   3       2905.42       2904.54       605.57 o
   5  10   3        257.64        392.86        79.43 o
   6  10   3         91.09        677.90       415.43 o
   7  10   3        656.48        948.24       221.73 o
   8  10   3        340.00        232.76       135.78 o
   9  10   3        256.15        283.65       178.91 o
 -14  11   3         82.37         72.66       274.28 o
 -13  11   3         45.68        108.17       164.59 o
 -12  11   3         27.36        -57.63        81.72 o
 -11  11   3        973.67       1082.11       133.95 o
 -10  11   3        219.42        153.99       133.12 o
  -9  11   3        596.09        670.76        63.76 o
  -8  11   3         33.61         19.98        40.23 o
  -7  11   3       5243.87       5645.94       312.78 o
  -6  11   3       1565.69       1817.88       115.97 o
  -5  11   3        152.63        176.88        29.49 o
  -4  11   3       2066.58       2178.00       147.29 o
  -3  11   3        985.74       1079.20       515.37 o
  -2  11   3       5506.78       5218.74       738.42 o
  -1  11   3        905.34       1047.12       101.37 o
   0  11   3         37.66         25.21        76.61 o
   1  11   3       2415.45       1574.64       330.35 o
   2  11   3         57.97         56.69       133.16 o
   3  11   3         41.22        136.41       106.07 o
   4  11   3        345.77        692.02       133.83 o
   5  11   3       1412.12       1472.73       160.07 o
   6  11   3       4138.20       4999.34       813.98 o
   7  11   3       1978.04       2764.76       452.60 o
   8  11   3          3.85        161.17       121.75 o
 -14  12   3         62.60        -20.63        73.97 o
 -13  12   3        155.77        265.18       110.22 o
 -12  12   3        531.13        451.29       381.81 o
 -11  12   3       2730.45       2543.68       792.54 o
 -10  12   3        809.68        687.97        84.08 o
  -9  12   3        291.38        129.10        56.08 o
  -8  12   3        592.42        605.87        59.40 o
  -7  12   3       1956.95       1822.61       151.51 o
  -6  12   3        473.54        654.31        49.83 o
  -5  12   3        461.58        355.60        41.05 o
  -4  12   3       2947.06       3426.59       529.55 o
  -3  12   3       2085.24       1993.48       258.17 o
  -3  12   3       2085.24       1953.10       216.03 o
  -2  12   3        440.98        456.16       112.37 o
  -1  12   3       2712.66       2767.04       419.50 o
   0  12   3          5.08         -1.85        72.46 o
   1  12   3          2.55         19.82        81.84 o
   1  12   3          2.55          3.55       115.04 o
   2  12   3       3253.22       3595.69       368.58 o
   3  12   3       8668.04      10765.54       913.51 o
   3  12   3       8668.04      10176.92      1701.81 o
   4  12   3       1690.36       1930.87       180.51 o
   5  12   3         14.48          7.11        65.66 o
   6  12   3        136.62        168.98       105.89 o
   6  12   3        136.62        351.05       197.58 o
   7  12   3        263.85        251.25       102.21 o
   8  12   3        359.54        476.99       109.63 o
   8  12   3        359.54        607.74       249.66 o
 -14  13   3        358.09        325.70       156.89 o
 -13  13   3          1.04          1.33       228.77 o
 -12  13   3          3.60        -95.76        95.76 o
 -11  13   3        383.49        424.61        98.98 o
 -10  13   3          9.45        112.52        77.67 o
  -9  13   3        262.35        131.98       138.28 o
  -8  13   3       1920.91       1873.94       180.54 o
  -7  13   3        265.71        467.79        86.61 o
  -6  13   3       1933.89       1018.19       334.50 o
  -5  13   3       3188.57       4854.64       721.08 o
  -5  13   3       3188.57       1644.34       458.38 o
  -4  13   3       1958.44        725.23       211.34 o
  -4  13   3       1958.44       2093.70       211.41 o
  -3  13   3          4.90          3.21        82.55 o
  -3  13   3          4.90          4.11        81.39 o
  -2  13   3       2530.94       2680.08       303.53 o
  -1  13   3        805.32        789.77       190.41 o
   0  13   3         10.50          5.98        48.24 o
   1  13   3        158.54        329.69        99.46 o
   1  13   3        158.54        725.47       249.23 o
   2  13   3        730.69        891.93       254.99 o
   2  13   3        730.69        956.89       230.90 o
   3  13   3        842.57        980.20       120.19 o
   3  13   3        842.57       1073.66       302.56 o
   4  13   3          6.06          6.20        81.78 o
   5  13   3        545.00        365.36       143.51 o
   5  13   3        545.00        465.57       173.02 o
   6  13   3         12.42         24.31        87.77 o
   6  13   3         12.42         19.43       217.21 o
   7  13   3          3.06          3.05        57.55 o
 -14  14   3        345.43        353.37       168.96 o
 -13  14   3         43.72        -25.62       101.35 o
 -12  14   3        646.48        754.51       132.49 o
 -11  14   3       3062.12       2872.07       312.58 o
 -10  14   3        189.46        370.05       109.21 o
  -9  14   3        336.79        331.19       146.77 o
  -8  14   3       1596.43       1540.66       205.79 o
  -7  14   3          6.83          6.79       267.25 o
  -6  14   3        177.72        564.69       535.57 o
  -6  14   3        177.72         88.67       144.81 o
  -5  14   3       1255.79       1611.01       176.77 o
  -5  14   3       1255.79        -16.94       189.39 o
  -5  14   3       1255.79       1434.69       222.43 o
  -4  14   3         54.52         79.66       105.04 o
  -4  14   3         54.52         57.90       397.61 o
  -3  14   3        869.78        837.62       106.06 o
  -3  14   3        869.78        981.78       150.66 o
  -2  14   3        582.32        670.48        89.39 o
  -1  14   3       1227.73       1391.60       191.51 o
  -1  14   3       1227.73       1682.25       277.76 o
   0  14   3        287.89        214.04        67.56 o
   1  14   3         17.78         17.06        56.53 o
   2  14   3         62.50         61.02       110.67 o
   2  14   3         62.50         53.46       117.94 o
   2  14   3         62.50        279.13       195.50 o
   3  14   3        168.67        140.13       162.48 o
   3  14   3        168.67        251.91       207.27 o
   4  14   3        379.94        177.00       119.89 o
   4  14   3        379.94        170.45       194.41 o
   5  14   3        800.83       1042.10       197.56 o
   6  14   3          0.82          0.47        63.26 o
 -13  15   3        471.04        222.59       116.95 o
 -12  15   3       1033.09        523.38       671.80 o
 -11  15   3       5542.87       7944.16      2175.16 o
 -10  15   3       6108.99       5862.23       822.99 o
 -10  15   3       6108.99       7550.29      1327.13 o
  -9  15   3       1082.15        670.27       157.10 o
  -9  15   3       1082.15        852.97       241.09 o
  -8  15   3        498.55        654.77       156.67 o
  -7  15   3        139.27        195.89       146.83 o
  -7  15   3        139.27        132.89       265.52 o
  -6  15   3       2605.94       3115.62       367.26 o
  -5  15   3      15772.94      17948.50      2866.04 o
  -5  15   3      15772.94      14120.33      2213.90 o
  -4  15   3       1707.01       1787.25       525.48 o
  -4  15   3       1707.01       1610.70       891.51 o
  -3  15   3        187.72        193.75        75.02 o
  -3  15   3        187.72        150.93       164.82 o
  -2  15   3         24.17         26.92        61.18 o
  -1  15   3          0.02         -1.94        76.62 o
   0  15   3         17.98         18.25        51.43 o
   1  15   3        180.71        131.52        72.02 o
   2  15   3       1712.24       2566.98       494.75 o
   2  15   3       1712.24       2234.68       396.62 o
   3  15   3        103.58        169.41       205.67 o
   4  15   3        200.27        184.06       184.58 o
   4  15   3        200.27        178.84       146.84 o
   5  15   3        106.74         76.41       160.77 o
 -12  16   3         40.29         -0.41       413.88 o
 -11  16   3        544.48        198.93       132.33 o
 -10  16   3       1018.83       1176.87       415.21 o
 -10  16   3       1018.83        783.63       185.17 o
  -9  16   3       2057.93       1622.21       269.29 o
  -9  16   3       2057.93       2245.29       407.25 o
  -8  16   3        444.71        371.22       153.96 o
  -7  16   3          0.28          0.99       246.84 o
  -7  16   3          0.28         -0.02       101.52 o
  -6  16   3          3.11          1.85       100.87 o
  -5  16   3        391.89        408.30       103.26 o
  -4  16   3       1245.43       1311.06       198.70 o
  -3  16   3         77.51         77.15       169.87 o
  -3  16   3         77.51         86.28        70.05 o
  -2  16   3        777.01        932.86       219.74 o
  -1  16   3         11.56          1.65       175.19 o
  -1  16   3         11.56        250.37       176.61 o
   0  16   3         59.08        114.08        63.00 o
   1  16   3        202.18        223.10        73.76 o
   1  16   3        202.18        770.21       451.13 o
   2  16   3        167.43        210.67       259.59 o
   2  16   3        167.43        127.83       159.31 o
   2  16   3        167.43        237.29       296.03 o
   3  16   3        938.05       1061.30       154.62 o
   4  16   3         15.27         17.02       111.08 o
 -12  17   3        105.34        573.83       720.06 o
 -11  17   3          0.60         21.33       330.57 o
 -10  17   3        169.64        132.82       130.68 o
 -10  17   3        169.64        121.12       122.73 o
  -9  17   3       1383.83       1293.77       160.06 o
  -9  17   3       1383.83       1627.59       309.34 o
  -8  17   3        456.34        233.78       214.93 o
  -7  17   3       1070.98        961.90       164.54 o
  -6  17   3        975.57       1138.93       208.37 o
  -6  17   3        975.57        805.27       197.80 o
  -5  17   3         80.84         71.65       122.09 o
  -4  17   3       1230.86        -50.26       266.02 o
  -4  17   3       1230.86       1262.06       210.76 o
  -3  17   3       2856.27       2767.86       338.88 o
  -3  17   3       2856.27       3505.42       950.15 o
  -2  17   3        126.48        109.49       144.47 o
  -1  17   3        140.69        123.21       112.12 o
   0  17   3       1350.19       1516.94       277.02 o
   1  17   3       1428.18       1974.60       258.84 o
   1  17   3       1428.18       2685.91       870.80 o
   2  17   3        769.96        816.84       346.77 o
   2  17   3        769.96       -305.99       566.23 o
   3  17   3          3.30          5.83       126.62 o
 -11  18   3        236.49        541.55       314.93 o
 -11  18   3        236.49        411.88       434.58 o
 -10  18   3          3.05         44.36       185.40 o
 -10  18   3          3.05       -244.01       347.17 o
  -9  18   3          6.90         29.98       100.89 o
  -8  18   3        132.92        109.42       213.77 o
  -7  18   3        912.67        553.78       189.36 o
  -6  18   3        441.15        396.28       165.32 o
  -6  18   3        441.15        659.60       293.16 o
  -5  18   3        160.28         65.31       161.42 o
  -5  18   3        160.28        149.01       125.62 o
  -4  18   3        281.59         35.79       243.89 o
  -4  18   3        281.59        188.40       205.38 o
  -3  18   3       1671.17       1346.13       232.93 o
  -2  18   3        814.89        757.37       193.40 o
  -1  18   3        247.32        122.07       170.85 o
  -1  18   3        247.32        255.32       189.44 o
   0  18   3        102.85        142.00       139.66 o
   1  18   3        414.18        492.50       147.22 o
   1  18   3        414.18         67.77       473.34 o
  -9  19   3         21.54       -214.30       276.50 o
  -8  19   3         28.46         49.84       115.56 o
  -7  19   3        398.75        330.19       119.58 o
  -6  19   3          4.18         -6.19       236.85 o
  -5  19   3        490.70        119.92       103.80 o
  -4  19   3         89.22         50.07       142.27 o
  -3  19   3          6.94         30.43       189.94 o
  -2  19   3        142.62        -59.15       224.97 o
  -1  19   3          9.39          4.26       115.67 o
  -6  20   3        198.18         19.74       132.44 o
  -6  20   3        198.18        230.32       533.51 o
  -5  20   3         91.55        397.40       212.43 o
  -5  20   3         91.55        204.10       227.38 o
  -4  20   3         10.18        -32.46       230.07 o
   3 -21   4        655.33        852.55       346.08 o
   4 -21   4        589.68        573.46       139.10 o
   5 -21   4        139.06        198.99       113.27 o
   6 -21   4         18.14       -103.11       103.11 o
   0 -20   4       1914.18       1746.83       650.73 o
   1 -20   4        429.82        441.40       104.11 o
   2 -20   4         12.27        -66.81       111.59 o
   3 -20   4         65.89        -60.98       112.47 o
   4 -20   4        888.07        837.01       143.20 o
   5 -20   4          3.90         -1.44       101.09 o
   6 -20   4        372.97        432.75       116.24 o
   7 -20   4        163.17         66.28        89.88 o
   8 -20   4          0.71          0.56       301.54 o
   8 -20   4          0.71          3.30       276.10 o
   9 -20   4          1.04         -1.18       288.77 o
  -2 -19   4         10.68          7.45       424.68 o
  -1 -19   4         62.40        -25.68       113.67 o
   0 -19   4        436.66        461.20       109.01 o
   1 -19   4          7.41        -41.26        92.16 o
   2 -19   4         44.44         60.58       266.45 o
   3 -19   4        106.50        -14.29        93.39 o
   4 -19   4        556.76        368.13       138.53 o
   5 -19   4        462.06        113.62       147.27 o
   6 -19   4         91.23         -1.08       103.89 o
   7 -19   4          2.55        -45.65        91.64 o
   8 -19   4        581.36        580.63       385.15 o
   9 -19   4        537.51        716.43       426.26 o
  10 -19   4        146.27        191.48       418.34 o
  -3 -18   4        298.53        475.63       228.46 o
  -2 -18   4        171.17        260.68       147.70 o
  -1 -18   4         43.80       -117.28       117.28 o
   0 -18   4        174.91        111.91        89.48 o
   1 -18   4       1701.24       2139.20       767.89 o
   2 -18   4       3530.23       4698.95      1404.02 o
   3 -18   4        395.43        767.96       147.75 o
   4 -18   4       2134.31       1988.68       440.91 o
   5 -18   4        230.95        162.97       149.68 o
   6 -18   4        697.88        576.93        96.95 o
   7 -18   4       3145.24       4092.48      1248.87 o
  10 -18   4         91.09       -309.12       473.38 o
  11 -18   4        477.85        255.40       201.74 o
  11 -18   4        477.85       1045.88       254.20 o
  -4 -17   4         14.38         -0.13       110.60 o
  -3 -17   4        171.65        177.52       108.88 o
  -2 -17   4        681.46        916.33       139.33 o
  -1 -17   4        271.17         40.46       119.84 o
   0 -17   4        120.91        195.52       265.73 o
   1 -17   4         12.10         -7.83       141.24 o
   2 -17   4          1.23          1.53       149.38 o
   4 -17   4        272.54       -325.38       325.38 o
   5 -17   4        194.05       -136.96       222.10 o
   6 -17   4         31.79       -126.13       126.13 o
   7 -17   4          1.67          1.95       427.41 o
   7 -17   4          1.67          1.53       158.50 o
   8 -17   4       2138.74       1990.16       365.09 o
   9 -17   4        839.36       1414.63       509.29 o
  10 -17   4        509.82        434.14       245.54 o
  10 -17   4        509.82       -107.29       244.47 o
  11 -17   4         31.71         35.58       151.24 o
  11 -17   4         31.71        222.96       249.45 o
  12 -17   4        659.22        961.08       783.82 o
  12 -17   4        659.22        450.83       579.66 o
  -6 -16   4        139.90        187.79       104.29 o
  -5 -16   4         73.08        115.88       105.71 o
  -4 -16   4        510.29        392.24       123.03 o
  -3 -16   4        178.19        183.20       134.80 o
  -2 -16   4       1245.44        971.42       123.64 o
  -1 -16   4        498.63        633.72       110.88 o
   0 -16   4        290.92        531.23       298.95 o
   1 -16   4         16.31         31.46       134.19 o
   2 -16   4          8.88        171.82       133.89 o
   4 -16   4       1565.60       1504.19       518.05 o
   5 -16   4         29.58         50.73       127.59 o
   6 -16   4          9.71         22.70       244.20 o
   7 -16   4          9.19       -133.15       133.15 o
   8 -16   4        305.05        682.73       197.87 o
   9 -16   4       1275.85       1629.10       164.05 o
  10 -16   4        967.16        913.84       144.87 o
  11 -16   4          2.25          2.71       180.83 o
  12 -16   4         14.53         14.64       111.17 o
  13 -16   4         56.20         87.64       134.82 o
  -7 -15   4       1160.46       1094.26       148.83 o
  -6 -15   4        374.27        481.03       106.22 o
  -5 -15   4         32.27         60.46       141.07 o
  -4 -15   4        145.91       -250.53       250.53 o
  -3 -15   4       1048.16        931.31       522.78 o
  -2 -15   4        101.67        -29.44        66.70 o
  -1 -15   4        193.15         58.35        68.73 o
   0 -15   4       5396.33       5408.82      1560.83 o
   1 -15   4       3012.12       3206.08       531.13 o
   2 -15   4         17.91         23.50       202.28 o
   2 -15   4         17.91       -144.29       241.18 o
   3 -15   4       2072.96       -251.78       320.27 o
   3 -15   4       2072.96       2850.35       500.78 o
   4 -15   4        858.80        775.64       227.76 o
   5 -15   4        923.05       1166.20       427.27 o
   6 -15   4         11.03         11.63       270.65 o
   7 -15   4       3069.17       3485.78       465.07 o
   8 -15   4       6696.51       7909.15       595.55 o
   9 -15   4        183.17        192.19        85.23 o
  10 -15   4        547.75        926.40       104.93 o
  11 -15   4        412.30        379.21       336.25 o
  12 -15   4        834.41       1184.56       190.57 o
  13 -15   4         87.95        129.78       108.01 o
  -7 -14   4        156.16         68.10        83.46 o
  -6 -14   4        106.23        339.89       157.78 o
  -5 -14   4        372.91        242.45       348.75 o
  -4 -14   4        220.20        327.99       176.86 o
  -4 -14   4        220.20        205.63       359.52 o
  -3 -14   4        599.38        684.48       412.88 o
  -3 -14   4        599.38        554.56       205.65 o
  -2 -14   4        124.35         18.21        62.61 o
  -1 -14   4        207.57        226.61        56.86 o
   0 -14   4        299.03        295.90        74.13 o
   1 -14   4        268.58        294.38       126.64 o
   2 -14   4        759.22        786.64       195.12 o
   3 -14   4       1268.83       1636.48       318.66 o
   3 -14   4       1268.83       1020.77       151.70 o
   4 -14   4        819.70        912.36       145.20 o
   5 -14   4        492.45        726.01        86.91 o
   6 -14   4        488.76        444.52        96.57 o
   7 -14   4        401.75        425.64       108.04 o
   7 -14   4        401.75        877.20       339.95 o
   8 -14   4        104.89        131.92        77.76 o
   9 -14   4         39.96         36.95        63.97 o
  10 -14   4        215.45        258.29       187.01 o
  11 -14   4         74.23         83.65       256.53 o
  12 -14   4       1758.00       2009.23       379.88 o
  13 -14   4       1248.81       1323.37       300.61 o
  -8 -13   4        320.42        169.86        81.89 o
  -7 -13   4        136.88        242.15        93.61 o
  -6 -13   4        896.01        784.87       231.85 o
  -6 -13   4        896.01        860.77       572.85 o
  -5 -13   4         14.27         16.47       130.87 o
  -5 -13   4         14.27         12.16       138.63 o
  -4 -13   4        733.36       1026.95       254.46 o
  -4 -13   4        733.36       1048.02       270.20 o
  -3 -13   4         30.29          4.05       107.41 o
  -3 -13   4         30.29         33.96       227.72 o
  -2 -13   4       4429.32       4072.63       307.31 o
  -1 -13   4         66.46         90.13        43.45 o
   0 -13   4       4202.82       4552.55       404.24 o
   1 -13   4       3791.51       3579.29       201.52 o
   2 -13   4        644.76        614.34        51.68 o
   3 -13   4        846.24        873.53        79.35 o
   4 -13   4        428.12        358.46        62.67 o
   5 -13   4         67.98         62.39       131.45 o
   6 -13   4         16.18         -2.18        61.82 o
   7 -13   4        178.19        209.50       106.69 o
   8 -13   4       2443.82       2613.71       217.16 o
   9 -13   4       2589.91       2929.39       601.82 o
  10 -13   4         79.56        -46.05        76.90 o
  11 -13   4         35.37         36.72       255.34 o
  12 -13   4        135.51        208.11       152.80 o
  13 -13   4        334.68        433.92       208.03 o
  14 -13   4       1104.34        301.43       219.80 o
  -9 -12   4          0.77          7.01       473.81 o
  -8 -12   4        948.70       1006.14       116.28 o
  -7 -12   4          5.32         14.98       109.57 o
  -6 -12   4        253.85        366.85        92.23 o
  -6 -12   4        253.85        472.38       236.01 o
  -5 -12   4          5.25          5.21       108.56 o
  -4 -12   4       1207.22       1113.37       115.05 o
  -4 -12   4       1207.22       1594.50       295.01 o
  -3 -12   4         41.35         36.67        66.17 o
  -2 -12   4          1.32          0.78       219.26 o
  -2 -12   4          1.32          3.15       161.13 o
  -2 -12   4          1.32         10.54       215.68 o
  -1 -12   4        483.69        593.77       224.26 o
   0 -12   4         49.80         54.59        39.57 o
   1 -12   4        108.29        103.98        29.24 o
   2 -12   4          5.35          4.92        46.97 o
   3 -12   4       1625.52       1797.66       163.24 o
   4 -12   4       4993.45       5619.63       425.28 o
   5 -12   4       2609.99       1960.07       232.44 o
   6 -12   4        384.36        459.27        55.45 o
   7 -12   4         12.39         11.36        96.87 o
   8 -12   4       1761.80       2008.89       277.16 o
   9 -12   4        416.51        517.42       347.84 o
  10 -12   4       4880.39       4764.49       394.70 o
  11 -12   4       1108.37        884.77       372.33 o
  12 -12   4       2023.90       2069.02       762.77 o
  13 -12   4         15.18        -48.09       112.51 o
  14 -12   4        289.38        190.92       107.77 o
 -10 -11   4         38.50        -94.95       953.00 o
  -9 -11   4        103.37        102.10        84.40 o
  -8 -11   4         11.76        102.24        82.47 o
  -7 -11   4        318.78        248.83       116.25 o
  -6 -11   4        235.32         67.44        89.31 o
  -5 -11   4       1442.36       1395.91       115.12 o
  -4 -11   4         63.36         58.74        95.18 o
  -4 -11   4         63.36         80.86       116.31 o
  -3 -11   4        712.48        727.74       211.71 o
  -2 -11   4          2.23          1.67       119.58 o
  -1 -11   4          1.60          1.66       114.94 o
   0 -11   4       3738.90       3786.10       200.20 o
   1 -11   4        170.21        141.77        57.44 o
   2 -11   4       3116.02       3946.69       223.78 o
   3 -11   4        553.53        651.21        84.76 o
   4 -11   4       2570.10       3189.26       572.09 o
   5 -11   4       2326.29       2345.76       441.37 o
   6 -11   4        323.76        321.59       154.44 o
   7 -11   4       1267.35       1367.34       144.86 o
   8 -11   4        306.87        314.09       253.80 o
   9 -11   4        737.62        818.32       675.38 o
  10 -11   4       4089.57       4084.68       325.83 o
  11 -11   4        158.42        137.40       292.62 o
  12 -11   4          0.03       -106.50       106.50 o
  13 -11   4         82.75        -31.88       107.00 o
  14 -11   4        664.11        196.71       127.75 o
 -10 -10   4        504.26         29.14       182.59 o
 -10 -10   4        504.26        705.23       230.94 o
  -9 -10   4        690.07        830.92       269.64 o
  -8 -10   4        140.84        115.64        67.12 o
  -7 -10   4        808.17        640.66       129.56 o
  -6 -10   4        199.99        178.36        51.06 o
  -5 -10   4       2716.15       2861.00       171.54 o
  -4 -10   4      15207.51      18550.78       944.49 o
  -3 -10   4       6176.93       7438.91       591.90 o
  -2 -10   4        285.78        288.15       334.94 o
  -1 -10   4        660.61        720.31       377.08 o
   0 -10   4      10356.12      10714.49       626.29 o
   1 -10   4      11165.88      11566.06       800.47 o
   2 -10   4       2995.23       3078.80       233.50 o
   3 -10   4       2336.05       2521.46       363.12 o
   4 -10   4       3431.51       3453.53       228.59 o
   5 -10   4          3.09          3.39       534.47 o
   6 -10   4      15013.05      16543.09      1759.61 o
   7 -10   4       7345.09       7934.56       705.71 o
   8 -10   4       5227.05       5198.81      1511.34 o
   9 -10   4       3109.34       2912.41       878.61 o
  10 -10   4        390.56        420.23        63.34 o
  11 -10   4       1051.85       1206.01       131.46 o
  12 -10   4        601.38        627.50       104.87 o
  13 -10   4        661.03        701.89       137.51 o
  14 -10   4       1279.65        935.18       162.66 o
 -11  -9   4        935.98        655.70       165.11 o
 -10  -9   4        518.45        516.59       174.40 o
 -10  -9   4        518.45        753.75       222.27 o
  -9  -9   4        329.43        499.92        92.73 o
  -8  -9   4        491.92        564.76        81.42 o
  -7  -9   4       2330.00       1614.35       425.55 o
  -6  -9   4        972.14        812.81        75.33 o
  -5  -9   4       1399.61       1479.24       111.94 o
  -4  -9   4       8529.34       9837.61       627.39 o
  -3  -9   4      22135.18      16977.99      1914.10 o
  -3  -9   4      22135.18      24359.98      3370.27 o
  -2  -9   4       9830.73      10276.09       521.55 o
  -1  -9   4       5554.83       5383.76       414.22 o
   0  -9   4       8939.86       5835.88       661.67 o
   1  -9   4        478.91        496.99      1149.83 o
   2  -9   4      37151.47      30783.45      4248.26 o
   3  -9   4      12921.56      15237.68      2173.19 o
   4  -9   4       7139.69       8151.91       441.12 o
   5  -9   4       5652.49       5465.38       300.34 o
   6  -9   4       4373.50       3175.77       387.81 o
   7  -9   4          1.63         34.39        41.22 o
   8  -9   4          1.88        -26.12        33.22 o
   9  -9   4        104.89         36.78        40.01 o
  10  -9   4       5502.85       5225.73       354.83 o
  11  -9   4        200.63        329.39        65.37 o
  12  -9   4        883.15        929.75       118.40 o
  13  -9   4          0.72        -98.30        98.30 o
  14  -9   4        536.96        129.93       114.57 o
 -11  -8   4        162.44        203.44       119.53 o
 -10  -8   4        125.98         89.23       151.63 o
  -9  -8   4         32.67        -34.01        64.07 o
  -8  -8   4       2211.09       2218.99       207.61 o
  -7  -8   4        995.09        925.55       134.31 o
  -6  -8   4          9.42          5.56        52.83 o
  -5  -8   4          0.93          0.86       110.79 o
  -4  -8   4       2926.99       2591.60       241.81 o
  -3  -8   4        609.57        685.97        89.70 o
  -2  -8   4       3637.41       4062.44       217.79 o
  -1  -8   4       5984.32       5053.19       953.16 o
   0  -8   4         29.73         20.71        23.13 o
   1  -8   4        394.60        326.42        80.43 o
   2  -8   4       5504.05       4199.96       551.78 o
   3  -8   4       4925.29       4797.13       263.00 o
   4  -8   4       6490.62       6725.91       385.19 o
   5  -8   4       6013.46       6682.91       418.13 o
   6  -8   4       1921.14       2482.10       141.54 o
   7  -8   4       2191.66       2339.91       108.12 o
   8  -8   4       8659.65       9059.99       412.01 o
   9  -8   4        725.66        501.12        54.19 o
  10  -8   4        268.04        183.47        47.72 o
  11  -8   4       3199.17       3563.62       257.76 o
  12  -8   4       2447.84       2353.41       282.06 o
  13  -8   4        176.54        138.50        94.37 o
  14  -8   4        207.34         14.91       101.85 o
 -12  -7   4       1320.03       1127.47       201.87 o
 -10  -7   4        352.93        234.75       133.12 o
  -9  -7   4        159.08        124.77        63.67 o
  -8  -7   4         85.36         89.59        55.90 o
  -7  -7   4        451.53        322.33       116.17 o
  -6  -7   4       1721.35       1517.62       105.82 o
  -5  -7   4        814.19        824.68       247.39 o
  -4  -7   4       8990.13       6495.79      1198.48 o
  -3  -7   4       4985.54       5230.75       311.98 o
  -2  -7   4       1078.40       1214.38        67.03 o
  -1  -7   4       5871.69       5656.65       300.18 o
   0  -7   4       1710.63       2104.09       131.30 o
   1  -7   4        414.15        725.98        45.60 o
   2  -7   4         66.76         70.05        20.61 o
   3  -7   4        261.67        342.86        35.56 o
   4  -7   4       8129.26       8580.35       464.97 o
   5  -7   4         51.46        151.59        28.89 o
   6  -7   4        119.53         85.01        22.88 o
   7  -7   4       4314.07       5007.90       265.96 o
   8  -7   4       2748.39       2955.61       185.44 o
   9  -7   4       3203.75       3720.25       191.24 o
  10  -7   4         61.21         12.57        54.36 o
  11  -7   4        723.39       1088.76       133.28 o
  12  -7   4       2060.91       2003.43       493.05 o
  13  -7   4        164.24        257.86       238.76 o
  14  -7   4        801.61        640.11       235.81 o
 -12  -6   4        544.91        487.87       197.36 o
 -11  -6   4       2339.22       2370.73       472.21 o
 -10  -6   4       1132.93       1118.22       166.57 o
  -9  -6   4        328.06        317.36        77.66 o
  -8  -6   4        441.84        265.15        57.72 o
  -7  -6   4       3699.67       4127.51       320.00 o
  -6  -6   4       1473.26       1372.27       126.84 o
  -5  -6   4       3451.71       2251.16       242.52 o
  -4  -6   4       1962.27       2192.16       167.84 o
  -3  -6   4         76.14        117.43        22.55 o
  -2  -6   4        905.84        768.32        43.24 o
  -1  -6   4        239.61        406.56        27.83 o
   0  -6   4        665.68        623.26        42.26 o
   1  -6   4       6442.88       6341.12       393.13 o
   2  -6   4       1780.72       1849.96       120.37 o
   3  -6   4        668.42        549.94        39.28 o
   4  -6   4      10834.81      11750.53       666.44 o
   5  -6   4          6.70        -11.42        19.49 o
   6  -6   4       3928.67       4868.75       247.12 o
   7  -6   4       4647.54       4913.85       368.64 o
   8  -6   4         13.83        -40.04        40.04 o
   9  -6   4        242.00        132.82        44.61 o
  10  -6   4       1004.49       1943.09       378.99 o
  11  -6   4        705.02        504.37       322.46 o
  12  -6   4        290.40        246.46       248.36 o
  13  -6   4          0.95         -2.57       103.25 o
  14  -6   4        201.16        276.66       102.50 o
 -13  -5   4         73.78        143.43       177.06 o
 -12  -5   4       1198.92       1293.66       206.71 o
 -12  -5   4       1198.92       2013.14       408.11 o
 -11  -5   4       1791.07       1528.55       335.77 o
 -10  -5   4        608.96        668.88       231.58 o
  -9  -5   4        117.50         18.62        63.63 o
  -8  -5   4       3423.69       3253.65       205.53 o
  -7  -5   4       1944.74       1300.74       171.90 o
  -6  -5   4         38.59         37.12       137.46 o
  -5  -5   4        170.70        204.94        40.26 o
  -4  -5   4      19480.22      19138.20      1007.34 o
  -3  -5   4      12801.76      12206.75       580.72 o
  -2  -5   4        759.26        688.04        38.72 o
  -1  -5   4         65.86         80.03        17.02 o
   0  -5   4       9242.72       8922.66       485.23 o
   1  -5   4       6430.07       5752.02       313.25 o
   2  -5   4         44.31         62.65        20.63 o
   3  -5   4       4337.99       3731.88       205.33 o
   4  -5   4        747.71        879.89        49.19 o
   5  -5   4       1271.82       1369.81        73.55 o
   6  -5   4       3140.28       3601.59       397.64 o
   7  -5   4       1494.86       1475.17       184.45 o
   8  -5   4        640.15        592.67       125.09 o
   9  -5   4        268.87        271.63        51.12 o
  10  -5   4       7877.48       7278.31       508.05 o
  11  -5   4       1146.55        674.75       270.04 o
  12  -5   4        257.56        285.35       109.50 o
  13  -5   4          2.21          2.76        80.43 o
  14  -5   4         37.55         44.97       103.27 o
 -13  -4   4         65.23        143.61       186.82 o
 -12  -4   4        193.35        205.38       118.10 o
 -11  -4   4          7.52        -10.74        76.05 o
 -10  -4   4       1395.93       1236.37       389.90 o
  -9  -4   4         90.89         69.66        57.36 o
  -8  -4   4       2307.94       2196.52       111.25 o
  -7  -4   4       2483.69       2442.57       121.83 o
  -6  -4   4        214.12        212.39        25.86 o
  -5  -4   4          4.32         35.92        20.62 o
  -4  -4   4       5831.81       5908.46       295.43 o
  -3  -4   4       8595.31       7806.39       372.34 o
  -2  -4   4        294.48        408.48        26.40 o
  -1  -4   4         42.63         59.28        15.53 o
   0  -4   4       8037.17       7949.15       402.11 o
   1  -4   4       1935.27       1477.42        92.91 o
   2  -4   4        627.64        731.63        45.57 o
   3  -4   4       2401.30       2051.64       101.51 o
   4  -4   4       5896.63       6047.63       299.37 o
   5  -4   4       2711.30       2666.56       291.25 o
   6  -4   4       2027.89       2107.49       167.67 o
   7  -4   4       1120.57       1127.60       123.88 o
   8  -4   4        518.50        314.34        92.12 o
   9  -4   4       3496.65       3587.00       237.15 o
  10  -4   4        508.06        514.41        87.29 o
  11  -4   4       2009.36       2771.63       349.38 o
  12  -4   4         78.95         67.24       106.54 o
  13  -4   4       1612.06       1549.77       167.17 o
  14  -4   4       1591.32       1772.24       181.16 o
 -13  -3   4       1277.73       1518.45       341.00 o
 -12  -3   4         31.18        113.34        92.68 o
 -11  -3   4          2.44        -52.39        65.32 o
 -10  -3   4         93.89       -418.75       418.75 o
  -9  -3   4        623.39        728.22        57.05 o
  -8  -3   4       3587.49       3561.10       167.02 o
  -7  -3   4         21.37          5.37        23.08 o
  -6  -3   4        233.27        164.70        22.89 o
  -5  -3   4         48.06        101.64        20.99 o
  -4  -3   4       4314.53       3803.81       183.98 o
  -3  -3   4        796.95        604.35        36.96 o
  -2  -3   4       1314.77       1376.29        68.55 o
  -1  -3   4       3666.05       3893.41       192.65 o
   0  -3   4      13812.13      12382.96       623.24 o
   1  -3   4        348.07        499.78        29.52 o
   2  -3   4       1970.90       2005.08        98.42 o
   3  -3   4         13.21        168.32        18.63 o
   4  -3   4       2129.81       2081.92       451.03 o
   5  -3   4          9.60          9.54        39.08 o
   5  -3   4          9.60          1.81        67.23 o
   6  -3   4         71.24         46.51        35.98 o
   7  -3   4       3862.18       4394.88       277.89 o
   8  -3   4       5073.42       5427.89      1210.39 o
   9  -3   4        724.77        992.86       108.49 o
  10  -3   4        400.18        802.90       300.02 o
  11  -3   4         21.43         18.48       113.53 o
  12  -3   4         98.97        112.59       104.63 o
  13  -3   4         13.54         26.44        76.87 o
  14  -3   4       1837.64       2684.54       317.39 o
 -14  -2   4        160.76         11.05       118.11 o
 -13  -2   4         79.11         82.79       109.28 o
 -12  -2   4         31.30         -6.12        76.52 o
 -11  -2   4        676.22        602.76        87.15 o
 -10  -2   4       1169.41       1194.06        76.13 o
  -9  -2   4          0.06        -30.79        30.79 o
  -8  -2   4       2353.97       2222.07       105.70 o
  -7  -2   4       8488.27       8067.43       385.51 o
  -6  -2   4       2593.32       2156.29       104.77 o
  -5  -2   4      32130.51      30021.67      1396.98 o
  -4  -2   4      15821.51      14336.29       666.89 o
  -3  -2   4      40895.32      38481.50      1938.96 o
  -2  -2   4        804.29        827.89        41.82 o
  -1  -2   4         20.94         32.20        12.00 o
   0  -2   4       3329.99       3083.79       147.61 o
   1  -2   4      19315.82      19225.58       911.15 o
   2  -2   4         22.62         -6.55        15.38 o
   3  -2   4        878.65        809.43        42.54 o
   4  -2   4       2997.61       3045.74       198.25 o
   5  -2   4      16301.66      17443.63       994.84 o
   5  -2   4      16301.66      14907.72      2064.60 o
   6  -2   4       1019.67       1030.96        84.67 o
   7  -2   4       4361.91       4848.06       337.46 o
   8  -2   4       3951.40       3601.74       376.87 o
   9  -2   4       3263.23       3706.38       329.87 o
  10  -2   4       1215.42       1849.47       219.37 o
  11  -2   4       1031.55       1277.90       197.61 o
  12  -2   4          8.10          9.21       102.72 o
  13  -2   4        849.63       1392.06       266.35 o
  14  -2   4        158.41        185.90       127.30 o
  14  -2   4        158.41        269.93       302.42 o
 -14  -1   4        323.45        198.52       126.56 o
 -13  -1   4        113.80        269.91       115.01 o
 -12  -1   4       1092.28       1147.13       122.37 o
 -11  -1   4       2549.61       2196.72       160.62 o
 -10  -1   4        100.46         63.55        36.67 o
  -9  -1   4       2886.21       2898.21       138.55 o
  -8  -1   4       1292.42       1304.60        65.90 o
  -7  -1   4       3843.98       3311.93       168.02 o
  -6  -1   4       5871.27       4884.76       551.62 o
  -5  -1   4       1832.70       1872.84        91.53 o
  -4  -1   4       2589.98       2491.79       118.89 o
  -3  -1   4      34816.94      34970.21      1724.56 o
  -2  -1   4      61955.11      58318.58      2939.76 o
  -1  -1   4        484.80        564.23        82.21 o
   0  -1   4        148.43        399.05        69.86 o
   0  -1   4        148.43        125.88        44.10 o
   1  -1   4      16829.43      14609.64      2174.48 o
   2  -1   4       5181.16       4574.17       685.37 o
   3  -1   4        300.58        285.69        33.29 o
   4  -1   4       6589.57       6561.34       457.63 o
   4  -1   4       6589.57       8630.23      1200.51 o
   5  -1   4       1989.31       2178.17       538.41 o
   5  -1   4       1989.31       2678.84       702.22 o
   6  -1   4       1489.61       1629.12       135.56 o
   7  -1   4       4640.66       5298.24       442.93 o
   8  -1   4       9541.30       8178.25       828.27 o
   9  -1   4        292.82        341.80        98.58 o
  10  -1   4        371.29        940.82       241.22 o
  10  -1   4        371.29        713.11       368.52 o
  11  -1   4       1420.96       1787.35       248.28 o
  11  -1   4       1420.96       2801.58       385.20 o
  12  -1   4         43.68         64.34        96.70 o
  12  -1   4         43.68         43.71       135.33 o
  13  -1   4         41.10        -71.32       173.28 o
  13  -1   4         41.10        -62.97       212.53 o
  14  -1   4        593.59        971.60       246.71 o
 -14   0   4         27.97          1.13       118.99 o
 -13   0   4         97.78         10.83       104.16 o
 -12   0   4       2033.12       2043.75       186.62 o
 -11   0   4        255.11        304.30        56.34 o
 -10   0   4        434.06        426.23        44.29 o
  -9   0   4        152.83        142.30        30.85 o
  -8   0   4       2120.98       2132.61       589.52 o
  -7   0   4       2784.74       2623.46       309.41 o
  -7   0   4       2784.74       2281.52       330.77 o
  -6   0   4       4034.06       4081.84       495.40 o
  -6   0   4       4034.06       3588.80       511.29 o
  -5   0   4      11634.99      10795.12       595.99 o
  -4   0   4       3516.18       3158.18       158.04 o
  -3   0   4      16238.52      14754.47       727.54 o
  -2   0   4        697.48        685.38        93.99 o
  -1   0   4      11124.91      10267.45      1146.58 o
  -1   0   4      11124.91      12746.16      1756.37 o
   0   0   4        270.37        299.02        39.54 o
   1   0   4     127082.16     125345.32     21125.34 o
   2   0   4       4582.71       5974.55       314.34 o
   3   0   4       1419.40       1614.74       237.79 o
   4   0   4       2458.81       2270.55       170.26 o
   4   0   4       2458.81       3190.26       451.03 o
   5   0   4       7250.19       9041.75       561.79 o
   6   0   4       3283.40       3800.90       623.25 o
   6   0   4       3283.40       3552.31       844.98 o
   7   0   4       5795.21       5680.56       635.10 o
   8   0   4       1096.38       1168.97       280.25 o
   9   0   4        216.05        183.96        90.10 o
  10   0   4       4509.28       4855.84       798.61 o
  11   0   4        189.98        287.20       112.76 o
  12   0   4        448.74        569.83       382.88 o
  12   0   4        448.74        740.35       227.96 o
  13   0   4        768.66        770.37       251.48 o
 -15   1   4        570.60        619.87       159.65 o
 -14   1   4         55.72        218.99       125.29 o
 -13   1   4        545.98        620.91       116.39 o
 -12   1   4          3.63        -59.98        59.98 o
 -11   1   4       4440.61       4375.76       263.75 o
 -10   1   4        126.24         83.78        39.21 o
  -9   1   4         17.49         12.10        91.59 o
  -9   1   4         17.49          7.80        84.56 o
  -8   1   4         32.36         35.29        52.97 o
  -7   1   4       6947.31       7282.56      1014.30 o
  -7   1   4       6947.31       7474.64       501.26 o
  -6   1   4      21555.16      22231.33      1609.49 o
  -6   1   4      21555.16      28007.88      3862.71 o
  -5   1   4       8719.40       8577.27      1574.91 o
  -4   1   4       6549.40       5833.72       309.26 o
  -3   1   4      25563.95      26097.05      2595.37 o
  -2   1   4      14585.61      13899.30      1382.92 o
  -2   1   4      14585.61      13265.51      1481.49 o
  -1   1   4       5516.33       3803.06       529.12 o
  -1   1   4       5516.33       5082.03       571.35 o
  -1   1   4       5516.33       5434.58       542.30 o
   0   1   4      15589.99      15283.59       999.66 o
   1   1   4      39255.14      39261.81      5441.67 o
   2   1   4       7180.56       8450.00       502.45 o
   3   1   4      29951.64      32040.32      3188.04 o
   4   1   4      15658.58      17053.22       965.47 o
   4   1   4      15658.58      15040.29      2081.41 o
   5   1   4      29231.83      35000.65      2172.42 o
   6   1   4       5597.33       5298.52       435.47 o
   6   1   4       5597.33       6773.84       476.49 o
   7   1   4       1430.45       1844.12       337.48 o
   8   1   4       3952.49       3851.55       622.98 o
   9   1   4       1974.87       1960.09       176.21 o
  10   1   4       2762.49       2782.78       269.74 o
  11   1   4       5041.43       4102.18      1354.33 o
  12   1   4        755.74       1183.67       325.34 o
  13   1   4         27.44         38.42        90.69 o
 -15   2   4          5.71        -73.26       132.90 o
 -14   2   4         10.69         28.45       102.03 o
 -13   2   4          5.39        -71.45        79.03 o
 -12   2   4          1.71        -34.96        60.25 o
 -11   2   4         39.66         22.07        50.42 o
 -10   2   4       1467.75       1503.33       284.64 o
  -9   2   4        728.12        736.83        84.27 o
  -9   2   4        728.12       1068.10       189.82 o
  -8   2   4        573.44        515.02        69.72 o
  -7   2   4      17615.29      18781.87      1064.54 o
  -7   2   4      17615.29      24320.28      3354.14 o
  -6   2   4         29.05         25.52       131.72 o
  -5   2   4       1602.98       1508.93       122.88 o
  -4   2   4       3753.76       3842.40       532.65 o
  -3   2   4         20.79        -24.30        24.30 o
  -3   2   4         20.79         -5.39        41.49 o
  -2   2   4       2061.30       1728.13       152.67 o
  -2   2   4       2061.30       1778.44       164.79 o
  -1   2   4         15.30          1.21        26.61 o
   0   2   4       7386.55       6329.14       356.35 o
   1   2   4       1537.84       1758.41        96.00 o
   2   2   4         10.30         16.15        40.07 o
   3   2   4         70.77         95.37        30.35 o
   4   2   4       1229.19       1129.08        74.14 o
   4   2   4       1229.19       1159.23       199.09 o
   5   2   4       1987.87       1856.08       515.99 o
   5   2   4       1987.87       1992.88       635.23 o
   6   2   4       9972.22      10287.71      1441.11 o
   6   2   4       9972.22      12075.87      1735.94 o
   6   2   4       9972.22      10410.49       772.40 o
   7   2   4      10583.94      11269.15      1061.03 o
   8   2   4        472.86        476.77        78.38 o
   9   2   4        165.37        194.50        71.84 o
  10   2   4       4698.65       4410.90       347.70 o
  11   2   4       1421.73       1537.37       836.17 o
  12   2   4        612.16        772.63       111.16 o
  13   2   4        382.48        313.93       101.12 o
 -15   3   4        272.61        433.93       145.76 o
 -14   3   4        315.10        393.19       114.83 o
 -13   3   4       2654.42       2757.38       275.99 o
 -12   3   4         11.13         57.38        65.96 o
 -11   3   4        491.87        393.16        84.00 o
 -10   3   4       1829.60       1784.60       226.58 o
  -9   3   4       2248.64       1988.09       133.34 o
  -8   3   4        132.28        135.01        60.10 o
  -7   3   4       4398.30       4529.43       455.33 o
  -7   3   4       4398.30       4888.93       496.91 o
  -6   3   4          0.34          0.30        85.57 o
  -5   3   4        636.70        730.75        73.37 o
  -4   3   4       2800.39       2947.96       189.13 o
  -3   3   4       5982.93       6529.41       638.99 o
  -3   3   4       5982.93       6314.74       416.14 o
  -2   3   4      14954.66      15276.48      1072.58 o
  -2   3   4      14954.66      16813.74      1657.69 o
  -1   3   4         23.75          2.05        18.57 o
   0   3   4        489.99        646.30        39.78 o
   1   3   4         87.53       -108.45       108.45 o
   1   3   4         87.53        221.87        83.45 o
   2   3   4       8836.11       9000.87       530.10 o
   3   3   4        929.46        874.07        74.74 o
   4   3   4        296.20        336.65        46.56 o
   5   3   4        178.44         84.81       103.85 o
   5   3   4        178.44       -143.17       143.17 o
   5   3   4        178.44        258.06       105.63 o
   6   3   4        107.55        136.52       125.76 o
   7   3   4       2995.44       2828.21       177.02 o
   8   3   4       4194.31       3923.93       248.56 o
   9   3   4       1902.63       1872.81       166.45 o
  10   3   4        590.01        624.24        91.52 o
  11   3   4        739.71        654.09       100.53 o
  12   3   4         78.19        198.33        88.76 o
 -15   4   4       1611.88       1013.03       380.28 o
 -14   4   4       1313.97        671.42       338.58 o
 -13   4   4       1683.05       2081.34       425.85 o
 -12   4   4        933.30        998.66       162.56 o
 -11   4   4        315.75        279.51       217.73 o
 -10   4   4       3345.75       3126.53       190.87 o
  -9   4   4       1814.84       1792.22       112.40 o
  -9   4   4       1814.84       1341.19       172.93 o
  -8   4   4       5012.06       5814.51       333.19 o
  -7   4   4      22289.33      23018.74      1858.63 o
  -7   4   4      22289.33      24966.44      1975.83 o
  -6   4   4       1789.10       2201.66       307.22 o
  -5   4   4        907.44        773.17        89.42 o
  -4   4   4       1830.14       1543.95        91.96 o
  -4   4   4       1830.14       1726.91       244.69 o
  -3   4   4         93.78        136.99        55.57 o
  -3   4   4         93.78        -12.92        29.02 o
  -3   4   4         93.78         71.31        50.99 o
  -2   4   4       1379.36       1901.80       269.85 o
  -2   4   4       1379.36       1554.13       226.54 o
  -1   4   4       1686.51       2265.03       171.19 o
   0   4   4        763.70        682.96        57.41 o
   1   4   4       2361.74       2206.40       253.03 o
   1   4   4       2361.74       3096.43       450.49 o
   2   4   4       1837.56       1766.49       165.66 o
   3   4   4       2825.13       2916.44       437.99 o
   3   4   4       2825.13       2641.64       392.21 o
   4   4   4       3306.92       3251.98       220.01 o
   5   4   4         17.72         16.60        29.32 o
   6   4   4       5223.42       5138.42       272.06 o
   7   4   4       3323.32       3606.62       221.31 o
   8   4   4         49.87         69.85        63.47 o
   9   4   4         27.38         -7.94        68.81 o
  10   4   4        409.64        314.56        82.03 o
  11   4   4         30.68         56.21        81.19 o
  12   4   4        164.41         40.94        88.58 o
 -15   5   4        597.89        720.41       264.96 o
 -14   5   4        160.81        333.32       178.42 o
 -13   5   4         54.59       -190.20       190.20 o
 -12   5   4       1727.09       2335.70       378.23 o
 -11   5   4       2321.46       2469.59       376.13 o
 -10   5   4        853.42       1174.31       108.05 o
 -10   5   4        853.42        377.74       210.50 o
  -9   5   4       3490.19       4001.63       195.26 o
  -8   5   4        163.39        255.52        44.93 o
  -7   5   4         19.82         85.11        59.23 o
  -7   5   4         19.82         63.10        43.59 o
  -6   5   4       8807.12      10308.85      1032.25 o
  -5   5   4       2941.04       3362.76       255.10 o
  -4   5   4       7257.62       7526.56       560.20 o
  -3   5   4       2487.39       2856.17       258.09 o
  -3   5   4       2487.39       3827.81       533.41 o
  -2   5   4       4802.71       4673.74       525.16 o
  -1   5   4       2129.09       2121.56       161.73 o
   0   5   4       2240.21       2312.67       351.59 o
   1   5   4        120.50         97.82       483.84 o
   2   5   4       4368.24       3914.12       617.51 o
   3   5   4       1551.81       1298.11       262.99 o
   4   5   4       1386.58       1270.51        67.90 o
   5   5   4       1441.89       1467.96        80.77 o
   6   5   4        118.34         87.92        35.69 o
   7   5   4       2471.71       2974.64       232.89 o
   8   5   4        648.42        704.93        91.06 o
   9   5   4         70.84        -58.29        68.36 o
  10   5   4       1340.87       1326.71       133.09 o
  11   5   4        932.12        816.87       109.72 o
  12   5   4         18.59        -87.13        87.13 o
 -15   6   4       1372.05       2090.64       349.42 o
 -14   6   4        199.94        213.03       137.69 o
 -13   6   4        540.68        356.54       304.12 o
 -12   6   4        596.99        505.69       215.92 o
 -11   6   4          1.76          3.06       170.85 o
 -10   6   4          2.70          2.87       150.49 o
 -10   6   4          2.70          3.28       166.75 o
  -9   6   4       4882.50       5879.70       436.32 o
  -8   6   4       2749.15       2740.73       247.06 o
  -8   6   4       2749.15       2624.46       328.71 o
  -7   6   4       8497.36       9232.88      1696.21 o
  -7   6   4       8497.36       8498.33      1186.54 o
  -6   6   4       2528.70       2063.73       209.61 o
  -5   6   4       1019.32        917.06        62.83 o
  -4   6   4       7381.71       6839.17       512.69 o
  -3   6   4       2597.69       2150.55       254.77 o
  -3   6   4       2597.69       3286.41       462.82 o
  -2   6   4       8170.63       7938.92      1647.06 o
  -2   6   4       8170.63       8850.82       990.07 o
  -1   6   4       7123.51       6948.40      1176.09 o
   0   6   4       5602.92       4477.02       759.51 o
   1   6   4      12405.85      12628.61       814.97 o
   2   6   4       3957.90       3820.81       207.00 o
   3   6   4         33.70         78.57        23.24 o
   4   6   4        809.98        879.90        49.39 o
   5   6   4        374.98        321.93        35.32 o
   6   6   4      10482.25       9963.26       725.15 o
   7   6   4       8794.38       7863.92       653.58 o
   8   6   4         40.13        238.69        66.68 o
   9   6   4        288.48        493.24       439.92 o
  10   6   4        227.94        186.48        82.22 o
  11   6   4        121.29        132.43        87.54 o
 -15   7   4        336.20        334.71       318.56 o
 -15   7   4        336.20        672.91       250.70 o
 -14   7   4        391.88        585.54       240.93 o
 -14   7   4        391.88        563.72       232.23 o
 -13   7   4       1043.63       1465.59       306.54 o
 -12   7   4          0.17          0.08       107.43 o
 -11   7   4       2914.22       3996.15       588.80 o
 -10   7   4        423.35        422.74       172.82 o
 -10   7   4        423.35        504.83       203.15 o
  -9   7   4        209.88        198.93       300.90 o
  -9   7   4        209.88        219.85       253.26 o
  -8   7   4       7235.09       7628.08       652.53 o
  -8   7   4       7235.09       9011.51      1261.32 o
  -7   7   4       4634.21       5640.47       308.01 o
  -6   7   4        404.73        414.29       110.61 o
  -5   7   4       2036.48       1885.25       149.93 o
  -4   7   4       2781.93       2395.62       380.60 o
  -3   7   4      23548.54      25791.75      1917.03 o
  -2   7   4       3424.77       3142.16       484.52 o
  -1   7   4         63.06         50.74       254.80 o
   0   7   4       1255.08       1407.30        96.29 o
   1   7   4        562.65        582.43        43.31 o
   2   7   4       4475.76       4088.05       242.44 o
   3   7   4       9489.50       8558.70       409.44 o
   4   7   4       3225.66       3242.80       158.00 o
   5   7   4       1208.75       1043.86        72.26 o
   6   7   4        457.70        455.51        66.85 o
   7   7   4         38.61         -2.46        68.41 o
   8   7   4        399.44        222.58       175.42 o
   9   7   4         48.13        -53.37       168.36 o
  10   7   4        392.28        472.74       107.31 o
  11   7   4        536.34        485.81        99.97 o
 -15   8   4        285.71        415.85       681.91 o
 -15   8   4        285.71        422.44       411.53 o
 -14   8   4        104.11        227.38       309.62 o
 -14   8   4        104.11        177.68       178.63 o
 -13   8   4          0.23          0.77       124.96 o
 -12   8   4        137.28        171.27       138.03 o
 -11   8   4          4.70          4.83       111.48 o
 -10   8   4        796.12        806.83       223.87 o
 -10   8   4        796.12       1085.99       167.74 o
  -9   8   4       1379.65       1276.96       133.93 o
  -9   8   4       1379.65       1396.36       557.58 o
  -8   8   4       4370.79       4443.68       332.71 o
  -8   8   4       4370.79       4701.04      1277.40 o
  -7   8   4      12944.63      13452.30       751.34 o
  -6   8   4       4270.51       4587.41       524.74 o
  -5   8   4       4958.39       5774.45       345.18 o
  -4   8   4        545.67        568.15        48.21 o
  -3   8   4        360.59        380.16        34.17 o
  -2   8   4       3703.98       3769.35       251.49 o
  -1   8   4       2139.77       2332.08       142.79 o
   0   8   4        743.70        854.32        64.22 o
   1   8   4        495.67        556.56        53.62 o
   2   8   4       3589.34       3559.17       202.58 o
   3   8   4       2173.99       1835.69       502.67 o
   4   8   4         32.86         -5.13        36.77 o
   5   8   4          0.84         58.20        51.96 o
   6   8   4       3386.16       3123.58       241.89 o
   7   8   4        180.50       -248.71       264.63 o
   8   8   4        393.45        560.85       121.62 o
   9   8   4        438.16        430.73       103.86 o
  10   8   4         22.74         15.40       147.95 o
 -15   9   4        324.94        703.33       228.83 o
 -14   9   4        445.17        662.82       289.52 o
 -13   9   4        293.52        553.58       341.16 o
 -13   9   4        293.52        334.56       243.90 o
 -12   9   4        155.67         12.10       397.65 o
 -12   9   4        155.67        169.06       193.30 o
 -11   9   4       3243.74       2888.42       572.52 o
 -11   9   4       3243.74       4135.15       631.14 o
 -10   9   4       1392.97       1233.28       110.29 o
  -9   9   4       2321.15       2235.82       678.99 o
  -9   9   4       2321.15       2636.63       401.90 o
  -8   9   4       4237.21       3916.76       409.77 o
  -7   9   4       5754.13       5201.82       595.22 o
  -6   9   4       3769.86       4092.11       253.38 o
  -5   9   4       2896.43       3382.73       205.99 o
  -4   9   4          2.70        -11.12        27.31 o
  -3   9   4       5984.68       6558.15       387.32 o
  -2   9   4       2314.52       2376.16       145.74 o
  -1   9   4      32682.92      36480.34      2344.70 o
   0   9   4       7970.37       8854.52       526.75 o
   1   9   4         58.71         88.91        29.84 o
   2   9   4        461.87        511.39        52.65 o
   3   9   4        512.85        482.07       109.88 o
   3   9   4        512.85        672.78       293.54 o
   4   9   4       2738.62       2341.55       656.16 o
   5   9   4       9119.12       7820.70      2073.13 o
   6   9   4         89.94        109.07       265.52 o
   7   9   4        150.73        136.35       249.75 o
   8   9   4          1.11          1.06       173.35 o
   9   9   4        243.66        397.70       299.19 o
 -15  10   4       3170.00       4163.08       740.51 o
 -14  10   4        136.54        -33.34       339.43 o
 -13  10   4         17.04       -243.73       292.99 o
 -13  10   4         17.04         18.81       131.91 o
 -12  10   4       1021.48        926.16       158.81 o
 -11  10   4       1128.85       1051.29       115.60 o
 -10  10   4       2790.21       2878.25       224.69 o
  -9  10   4       2867.65       2961.74       443.53 o
  -7  10   4       1245.38       1443.25        94.63 o
  -6  10   4       1927.91       2425.57       143.17 o
  -5  10   4       9835.48      10619.46       591.43 o
  -4  10   4       7646.24       8497.94       555.95 o
  -3  10   4        754.22        867.52        60.24 o
  -2  10   4       4415.59       4604.63       334.13 o
  -1  10   4       5517.37       6226.03       374.54 o
   0  10   4        190.21        278.44        32.82 o
   1  10   4        169.47        111.65        32.82 o
   2  10   4       1923.68       1252.77       352.89 o
   3  10   4       1334.27       1224.20       225.37 o
   4  10   4         95.24        806.83       319.78 o
   5  10   4         92.26         96.55        68.06 o
   6  10   4          8.67          8.44        91.52 o
   7  10   4        164.21        370.54       183.91 o
   8  10   4        123.14        249.04       114.49 o
   9  10   4        288.87        393.12       136.51 o
 -14  11   4       1331.34       1226.81       264.97 o
 -13  11   4        182.46        331.51       224.89 o
 -12  11   4        113.67         78.08        91.62 o
 -11  11   4       2233.11       2596.70       194.65 o
 -10  11   4         12.39         13.43       140.29 o
  -9  11   4       2646.10       2335.69       153.63 o
  -8  11   4       3323.63       3653.72       241.24 o
  -7  11   4        436.31        454.04        48.80 o
  -6  11   4        481.29        599.47        52.34 o
  -5  11   4        860.80        952.08        61.25 o
  -4  11   4         47.31         54.18        27.23 o
  -3  11   4       1732.61       1674.28       320.44 o
  -2  11   4       1428.65       1418.62       217.95 o
  -1  11   4       1282.14       1195.84        92.66 o
   0  11   4         30.16         39.60        87.59 o
   0  11   4         30.16         15.26        99.11 o
   1  11   4        456.19        312.31       188.68 o
   2  11   4        475.01        598.49       213.77 o
   3  11   4       8307.19       9338.34      1253.84 o
   4  11   4       2893.86       3025.68       688.87 o
   5  11   4        564.73        462.31       191.59 o
   6  11   4       1664.42       2134.32       497.41 o
   6  11   4       1664.42       2454.55       375.73 o
   7  11   4         36.19         37.24        78.88 o
   8  11   4        404.18        188.88       181.24 o
   8  11   4        404.18        340.41       156.01 o
 -14  12   4        377.42        280.90       216.90 o
 -13  12   4        178.32        -60.07       118.67 o
 -12  12   4         70.82        -19.59       104.21 o
 -11  12   4         68.35         62.83        72.22 o
 -10  12   4        470.42        392.46        92.97 o
  -9  12   4        182.12         99.99        49.81 o
  -8  12   4         62.59        133.66        41.63 o
  -7  12   4          9.13         -4.60        39.53 o
  -6  12   4         25.89         60.34        34.90 o
  -5  12   4         25.26        -41.70       102.66 o
  -4  12   4          7.37         36.88       134.95 o
  -3  12   4       3399.00       3529.40       386.81 o
  -3  12   4       3399.00       3532.86       625.27 o
  -2  12   4        560.73        490.50       157.74 o
  -1  12   4        857.27        721.83       137.91 o
  -1  12   4        857.27        868.09       296.16 o
   0  12   4        772.67        732.92       123.84 o
   1  12   4        598.09        656.03       189.18 o
   2  12   4         46.03         38.16        84.32 o
   3  12   4        546.40        677.74        77.63 o
   4  12   4        366.77        467.55        73.82 o
   4  12   4        366.77        412.74       259.26 o
   5  12   4        838.48       1582.10       362.56 o
   5  12   4        838.48        804.30       233.76 o
   6  12   4        166.41        254.36       123.30 o
   6  12   4        166.41         87.82       188.56 o
   7  12   4        685.41        668.45       127.65 o
 -14  13   4        250.95         34.02        77.52 o
 -13  13   4        144.53        103.92       140.27 o
 -12  13   4        143.35        157.07       110.15 o
 -11  13   4        264.71        453.40        88.40 o
 -10  13   4       1184.13       1042.48       114.62 o
  -9  13   4        251.42         49.35       140.02 o
  -8  13   4        763.49        766.64       216.45 o
  -7  13   4       1075.01       1270.38        93.35 o
  -6  13   4        898.74        873.75        73.39 o
  -5  13   4       1708.52       2874.79       451.48 o
  -5  13   4       1708.52        673.43       218.54 o
  -4  13   4        116.51        128.37       145.97 o
  -4  13   4        116.51        120.72        93.13 o
  -3  13   4       1120.36       1082.87       158.44 o
  -3  13   4       1120.36       1256.52       264.26 o
  -2  13   4        315.91        301.62        53.26 o
  -1  13   4        254.52        172.15        99.20 o
  -1  13   4        254.52         79.25       101.37 o
   0  13   4        445.87        941.28       250.68 o
   0  13   4        445.87        479.73       115.30 o
   1  13   4        255.24        399.44       118.30 o
   2  13   4        863.30        952.78       150.28 o
   3  13   4       2308.85       2404.23       251.27 o
   3  13   4       2308.85       2608.14       510.51 o
   4  13   4       2119.27       2838.23       859.40 o
   4  13   4       2119.27       2375.05       221.15 o
   5  13   4       1112.41        794.05       252.01 o
   5  13   4       1112.41       1475.78       224.56 o
   6  13   4        397.14        430.20       129.07 o
   6  13   4        397.14        535.57       219.01 o
   7  13   4        583.81        632.95       110.05 o
 -13  14   4        407.56        468.85       136.89 o
 -12  14   4        673.79        781.08       130.32 o
 -11  14   4         71.63        113.79        90.00 o
 -10  14   4        965.98       1011.01       149.77 o
  -9  14   4        237.30        265.39       244.37 o
  -8  14   4        401.56        254.64       117.31 o
  -7  14   4        111.40         41.87       189.28 o
  -6  14   4         31.04        367.40       180.08 o
  -6  14   4         31.04         37.48       123.33 o
  -5  14   4       8744.19       8604.84       997.78 o
  -5  14   4       8744.19       4503.56      1191.31 o
  -4  14   4       3643.20       3781.53       494.43 o
  -3  14   4        170.88        143.76        87.27 o
  -2  14   4       1818.07       1700.53       161.47 o
  -1  14   4        795.75       1035.21       185.30 o
   0  14   4        248.05        392.53        77.00 o
   1  14   4        410.07        568.87       108.87 o
   2  14   4        269.61        319.41       146.78 o
   2  14   4        269.61        529.51       248.16 o
   3  14   4          1.45          1.60        78.06 o
   3  14   4          1.45          1.08       267.53 o
   4  14   4        312.01        212.61       133.02 o
   4  14   4        312.01         85.94       114.91 o
   5  14   4         82.16         72.86       194.55 o
   6  14   4        399.72        474.04       115.55 o
 -13  15   4         69.46        -23.44       110.80 o
 -12  15   4        288.78        351.98       110.40 o
 -11  15   4       3307.38       3865.13       468.11 o
 -10  15   4         53.08        -14.67       176.00 o
 -10  15   4         53.08       -112.00       147.84 o
  -9  15   4       1350.33        982.64       310.54 o
  -8  15   4       3123.93       3371.80       598.88 o
  -7  15   4        400.10        775.83       170.84 o
  -6  15   4         48.37        131.09        95.44 o
  -6  15   4         48.37         -8.36       118.41 o
  -5  15   4          8.85          6.90       159.55 o
  -4  15   4        298.62        663.33       131.74 o
  -4  15   4        298.62        323.52       511.67 o
  -3  15   4         86.62         96.90        44.96 o
  -2  15   4        327.85        178.49       166.06 o
  -2  15   4        327.85       -152.19       152.19 o
  -1  15   4       1075.77       1294.01       207.23 o
  -1  15   4       1075.77       1219.51       384.14 o
   0  15   4         72.66        156.64       100.03 o
   1  15   4        308.89        333.81       102.27 o
   1  15   4        308.89        179.04       233.41 o
   1  15   4        308.89        368.33       327.29 o
   2  15   4          0.26          0.35       140.98 o
   3  15   4        998.81       1082.82       183.47 o
   3  15   4        998.81       1588.40       629.71 o
   4  15   4         78.61         82.89       156.32 o
   4  15   4         78.61        103.04       141.50 o
   5  15   4         32.25       -295.46       295.46 o
   5  15   4         32.25         67.31       160.29 o
 -12  16   4        137.13        530.22       484.97 o
 -11  16   4        321.37        482.99       234.31 o
 -11  16   4        321.37        600.68       214.19 o
 -10  16   4       1115.79        746.24       242.48 o
 -10  16   4       1115.79       1589.60       327.21 o
  -9  16   4         33.45         27.65       162.16 o
  -9  16   4         33.45         35.97        98.28 o
  -8  16   4          6.55         -8.48       128.84 o
  -7  16   4       1071.42       1211.78       200.27 o
  -6  16   4       1068.18        723.41       375.72 o
  -5  16   4       1281.65       1225.85       215.64 o
  -5  16   4       1281.65        797.38       187.65 o
  -4  16   4          0.85          0.84        91.96 o
  -3  16   4       1248.65       1421.37       276.90 o
  -2  16   4        198.67        124.35       147.25 o
  -1  16   4        852.43       1123.95       213.58 o
  -1  16   4        852.43        682.65       180.68 o
   0  16   4       1814.35       2111.11       199.83 o
   1  16   4        228.59        119.25       229.51 o
   1  16   4        228.59        364.13       179.40 o
   2  16   4        103.89         63.87       244.09 o
   3  16   4        157.10        229.27       107.47 o
   3  16   4        157.10         81.90       230.13 o
 -11  17   4          0.82          0.41       313.09 o
 -10  17   4         16.96         12.04       137.36 o
  -9  17   4        193.59        186.56       118.69 o
  -8  17   4        207.20        222.78       167.52 o
  -8  17   4        207.20        383.16       246.80 o
  -7  17   4        585.93        523.03       122.04 o
  -6  17   4        760.03       1019.27       169.71 o
  -5  17   4        134.06        176.38        86.24 o
  -4  17   4        114.96        -62.65        70.11 o
  -3  17   4       2098.82       2556.64       715.24 o
  -3  17   4       2098.82       2273.40       402.02 o
  -2  17   4       1466.37       1635.17       212.99 o
  -1  17   4        222.79        322.92       168.74 o
   0  17   4        435.51        512.97       159.94 o
   1  17   4        315.29         61.02       460.32 o
   1  17   4        315.29        171.24       171.79 o
   2  17   4        567.43        339.79       212.87 o
   2  17   4        567.43        418.45       359.74 o
 -10  18   4         24.49         29.04       181.48 o
  -9  18   4        463.18        249.79       274.13 o
  -9  18   4        463.18        422.70       467.44 o
  -8  18   4         31.95         13.92       241.59 o
  -8  18   4         31.95        328.54       403.17 o
  -7  18   4       2202.91       2302.25       455.52 o
  -7  18   4       2202.91       2491.47       338.20 o
  -6  18   4       2554.79       1744.42       468.15 o
  -5  18   4         10.00          8.44       227.16 o
  -4  18   4       1066.67        671.22       186.63 o
  -3  18   4       1333.76       1329.28       215.81 o
  -1  18   4        963.07        969.41       245.29 o
   0  18   4        633.55        656.67       176.68 o
   1  18   4        740.38        915.09       388.85 o
   1  18   4        740.38        520.64       456.60 o
  -9  19   4        218.55        236.19       249.41 o
  -8  19   4        306.00        -36.73       191.96 o
  -8  19   4        306.00        103.47       251.74 o
  -7  19   4         38.58        207.26       173.06 o
  -6  19   4        112.60          6.03       258.72 o
  -5  19   4       1003.53       1458.31       496.67 o
  -4  19   4        188.38        131.02       142.87 o
  -3  19   4        404.77        456.11       311.00 o
  -2  19   4         55.09       -113.53       113.53 o
   3 -21   5        128.59        -67.23       262.31 o
   4 -21   5        575.98        542.85       147.86 o
   5 -21   5         16.73        288.93       121.43 o
   6 -21   5        114.15        -67.71       106.58 o
   0 -20   5       1852.92        822.32       630.73 o
   1 -20   5        130.56        310.03       506.82 o
   2 -20   5        133.01        -71.45       104.20 o
   3 -20   5         31.64         49.11       122.69 o
   4 -20   5        195.62        240.14       112.23 o
   5 -20   5        440.81        299.34       119.35 o
   6 -20   5        138.46        142.52        96.32 o
   7 -20   5          0.12       -125.83       125.83 o
   8 -20   5        165.84        107.33       119.33 o
   9 -20   5         10.47          4.25       270.40 o
   9 -20   5         10.47         28.49       303.43 o
  -2 -19   5         15.78       -161.69       341.59 o
  -1 -19   5         58.87        -30.00       109.56 o
   0 -19   5         23.22        144.17       225.94 o
   1 -19   5        270.66        320.62       103.80 o
   2 -19   5        542.78        319.62       120.00 o
   3 -19   5         47.09        -60.83       115.43 o
   4 -19   5        415.70         70.97       107.97 o
   5 -19   5        247.08        144.67        89.95 o
   6 -19   5         65.67       -106.09       107.57 o
   7 -19   5        434.40        369.33       117.13 o
   8 -19   5        959.96       1640.88       662.32 o
   9 -19   5        323.13         95.74       178.24 o
  10 -19   5        303.31        366.02       409.98 o
  -3 -18   5         19.75        -10.19       243.40 o
  -2 -18   5       1514.26       1091.18       234.87 o
  -1 -18   5        241.34         26.51       238.30 o
   0 -18   5        488.69        525.60        97.41 o
   1 -18   5        126.39        238.83       306.28 o
   2 -18   5         25.84        129.37       112.05 o
   3 -18   5        896.24        956.22       166.68 o
   4 -18   5       4018.54       5033.26       563.60 o
   5 -18   5        185.03        145.16       126.14 o
   6 -18   5          8.41         -4.88        88.69 o
   7 -18   5        124.94        228.22       202.49 o
   7 -18   5        124.94        199.07       598.64 o
   8 -18   5       2480.98       1249.53       282.07 o
   9 -18   5       2819.71       1540.89       361.11 o
  10 -18   5        968.65        682.94       240.57 o
  11 -18   5       1221.30        967.16       314.76 o
  11 -18   5       1221.30       2028.35       387.58 o
  -5 -17   5         23.01         55.30        61.68 o
  -4 -17   5        348.26        208.33       115.45 o
  -3 -17   5        112.55       -102.57       102.57 o
  -2 -17   5         11.01       -115.99       115.99 o
  -1 -17   5        696.82        749.17       127.54 o
   0 -17   5       2068.38       2663.06       870.60 o
   1 -17   5        608.88        331.20       387.24 o
   2 -17   5        284.61        401.05       189.80 o
   4 -17   5       3855.51       4529.44       695.89 o
   5 -17   5       2362.25       2598.68       247.72 o
   6 -17   5        141.49         20.87        97.02 o
   7 -17   5        270.07         48.94       203.90 o
   7 -17   5        270.07        736.81       368.17 o
   8 -17   5       1285.37       2260.39       708.07 o
   9 -17   5          3.64          5.25       411.50 o
  10 -17   5       1169.93       1754.23       237.36 o
  10 -17   5       1169.93        747.27       198.03 o
  11 -17   5        765.31        895.91       347.00 o
  12 -17   5        396.93        400.47       743.57 o
  -6 -16   5         31.91         25.52        94.37 o
  -5 -16   5          0.95        -99.53        99.53 o
  -4 -16   5         37.53        -99.36        99.36 o
  -3 -16   5         97.60         52.77        89.99 o
  -2 -16   5        240.65        113.79        96.02 o
  -1 -16   5        339.57        292.62        95.27 o
   0 -16   5       4595.07       5040.40      1468.93 o
   1 -16   5       3336.91       3635.53       605.29 o
   4 -16   5        172.76        -86.20       179.58 o
   5 -16   5        392.89        321.56       120.54 o
   6 -16   5       1805.28       2152.22       358.09 o
   7 -16   5       1313.83       1370.09       221.95 o
   8 -16   5       3042.34       4033.12       471.72 o
   9 -16   5         74.59        121.43        78.65 o
  10 -16   5       2360.64       2681.84       242.15 o
  11 -16   5       2076.12       2372.72       414.36 o
  12 -16   5         43.70         31.90       110.43 o
  -7 -15   5        366.94         10.82       254.97 o
  -6 -15   5        200.79        219.20       118.93 o
  -5 -15   5       1264.61       1100.92       161.35 o
  -4 -15   5       1878.59       2185.14       243.26 o
  -3 -15   5       1068.40       1161.06       118.47 o
  -2 -15   5         12.63        -64.11        64.11 o
  -1 -15   5        109.61         22.49        98.74 o
   0 -15   5        905.81        932.64       564.02 o
   1 -15   5       3870.59       4230.86       688.93 o
   2 -15   5       1843.81       2087.04       406.30 o
   3 -15   5       4617.53       5838.88       945.88 o
   4 -15   5        165.64        145.28       142.26 o
   5 -15   5        490.17        544.44       417.25 o
   6 -15   5        732.83        733.17       408.73 o
   7 -15   5        957.56       1226.01       141.35 o
   8 -15   5         36.45         45.92        59.47 o
   9 -15   5        648.43        809.24       118.32 o
  10 -15   5        575.00        839.56       146.02 o
  11 -15   5        174.32        356.06       130.64 o
  12 -15   5        142.84        215.06       131.36 o
  13 -15   5          0.73          0.89       109.98 o
  -7 -14   5       1999.07       1201.33       446.08 o
  -6 -14   5        887.37        962.23       577.11 o
  -5 -14   5        242.62         67.60       211.64 o
  -4 -14   5        115.75        180.64       199.70 o
  -3 -14   5        547.61        554.03        86.81 o
  -2 -14   5        209.51        183.24        63.04 o
  -1 -14   5       2559.06       2412.62       257.63 o
   0 -14   5       5653.15       6813.08      1079.45 o
   1 -14   5       4004.91        489.59       151.12 o
   2 -14   5         78.59        -10.88        98.68 o
   3 -14   5        896.14       1032.99       137.15 o
   3 -14   5        896.14       1237.92       292.88 o
   4 -14   5        449.81        264.67       134.71 o
   5 -14   5        376.17        467.37       430.10 o
   6 -14   5       1513.31       1643.80       302.88 o
   7 -14   5        869.45       1006.53       133.96 o
   8 -14   5       3230.65       3825.45       295.69 o
   9 -14   5        734.47        739.23        85.20 o
  10 -14   5          5.12          6.86       144.73 o
  11 -14   5        153.64        333.13       224.16 o
  12 -14   5        200.81        474.71       187.03 o
  13 -14   5         71.61         47.45       107.25 o
  -8 -13   5        364.90        181.23        95.82 o
  -7 -13   5        190.82        356.54       114.37 o
  -6 -13   5        128.11         55.63       325.93 o
  -6 -13   5        128.11        200.05       171.21 o
  -5 -13   5        582.50        657.11       442.10 o
  -5 -13   5        582.50        646.23       226.41 o
  -5 -13   5        582.50        828.09       226.47 o
  -4 -13   5       2003.74       2241.65       257.79 o
  -4 -13   5       2003.74       2659.37       474.96 o
  -4 -13   5       2003.74       2363.09       785.68 o
  -3 -13   5        372.09        366.20       165.72 o
  -2 -13   5        316.45        241.28        55.60 o
  -1 -13   5        368.86        285.26        61.31 o
   0 -13   5        286.35        360.62        90.08 o
   1 -13   5        549.44        338.06        71.84 o
   2 -13   5         32.14         25.01        40.67 o
   3 -13   5        813.32        996.70       118.40 o
   3 -13   5        813.32        833.23       240.51 o
   4 -13   5          7.20          6.51       105.81 o
   5 -13   5       2388.87        687.04       153.94 o
   6 -13   5         79.03         38.90        71.32 o
   7 -13   5          3.90          3.55        66.06 o
   8 -13   5       1052.39       1357.60       137.88 o
   9 -13   5          6.36          6.67       180.49 o
  10 -13   5       1827.16       1474.67       194.75 o
  11 -13   5       2042.55       2328.37       382.53 o
  12 -13   5        698.85        564.18       262.01 o
  13 -13   5        241.75        215.39       164.46 o
  14 -13   5        215.44        370.17       810.49 o
  -9 -12   5        256.33        289.66        86.48 o
  -8 -12   5         38.26        103.87        75.58 o
  -7 -12   5        124.18        122.56       111.69 o
  -6 -12   5        483.85        646.73       171.29 o
  -5 -12   5         20.20         20.48       102.07 o
  -4 -12   5       1687.11       1520.80       128.05 o
  -4 -12   5       1687.11       1972.97       365.14 o
  -3 -12   5       2853.30       2655.92       203.74 o
  -3 -12   5       2853.30       2860.76       897.47 o
  -2 -12   5       3184.26       3558.93       508.93 o
  -1 -12   5       3385.72       3268.92       245.66 o
   0 -12   5        860.98        852.48        56.60 o
   1 -12   5        983.54        989.10        55.68 o
   2 -12   5        920.91       1042.87        66.35 o
   3 -12   5        877.29        871.66        96.25 o
   4 -12   5        203.37        233.40       167.39 o
   5 -12   5         18.99         19.30       137.52 o
   6 -12   5        690.26        668.59       113.75 o
   7 -12   5        659.06        889.99       107.33 o
   8 -12   5          6.58          7.22       183.39 o
   9 -12   5         49.54         41.01       299.23 o
  10 -12   5        457.28        538.49        92.41 o
  11 -12   5        112.87        109.65       260.77 o
  12 -12   5        219.74        225.29       284.67 o
  13 -12   5          4.89          2.87       357.03 o
  14 -12   5         68.45        382.67       889.78 o
 -10 -11   5         29.51        522.91      1019.00 o
  -9 -11   5         19.75         -4.44        74.15 o
  -8 -11   5       3895.20       4496.10       711.00 o
  -7 -11   5       1262.77       1315.63       157.04 o
  -7 -11   5       1262.77       1370.89       276.74 o
  -6 -11   5         53.50         74.90        92.72 o
  -5 -11   5        286.17        181.74        86.64 o
  -4 -11   5       3039.46       2748.26       184.29 o
  -4 -11   5       3039.46       3464.41       575.47 o
  -3 -11   5         13.22         13.40       248.59 o
  -2 -11   5       5221.56       6155.09       806.13 o
  -1 -11   5       5113.50       5465.45       281.44 o
   0 -11   5       1321.16       1670.42        95.86 o
   1 -11   5         17.83         11.04        25.83 o
   2 -11   5         34.05          7.12        45.58 o
   3 -11   5          4.79          4.03        57.82 o
   4 -11   5        400.09        437.13        70.21 o
   5 -11   5         19.83         21.51       399.86 o
   6 -11   5      11574.21      13752.64       954.36 o
   7 -11   5       5674.35       6538.22       435.71 o
   8 -11   5        461.29        485.99       349.14 o
   9 -11   5          2.51          1.61       461.48 o
   9 -11   5          2.51         10.93       141.29 o
  10 -11   5        158.41        131.22        76.58 o
  11 -11   5         16.05         15.41       357.75 o
  12 -11   5         68.64        183.00       386.99 o
  13 -11   5        101.03         22.96       115.15 o
  14 -11   5          7.20       -122.55       122.55 o
 -10 -10   5        334.92        343.77       287.29 o
  -9 -10   5          6.30        -67.34        67.34 o
  -8 -10   5       1300.91       1536.82       267.14 o
  -7 -10   5          2.75          2.72       134.20 o
  -6 -10   5          2.13          2.16        52.90 o
  -5 -10   5        675.53        769.96        88.55 o
  -4 -10   5       3114.13       3604.39       199.08 o
  -3 -10   5       7566.81       8389.32       673.74 o
  -2 -10   5       3312.74       3267.05       204.13 o
  -1 -10   5       6075.85       6641.47       457.55 o
   0 -10   5      11062.01      12672.91       639.26 o
   1 -10   5        661.37        588.12       120.83 o
   2 -10   5       4300.81       4549.29       323.57 o
   3 -10   5       9080.01      10748.73      1970.08 o
   4 -10   5       7510.98       7465.19       475.02 o
   5 -10   5       3410.11       2889.56       507.81 o
   6 -10   5       2179.74       2350.36       193.31 o
   7 -10   5         10.57         11.45        82.82 o
   8 -10   5          9.47         10.34       278.26 o
   9 -10   5       1365.69        976.46        96.47 o
  10 -10   5       8512.59       8044.39       618.77 o
  11 -10   5         14.07        140.88        80.16 o
  12 -10   5         65.51        236.46        98.05 o
  13 -10   5        155.49         85.98       113.95 o
  14 -10   5        595.77        207.71       562.38 o
 -11  -9   5        247.49        253.24       113.76 o
 -10  -9   5        941.90        947.17       183.77 o
  -9  -9   5         28.72         86.59        66.17 o
  -8  -9   5        499.54        590.70       183.50 o
  -7  -9   5        307.48        269.40        85.39 o
  -6  -9   5        691.80        720.17        63.21 o
  -5  -9   5          2.42          2.10        48.54 o
  -4  -9   5       6372.43       6753.10       497.46 o
  -3  -9   5       4078.47       4247.70       287.06 o
  -2  -9   5       3324.73       4015.87       598.34 o
  -1  -9   5       1444.87       1344.12       296.69 o
   0  -9   5       7317.13       7418.24       509.92 o
   1  -9   5       5888.63       5517.42       320.12 o
   2  -9   5       5239.93       5429.25       616.89 o
   3  -9   5       1629.57       1668.17       254.13 o
   4  -9   5       4824.18       5220.78       328.08 o
   5  -9   5         66.84         10.42        34.43 o
   6  -9   5      12630.21       8862.37       864.71 o
   7  -9   5       5320.40       6301.00       761.42 o
   8  -9   5        663.15        806.01       326.21 o
   9  -9   5       2148.80       2364.34       127.31 o
  10  -9   5        226.73        108.04        55.50 o
  11  -9   5        120.92         24.65        66.88 o
  12  -9   5         15.52        120.44       286.24 o
  13  -9   5          4.78       -100.04       100.04 o
  14  -9   5         35.98          2.60       177.60 o
 -11  -8   5       2207.45       2233.09       344.99 o
 -10  -8   5         97.71         94.68       213.45 o
  -9  -8   5          2.30         12.53       385.79 o
  -8  -8   5        278.68        279.59        70.87 o
  -7  -8   5        348.82        265.46        95.97 o
  -6  -8   5         33.97         35.04        50.91 o
  -5  -8   5       1404.27       1551.92       121.70 o
  -4  -8   5       9642.77       9457.04       770.30 o
  -3  -8   5       8098.82       7921.20       639.68 o
  -2  -8   5       1098.52       1243.82        77.75 o
  -1  -8   5        380.66        400.86        64.57 o
   0  -8   5        607.46        573.93       141.49 o
   1  -8   5         64.18        125.94        62.10 o
   2  -8   5       3350.93       2945.26       425.80 o
   3  -8   5        485.16        528.31        56.62 o
   4  -8   5         12.65         67.39        27.39 o
   5  -8   5       3669.89       3484.62       195.73 o
   6  -8   5        202.64        195.88       323.92 o
   7  -8   5        432.33        454.50        37.71 o
   8  -8   5       1139.74       1238.50        64.33 o
   9  -8   5        897.29        784.19        64.29 o
  10  -8   5       1974.72       2023.68       135.16 o
  11  -8   5        259.70        414.57        77.48 o
  12  -8   5        823.64        894.09       115.12 o
  13  -8   5         40.32         45.29       191.67 o
  14  -8   5       1757.76       1672.87       219.90 o
 -12  -7   5         26.56         47.17       150.44 o
 -11  -7   5        596.08        793.46       254.75 o
 -10  -7   5        407.34        369.15       101.41 o
  -9  -7   5       1012.15        718.74        92.34 o
  -8  -7   5         88.60         66.79        60.75 o
  -7  -7   5        866.94       1045.01       100.89 o
  -7  -7   5        866.94        413.74       148.08 o
  -6  -7   5          2.07         -0.71        50.54 o
  -5  -7   5       3195.35       3143.93       199.56 o
  -5  -7   5       3195.35       2802.47       425.91 o
  -4  -7   5       1709.06       1438.90       440.02 o
  -4  -7   5       1709.06       1844.81       399.60 o
  -3  -7   5        656.92        749.53        59.41 o
  -2  -7   5       3450.69       3454.33       168.38 o
  -1  -7   5       6566.92       6496.97       322.24 o
   0  -7   5        193.28        278.51        27.72 o
   1  -7   5        615.54        767.61        55.99 o
   2  -7   5         20.26         49.08        28.06 o
   3  -7   5       1078.58       1014.93        61.50 o
   4  -7   5        499.36        674.47        45.99 o
   5  -7   5       5266.47       5392.69       274.16 o
   6  -7   5         60.45        130.05        24.09 o
   7  -7   5        730.07        743.75        46.45 o
   8  -7   5       8165.73       9169.07       415.20 o
   9  -7   5        126.56        300.24        41.00 o
  10  -7   5       2167.18       2306.14       172.59 o
  11  -7   5       3144.27       3002.52       221.22 o
  12  -7   5        530.06        518.97       220.22 o
  13  -7   5       1047.64        893.54       154.22 o
  14  -7   5        814.59        717.69       158.36 o
 -12  -6   5       4695.79       6552.51       784.29 o
 -11  -6   5       3970.06       4487.20       754.68 o
 -10  -6   5        302.80        425.20       115.56 o
  -9  -6   5         13.61         -5.80        57.36 o
  -8  -6   5         33.78         46.52        51.40 o
  -7  -6   5        588.85        439.54       101.36 o
  -6  -6   5        412.60        417.23       126.04 o
  -6  -6   5        412.60        318.44        61.58 o
  -5  -6   5       2433.40       2486.39       330.59 o
  -5  -6   5       2433.40       2413.28       268.08 o
  -4  -6   5        749.41        659.45        69.00 o
  -3  -6   5       1227.16       1355.42        70.33 o
  -2  -6   5       3728.04       3293.67       160.03 o
  -1  -6   5       1620.23       1823.92        90.26 o
   0  -6   5         17.33         59.11        16.22 o
   1  -6   5        982.63       1143.38        67.39 o
   2  -6   5       2307.82       2475.03       138.45 o
   3  -6   5       2744.28       2624.50       146.70 o
   4  -6   5        107.26        103.74        25.43 o
   5  -6   5       3000.69       2759.31       134.38 o
   6  -6   5        198.90        124.57        24.26 o
   7  -6   5        779.26        994.70       148.39 o
   8  -6   5        997.99       1563.30       223.70 o
   9  -6   5       1817.64       1641.80       486.85 o
  10  -6   5        143.63        504.35       274.41 o
  11  -6   5        525.81        734.06       119.31 o
  12  -6   5       1236.98       1057.22       375.28 o
  13  -6   5        114.82        -16.14       170.56 o
  14  -6   5        354.17        306.90       260.46 o
 -13  -5   5         58.39        -19.34       180.11 o
 -12  -5   5        546.12        542.44       200.63 o
 -11  -5   5       1881.16       2196.52       279.35 o
 -10  -5   5         66.10        -33.18        87.90 o
  -9  -5   5         25.68        -60.65        60.65 o
  -8  -5   5        139.81        199.86       289.75 o
  -7  -5   5       8037.09       7534.50       498.78 o
  -6  -5   5        823.50        606.98       126.21 o
  -5  -5   5       5469.34       4824.89       357.15 o
  -4  -5   5        453.81        423.21        33.86 o
  -3  -5   5       3397.78       2962.62       144.76 o
  -2  -5   5        305.41        289.81        24.41 o
  -1  -5   5       5563.13       5712.76       272.95 o
   0  -5   5        263.25        206.30        20.38 o
   1  -5   5        171.71        213.60        24.13 o
   2  -5   5       1900.64       1746.77        98.15 o
   3  -5   5       2419.41       2244.68       126.02 o
   4  -5   5       3375.07       3660.13       177.13 o
   5  -5   5          9.83         38.05        21.19 o
   6  -5   5        808.96        688.52       227.31 o
   6  -5   5        808.96        806.20       169.28 o
   7  -5   5       2807.98       2780.58       446.23 o
   8  -5   5        737.95        810.17        80.95 o
   9  -5   5         59.61         59.85        54.12 o
  10  -5   5         90.23        -67.98        69.35 o
  11  -5   5        209.05        226.08       214.08 o
  12  -5   5        293.96         42.70       294.87 o
  13  -5   5        568.35        650.94       152.35 o
  14  -5   5         12.24       -149.09       149.09 o
 -13  -4   5        645.93        665.22       271.43 o
 -12  -4   5         32.20         39.86       184.67 o
 -11  -4   5          8.58        124.67        95.13 o
 -10  -4   5         90.69        -70.00       235.61 o
  -9  -4   5        114.06         70.50        47.48 o
  -8  -4   5       3095.57       2943.65       146.98 o
  -7  -4   5       2496.09       2184.67       540.65 o
  -6  -4   5       2746.07       2746.04       163.00 o
  -5  -4   5        454.64        397.97        37.42 o
  -4  -4   5       3503.90       3591.10       173.36 o
  -3  -4   5      10308.88       9848.90       468.80 o
  -2  -4   5       4697.01       4644.02       264.75 o
  -1  -4   5       1093.39        984.35        49.90 o
   0  -4   5       1354.09       1696.98        88.83 o
   1  -4   5        205.70        188.17        26.46 o
   2  -4   5       1643.91       1677.19        95.65 o
   3  -4   5       1931.69       2066.24       102.36 o
   4  -4   5        319.26        531.87        31.88 o
   5  -4   5        199.89       -113.05       113.05 o
   6  -4   5       8564.31       9359.21       648.71 o
   7  -4   5       6416.08       6403.06       487.12 o
   8  -4   5       3121.37       3120.82       430.18 o
   9  -4   5         85.96         35.28        50.60 o
  10  -4   5       1602.63       2035.71       209.70 o
  11  -4   5       2791.73       2756.93       504.80 o
  12  -4   5          1.57          1.54       119.10 o
  13  -4   5        215.48        111.12       150.71 o
  14  -4   5       1146.30       1715.32       304.25 o
 -13  -3   5        566.67        531.38       169.67 o
 -12  -3   5         12.89        188.70       132.12 o
 -11  -3   5         37.71        -66.72        66.72 o
 -10  -3   5        634.22        560.40        81.94 o
  -9  -3   5       2538.34       2672.41       207.25 o
  -8  -3   5         77.30         55.15        29.08 o
  -7  -3   5        360.25        400.22        31.17 o
  -6  -3   5         15.52          0.79        20.71 o
  -5  -3   5        645.50        702.34        41.30 o
  -4  -3   5      23747.54      22770.15      1235.98 o
  -3  -3   5      52198.90      50167.25      2377.31 o
  -2  -3   5      16095.49      15356.61       728.69 o
  -1  -3   5       1239.95       1154.77        55.96 o
   0  -3   5       4910.63       5356.77       265.54 o
   1  -3   5       7682.33       7406.09       352.69 o
   2  -3   5        359.95        328.07        23.06 o
   3  -3   5       2723.56       2758.65       134.75 o
   4  -3   5      13501.56      14397.26      1548.41 o
   4  -3   5      13501.56      17215.37      2382.95 o
   5  -3   5      11384.63      11588.91       862.98 o
   5  -3   5      11384.63      11882.08      1644.54 o
   6  -3   5         89.27         94.40        50.77 o
   7  -3   5         40.01         36.35       128.09 o
   8  -3   5         30.80         54.53        58.23 o
   9  -3   5       1246.60       1413.32       128.55 o
  10  -3   5       1319.89       1841.19       400.94 o
  11  -3   5       1175.88        908.84       202.51 o
  12  -3   5          3.98          3.84        90.21 o
  13  -3   5        944.02       1095.85       176.73 o
  14  -3   5        467.43        249.13       207.42 o
  14  -3   5        467.43        559.04       280.12 o
 -14  -2   5          0.32       -141.31       165.10 o
 -13  -2   5       1897.66       2344.29       392.45 o
 -12  -2   5         50.01       -116.25       116.25 o
 -11  -2   5        651.90        532.92        81.91 o
 -10  -2   5        204.05        180.04        49.03 o
  -9  -2   5        930.09       1009.07        61.03 o
  -8  -2   5         33.46         22.82        25.20 o
  -7  -2   5        126.88        142.29        23.46 o
  -6  -2   5       2145.03       2114.08       101.50 o
  -5  -2   5       2951.91       2382.36       112.50 o
  -4  -2   5       5131.25       4681.92       239.79 o
  -3  -2   5        922.62       1076.03        54.14 o
  -2  -2   5        142.65        210.14        17.66 o
  -1  -2   5       3201.18       2823.51       134.78 o
   0  -2   5       4444.87       4483.73       228.29 o
   1  -2   5      30802.77      28506.35      1437.77 o
   2  -2   5        267.96        246.31        20.03 o
   3  -2   5       1725.24       1874.25       103.26 o
   4  -2   5      19386.53      20812.90      1220.21 o
   4  -2   5      19386.53      21795.31      3010.35 o
   5  -2   5        743.33       1053.85       100.43 o
   5  -2   5        743.33        897.98       144.38 o
   6  -2   5        278.46        197.41        55.50 o
   7  -2   5       5054.80       5678.97       396.34 o
   8  -2   5       7599.68       7004.32      1020.05 o
   9  -2   5       2072.44       2962.52       333.64 o
  10  -2   5       1174.98       1727.71       287.37 o
  11  -2   5        353.80        485.13       214.97 o
  11  -2   5        353.80        355.08       129.31 o
  12  -2   5        438.30        593.00       175.90 o
  13  -2   5         43.92       -157.91       159.78 o
  14  -2   5       2404.31       4891.09       940.32 o
  14  -2   5       2404.31       3188.28       397.11 o
 -14  -1   5        163.42         18.98       116.53 o
 -13  -1   5        181.26         14.12       105.15 o
 -12  -1   5        138.89        150.47        85.58 o
 -11  -1   5         88.08        -12.41        53.81 o
 -10  -1   5       1808.66       1580.52        90.00 o
  -9  -1   5        400.47        354.99        35.35 o
  -8  -1   5       5820.00       5572.88       268.89 o
  -7  -1   5       2163.93       1950.14        91.31 o
  -6  -1   5        731.33        655.85        38.06 o
  -5  -1   5      52343.93      49373.38      2436.44 o
  -4  -1   5       1938.68       1874.14        96.55 o
  -3  -1   5       7581.00       7516.61       409.19 o
  -2  -1   5       2226.45       2125.57       109.99 o
  -1  -1   5       3638.99       3333.40       464.67 o
   0  -1   5        740.70        603.08        98.32 o
   1  -1   5      94248.79      80436.18      8968.34 o
   2  -1   5      55874.72      50081.02      7449.08 o
   3  -1   5       4412.70       4702.27       469.82 o
   4  -1   5        130.62        126.93        79.47 o
   4  -1   5        130.62         74.86        74.33 o
   5  -1   5      10092.32      11253.95       644.35 o
   6  -1   5          4.18          5.34       129.38 o
   6  -1   5          4.18          7.55       308.07 o
   8  -1   5         25.22         23.24       125.91 o
   9  -1   5         61.96        208.67       189.04 o
  10  -1   5       4348.45       5933.90       657.18 o
  10  -1   5       4348.45       4406.12       489.23 o
  11  -1   5         35.10         63.30       138.92 o
  11  -1   5         35.10         57.46        84.60 o
  12  -1   5        321.10        482.66       118.39 o
  13  -1   5         67.99        131.52       152.03 o
  13  -1   5         67.99       -180.77       203.87 o
 -14   0   5         43.38        -22.22       122.51 o
 -13   0   5         11.20        -91.60        91.60 o
 -12   0   5       1069.38       1013.16       125.26 o
 -11   0   5        454.38        443.12        60.75 o
 -10   0   5         37.16         61.84        36.45 o
  -9   0   5        278.55        293.93        32.29 o
  -8   0   5        178.71        204.37        27.52 o
  -7   0   5       1971.15       1977.31       181.12 o
  -6   0   5        720.36        750.51       441.18 o
  -6   0   5        720.36        732.33       274.86 o
  -5   0   5       4426.36       4433.47       222.20 o
  -4   0   5        397.28        402.16        26.88 o
  -3   0   5      10694.69       9953.17       540.59 o
  -2   0   5      22390.56      20264.30      2261.97 o
  -1   0   5      14809.02      16363.29      2254.65 o
  -1   0   5      14809.02      13716.60      1531.15 o
   0   0   5      21233.59      20144.64      1750.82 o
   1   0   5      54697.09      57150.00      9632.55 o
   2   0   5      14783.45      15367.10      1074.39 o
   3   0   5       8897.24      10124.30      1185.94 o
   4   0   5       6458.07       7042.05       725.85 o
   4   0   5       6458.07       7250.04      1004.31 o
   5   0   5       7629.52       8739.63      1255.67 o
   6   0   5      10770.87      12559.53       865.83 o
   6   0   5      10770.87       9074.83       905.87 o
   7   0   5       3831.02       4089.70       356.68 o
   8   0   5       1620.39       1714.05       261.79 o
   9   0   5        305.99        457.35        91.67 o
  10   0   5       2897.14       4982.40       883.79 o
  10   0   5       2897.14       3328.06       390.33 o
  11   0   5       6422.47       6312.51      1758.44 o
  11   0   5       6422.47       7042.15       769.70 o
  11   0   5       6422.47      10104.26      1172.59 o
  12   0   5        281.73        403.78       143.54 o
  12   0   5        281.73        349.76       196.76 o
  13   0   5          5.65          6.11       110.00 o
 -15   1   5        714.95        776.94       168.67 o
 -14   1   5        268.12        295.81       129.15 o
 -13   1   5          0.26        -85.56        85.56 o
 -12   1   5        238.01        154.96        66.71 o
 -11   1   5        753.11        687.28        70.27 o
 -10   1   5        490.23        430.26        43.48 o
  -9   1   5       1044.97        801.07       161.65 o
  -8   1   5       1888.88       1855.04       690.43 o
  -8   1   5       1888.88       1961.87       662.38 o
  -8   1   5       1888.88       1897.96       468.41 o
  -7   1   5      12438.25      12727.85      1383.01 o
  -7   1   5      12438.24      12850.50      1773.19 o
  -6   1   5       3179.71       3006.17       336.66 o
  -6   1   5       3179.71       3400.93       474.48 o
  -5   1   5       2764.50       2396.02       139.59 o
  -4   1   5       3239.19       3021.95       419.42 o
  -3   1   5         36.32         94.41        40.56 o
  -2   1   5       4814.43       4265.17       475.57 o
  -2   1   5       4814.43       4973.81       694.18 o
  -1   1   5      11068.16       8740.44      1244.61 o
  -1   1   5      11068.16      11152.70       777.72 o
   0   1   5       7122.23       7566.38       495.05 o
   1   1   5      49179.11      45248.47      6272.31 o
   2   1   5      88603.30      96889.45      7827.03 o
   3   1   5       9199.74      12026.06       963.01 o
   4   1   5        711.89        815.60       134.64 o
   4   1   5        711.89        800.91        74.24 o
   5   1   5        763.63        914.00       120.02 o
   5   1   5        763.63        968.64       137.07 o
   6   1   5      16422.07      20736.83      1691.80 o
   6   1   5      16422.07      17354.44      1241.10 o
   7   1   5      25616.13      27783.62      2162.00 o
   8   1   5       3796.19       3900.64       680.27 o
   8   1   5       3796.19       4245.68       510.90 o
   9   1   5          6.17          1.13        87.43 o
  10   1   5       3578.72       3955.49       445.77 o
  11   1   5        151.35        189.04       476.14 o
  12   1   5        842.56       1271.93       318.93 o
  13   1   5        778.23       1070.87       186.65 o
 -15   2   5        164.05        177.33       138.42 o
 -14   2   5       1191.38       1249.22       165.19 o
 -13   2   5       2669.29       2887.55       243.71 o
 -12   2   5         70.23        -21.58        62.72 o
 -11   2   5       1720.07       1785.87       127.41 o
 -10   2   5       1614.97       2610.67       410.25 o
  -9   2   5          6.36          7.95        70.33 o
  -8   2   5       1700.94       1610.46       133.07 o
  -8   2   5       1700.94       2218.57       335.16 o
  -8   2   5       1700.94       1222.36       235.22 o
  -7   2   5      10238.03      11267.29      1688.52 o
  -6   2   5       4269.07       3759.34       526.60 o
  -5   2   5         60.01        -65.01        65.01 o
  -4   2   5       6048.16       6151.20       459.88 o
  -3   2   5       9468.71       8832.83       657.86 o
  -2   2   5         60.65        153.62        27.58 o
  -2   2   5         60.65        178.21        43.63 o
  -1   2   5        810.95        619.73        49.79 o
  -1   2   5        810.95        752.47        92.33 o
   0   2   5      12503.28      11776.01       664.38 o
   1   2   5      17392.51      16617.49      2305.88 o
   2   2   5       2765.21       3218.85       195.65 o
   3   2   5      19015.98      20941.01      1243.96 o
   4   2   5      16105.35      18406.92      1455.19 o
   4   2   5      16105.35      16848.79      2333.74 o
   5   2   5         10.30          0.20        46.79 o
   5   2   5         10.30         -6.81        58.87 o
   6   2   5       1282.30       1150.20       122.36 o
   7   2   5        917.17        908.91       146.42 o
   8   2   5        145.41        127.16       158.30 o
   9   2   5         27.03        207.20        72.96 o
  10   2   5          7.02         -7.64        73.88 o
  11   2   5       1056.46        901.63       632.06 o
  12   2   5        213.75        123.86        91.29 o
  13   2   5        216.18        213.39       100.26 o
 -15   3   5        477.72        434.85       150.02 o
 -14   3   5        150.72        162.32        97.05 o
 -13   3   5        518.63        605.43        92.63 o
 -12   3   5       1791.23       1916.56       170.95 o
 -11   3   5        462.20        -34.74       206.59 o
 -10   3   5         44.46         11.11       145.01 o
 -10   3   5         44.46        -71.20       104.67 o
  -9   3   5        333.18        249.20        54.05 o
  -9   3   5        333.18        229.36       123.29 o
  -8   3   5       1043.19       1165.97       106.27 o
  -7   3   5      12268.44      11662.02       948.19 o
  -7   3   5      12268.45      13229.74      1170.61 o
  -6   3   5       7014.31       6801.47       681.73 o
  -5   3   5        431.91        682.37       155.27 o
  -4   3   5       1202.96       1484.42       118.81 o
  -3   3   5       1312.62       1494.43       103.86 o
  -3   3   5       1312.62       1336.13       154.44 o
  -2   3   5       2467.55       2561.45       357.19 o
  -1   3   5      10236.64       8901.46       581.97 o
   0   3   5       2181.93       2350.67       133.06 o
   1   3   5       2425.45       1984.21       289.89 o
   1   3   5       2425.45       2462.03       280.76 o
   2   3   5       5862.89       6052.18       319.05 o
   3   3   5        661.42        827.58        66.97 o
   4   3   5        603.92        591.34       140.25 o
   5   3   5        118.52       -124.17       127.13 o
   5   3   5        118.52         39.75        86.14 o
   6   3   5        556.54        501.45       209.74 o
   7   3   5       1631.36       1512.57       216.96 o
   8   3   5       2457.44       2469.55       173.65 o
   9   3   5        210.92        219.04        73.76 o
  10   3   5        642.17        511.10        90.10 o
  11   3   5        161.09        237.69        85.23 o
  12   3   5          1.38         82.52        87.57 o
 -15   4   5         41.89       -192.04       192.04 o
 -14   4   5        102.39        193.94       451.21 o
 -13   4   5        109.96       4676.15      1300.86 o
 -12   4   5       1996.49       1968.50       197.23 o
 -11   4   5       1831.01       2038.34       281.66 o
 -10   4   5         56.58        214.41       121.39 o
 -10   4   5         56.58       -124.82       126.62 o
  -9   4   5        912.05       1036.33        79.21 o
  -9   4   5        912.05        687.55       186.71 o
  -8   4   5         98.27         73.97        51.64 o
  -7   4   5        256.89        263.17       356.33 o
  -7   4   5        256.89        233.75       153.78 o
  -6   4   5        447.76        285.98        66.81 o
  -5   4   5       7144.04       7662.56       572.31 o
  -4   4   5       7619.51       8513.18       468.69 o
  -3   4   5          5.69         59.22        56.63 o
  -3   4   5          5.69        107.26        49.67 o
  -2   4   5       1614.33       1558.47       119.45 o
  -1   4   5        924.72        686.36        51.35 o
   0   4   5        400.62        439.48        40.69 o
   1   4   5       4508.99       4666.98       403.11 o
   2   4   5        153.86        137.65        45.12 o
   3   4   5       1036.22        953.26        86.47 o
   4   4   5        123.58        102.34        97.85 o
   5   4   5        351.60        171.40        34.85 o
   6   4   5        957.51        754.32        60.83 o
   7   4   5        877.61        808.79        78.72 o
   8   4   5         88.28        139.26        67.72 o
   9   4   5         15.41          6.26        69.12 o
  10   4   5        594.65        483.41        90.66 o
  11   4   5        367.98        355.93        92.06 o
  12   4   5         72.60         99.00        90.53 o
 -15   5   5       6249.35       6865.98       786.96 o
 -14   5   5       3024.93       3563.30       589.67 o
 -13   5   5        367.38        531.50       211.04 o
 -12   5   5        146.24         31.52       155.57 o
 -11   5   5       3442.87       3181.08       611.98 o
 -11   5   5       3442.87       3193.19       488.63 o
 -10   5   5       4310.08       4905.86       275.53 o
 -10   5   5       4310.08       3370.01       551.13 o
  -9   5   5       9280.11      10896.43       698.12 o
  -8   5   5       6414.59       7270.19       467.20 o
  -8   5   5       6414.59       6109.77       616.53 o
  -7   5   5      24503.79      29620.72      2393.87 o
  -6   5   5          2.20          2.08        46.32 o
  -6   5   5          2.20          3.65       129.49 o
  -5   5   5       4770.52       4670.40       276.10 o
  -4   5   5        327.43        245.93        35.36 o
  -4   5   5        327.43        623.87       103.81 o
  -3   5   5       6409.53       6622.45       951.72 o
  -3   5   5       6409.53       7890.36      1090.87 o
  -2   5   5       5889.99       6346.55       375.57 o
  -1   5   5       9189.45       7947.03       590.99 o
   0   5   5       1728.02       1982.81       212.10 o
   1   5   5         15.57         13.53       162.20 o
   2   5   5       1111.06       1234.82        82.62 o
   3   5   5        993.25       1277.11       247.54 o
   4   5   5        205.05        174.61        25.78 o
   5   5   5        132.19         72.07        30.22 o
   6   5   5       5424.87       5398.21       367.28 o
   7   5   5       7035.11       6554.14       484.69 o
   8   5   5         43.97         45.06        63.29 o
   9   5   5        982.56        936.12       108.19 o
  10   5   5          0.74        -48.26        76.89 o
  11   5   5        218.35        167.89        86.43 o
 -15   6   5        423.12        562.96       281.56 o
 -15   6   5        423.12        277.31       333.86 o
 -14   6   5       1024.43       1107.84       280.42 o
 -14   6   5       1024.43       1178.76       306.13 o
 -13   6   5        510.30        777.56       199.39 o
 -12   6   5        873.15        975.44       173.69 o
 -11   6   5       3585.82       4179.22       625.27 o
 -10   6   5       4097.65       4634.92       315.41 o
 -10   6   5       4097.65       4077.70       629.44 o
  -9   6   5       6430.91       8082.09       433.85 o
  -8   6   5         88.18         95.29       227.35 o
  -8   6   5         88.18         97.05       160.49 o
  -7   6   5         20.36         21.30       186.19 o
  -6   6   5       2550.25       2466.27       881.89 o
  -6   6   5       2550.25       3548.96       519.82 o
  -5   6   5      10161.49      10886.14       647.29 o
  -4   6   5      15666.88      18024.79      1587.41 o
  -3   6   5       6854.86       7331.37       714.55 o
  -2   6   5        742.51        814.00        83.75 o
  -2   6   5        742.51        677.90       263.49 o
  -1   6   5         14.46        -51.48        51.48 o
   0   6   5        409.88        493.92       108.22 o
   1   6   5       2831.49       2897.10       242.26 o
   2   6   5       7976.90       8392.64       524.06 o
   3   6   5       9488.09       8758.34       418.58 o
   4   6   5        724.91        713.50        45.01 o
   5   6   5       1543.76       1688.73        95.56 o
   6   6   5         44.80         80.24        61.74 o
   7   6   5       3336.09       3057.57       234.89 o
   8   6   5       1850.32       1759.25       155.40 o
   9   6   5          6.48        -41.32        71.32 o
  10   6   5        289.33        102.94        81.24 o
  11   6   5        644.41        570.25       103.18 o
 -15   7   5        995.58       1450.87       339.97 o
 -15   7   5        995.58       1467.90       325.19 o
 -14   7   5        133.03        226.63       181.36 o
 -14   7   5        133.03        226.50       176.09 o
 -13   7   5        167.02        190.33       188.51 o
 -12   7   5        203.30        189.27       151.58 o
 -11   7   5       4142.06       4869.62       505.86 o
 -10   7   5        391.56        449.54        93.76 o
  -9   7   5       3290.49       5156.45       629.56 o
  -9   7   5       3290.49       3588.75       530.00 o
  -8   7   5          3.21          6.03        42.97 o
  -7   7   5       5756.85       6497.75       425.14 o
  -7   7   5       5756.85       6513.75       982.44 o
  -6   7   5       3233.23       3154.12       560.55 o
  -6   7   5       3233.23       3378.59       482.36 o
  -6   7   5       3233.23       3210.65       270.77 o
  -5   7   5        920.40       1049.49        81.86 o
  -4   7   5        440.57        116.08        87.22 o
  -3   7   5       2785.20       2807.50       296.79 o
  -2   7   5        535.38        319.09       114.98 o
  -2   7   5        535.38        352.79        76.93 o
  -1   7   5      14088.70      14522.35      1622.78 o
   0   7   5       3729.74       4289.91       285.72 o
   1   7   5       9170.43       9033.34       735.34 o
   2   7   5        885.61        876.91        63.38 o
   3   7   5        118.15         89.55        24.97 o
   4   7   5         44.99         34.50        29.90 o
   5   7   5          2.42        -13.23        51.19 o
   6   7   5       4544.01       4150.34       312.77 o
   7   7   5       3571.89       3060.49       270.69 o
   8   7   5         31.97        -26.85        68.87 o
   9   7   5         15.64        -45.19       174.79 o
  10   7   5        140.83        253.79        88.05 o
 -15   8   5        562.14        611.50       283.23 o
 -15   8   5        562.14        893.83       288.20 o
 -14   8   5        441.53        633.09       255.94 o
 -13   8   5         10.03        260.09       210.23 o
 -12   8   5         64.47        121.74       159.74 o
 -12   8   5         64.47         67.97       272.20 o
 -11   8   5       1712.08       1969.77       274.03 o
 -10   8   5         17.45         96.62       202.63 o
 -10   8   5         17.45        -60.89        87.88 o
  -9   8   5       4003.80       3969.66       398.56 o
  -9   8   5       4003.80       3436.69      1384.60 o
  -8   8   5        962.39       1140.70        96.05 o
  -7   8   5        239.92        237.13       166.35 o
  -6   8   5         81.13        -51.57        51.57 o
  -6   8   5         81.13         82.13       121.56 o
  -5   8   5        455.58        485.51        48.97 o
  -4   8   5        183.78        387.03        45.78 o
  -3   8   5        135.17        233.87        31.17 o
  -2   8   5        208.56        165.91        31.97 o
  -1   8   5       7184.99       7217.86       476.55 o
   0   8   5       3786.67       4203.12       311.50 o
   1   8   5       1316.15       1378.86        89.63 o
   2   8   5        927.41       1020.64        68.49 o
   3   8   5        209.52        238.43        32.87 o
   4   8   5       1608.52       1728.74       142.47 o
   5   8   5       3478.44       3262.42       246.24 o
   6   8   5        711.54        732.29        84.62 o
   7   8   5        340.08        316.46        82.05 o
   8   8   5        740.55        517.13       263.06 o
   9   8   5       1703.07       1612.91       187.64 o
  10   8   5        196.77        341.98       166.28 o
 -15   9   5        184.78        268.81       210.63 o
 -14   9   5         38.17        156.47       283.86 o
 -13   9   5        343.74        468.35       247.84 o
 -13   9   5        343.74        393.08       275.61 o
 -12   9   5       1711.53       2028.41       465.12 o
 -12   9   5       1711.53       2053.93       369.70 o
 -11   9   5        298.64        410.92       217.12 o
 -10   9   5       1783.74       1778.14       653.54 o
  -9   9   5       1613.60       1442.96       723.75 o
  -9   9   5       1613.60       1488.74       174.37 o
  -8   9   5       1847.46       1978.93       189.33 o
  -7   9   5       4217.48       3889.77       293.85 o
  -6   9   5          0.44        -31.61        31.61 o
  -5   9   5       4708.05       5491.39       309.30 o
  -4   9   5       1921.11       1908.23       132.38 o
  -3   9   5         22.76         59.35        24.75 o
  -2   9   5       5044.42       5073.21       300.99 o
  -1   9   5      13305.70      15017.48       963.86 o
   0   9   5       2531.84       2685.75       166.86 o
   1   9   5       6138.80       6411.17       333.84 o
   2   9   5       5603.46       5780.96       384.52 o
   3   9   5        557.43        574.63        64.44 o
   4   9   5        636.21       2006.97       635.04 o
   5   9   5       1727.68       1662.91       140.73 o
   6   9   5        377.64        298.55       303.35 o
   7   9   5          2.28          3.06       192.55 o
   7   9   5          2.28         59.19       301.91 o
   8   9   5        125.56        598.87       244.96 o
   9   9   5        448.55        573.70       143.83 o
 -15  10   5        438.13        265.49       337.21 o
 -14  10   5       1626.40       1707.83       390.34 o
 -14  10   5       1626.40       1919.96       494.41 o
 -13  10   5        483.37        421.58       231.19 o
 -13  10   5        483.37        678.99       319.13 o
 -12  10   5          6.80        -12.52       422.74 o
 -11  10   5       4035.50       4206.61       357.06 o
 -10  10   5       2110.01       1720.65       571.80 o
  -9  10   5       7836.74       7457.19      1059.74 o
  -8  10   5       4333.51       3882.89       559.89 o
  -7  10   5       1531.42       1643.03       107.11 o
  -6  10   5       3296.77       3175.84       179.66 o
  -5  10   5        839.58        994.96        66.20 o
  -4  10   5          0.13        -29.23        29.23 o
  -3  10   5        103.30        117.93        28.80 o
  -2  10   5        737.63        856.20        59.50 o
  -1  10   5       4831.75       5108.09       307.43 o
   0  10   5       6859.47       7425.85       390.95 o
   1  10   5        845.82        924.36        64.73 o
   2  10   5        192.77        219.69       128.02 o
   2  10   5        192.77        340.65       167.34 o
   3  10   5        256.11        297.52        90.87 o
   4  10   5         57.28         57.19       687.38 o
   5  10   5       2633.71       2574.10       220.54 o
   6  10   5        627.57        925.66       221.05 o
   7  10   5         22.48        -29.27        78.89 o
   8  10   5         48.82        -87.24       150.88 o
   9  10   5          3.58        130.57       124.03 o
 -14  11   5         60.70        -17.05       225.69 o
 -13  11   5        337.34        160.66       351.47 o
 -12  11   5        574.30        179.31       197.01 o
 -11  11   5         49.68         73.12        89.61 o
 -10  11   5       1071.30        993.19       101.79 o
  -9  11   5       1770.75       1704.15       117.02 o
  -8  11   5        696.44        683.09        62.29 o
  -7  11   5         41.64          9.17        39.36 o
  -6  11   5       1013.09        985.40        74.10 o
  -5  11   5         32.33          2.93        30.43 o
  -4  11   5        892.98        852.36        56.63 o
  -3  11   5        335.43        320.35        38.76 o
  -2  11   5        106.62        107.22        85.17 o
  -1  11   5       2791.71       1590.82       265.58 o
   0  11   5         13.66         10.59        82.80 o
   1  11   5         10.24        735.09       283.07 o
   2  11   5         15.05         26.37        99.03 o
   3  11   5          1.48          5.51        68.91 o
   4  11   5        520.75        448.21       178.68 o
   5  11   5        109.62        186.34       154.59 o
   5  11   5        109.62         97.72       100.33 o
   5  11   5        109.62         99.21       247.75 o
   6  11   5         27.57         40.52       132.44 o
   7  11   5       1376.69       1892.32       377.86 o
   8  11   5        642.65        472.38       139.09 o
 -14  12   5        263.74        462.25       423.20 o
 -13  12   5         89.56        147.52       198.64 o
 -12  12   5        666.03        773.06       138.18 o
 -11  12   5        789.23       1045.67       126.27 o
 -10  12   5        175.03        154.80        60.33 o
  -9  12   5       1773.07       1728.94       124.39 o
  -8  12   5       1463.21       1392.54        99.41 o
  -7  12   5         18.69        -40.30        40.30 o
  -6  12   5       1097.64       1183.90        79.05 o
  -5  12   5         28.61         50.40        34.83 o
  -4  12   5         38.81         71.51        36.72 o
  -3  12   5        139.91        330.03       116.66 o
  -2  12   5       4022.74       3611.04       445.07 o
  -1  12   5         12.01         10.65       184.75 o
   0  12   5        896.86       3863.91      1023.14 o
   1  12   5       2113.27       2318.98       199.53 o
   2  12   5        601.90        694.12       137.34 o
   3  12   5       2522.35       3197.37       270.84 o
   4  12   5         80.78         81.92        99.32 o
   4  12   5         80.78         60.16       299.05 o
   5  12   5        239.59        627.00       154.20 o
   5  12   5        239.59        334.09       213.31 o
   6  12   5       1424.50       1619.36       214.55 o
   6  12   5       1424.50       1488.43       328.48 o
   7  12   5        204.06        312.21       123.87 o
 -14  13   5        122.81         -1.81       149.74 o
 -13  13   5       1183.48        786.29       203.16 o
 -12  13   5         85.25        110.40       107.52 o
 -11  13   5       2288.07       2690.26       242.75 o
 -10  13   5       2030.66       1941.41       178.53 o
  -9  13   5       1448.58        917.07       374.16 o
  -8  13   5         73.28        -55.82        55.82 o
  -7  13   5       1550.42       1396.99       106.25 o
  -6  13   5         59.41         74.69       232.88 o
  -5  13   5       1325.98       1251.57        95.09 o
  -4  13   5        242.10        216.86        62.50 o
  -3  13   5       4901.19       5369.40       349.45 o
  -2  13   5         65.89         61.68       112.86 o
  -1  13   5        254.48        332.59        89.68 o
  -1  13   5        254.48        326.34       328.11 o
  -1  13   5        254.48        138.46       194.64 o
   0  13   5       1467.17       1437.45       159.19 o
   1  13   5        452.94        302.54       238.57 o
   2  13   5       1009.13       1123.47       146.47 o
   3  13   5        954.78       1297.44       145.03 o
   3  13   5        954.78       1829.26       567.87 o
   4  13   5         20.99        148.76        97.79 o
   4  13   5         20.99        203.91       205.99 o
   5  13   5        379.08        539.24       189.02 o
   5  13   5        379.08        380.19       138.32 o
   5  13   5        379.08        289.55       185.51 o
   6  13   5         47.27         39.32       114.26 o
   6  13   5         47.27        283.37       184.87 o
 -13  14   5        772.37        822.30       206.33 o
 -12  14   5        589.21        675.15       128.84 o
 -11  14   5        138.89         61.79       100.65 o
 -10  14   5         84.34        702.95       429.43 o
  -9  14   5       1497.25       1507.04       148.81 o
  -8  14   5        135.86        171.19        75.80 o
  -7  14   5       1141.12        444.38       279.06 o
  -6  14   5         29.68        319.54       112.87 o
  -5  14   5        259.88        447.95       140.78 o
  -4  14   5          4.61         11.94        38.56 o
  -3  14   5         91.89         97.25        98.87 o
  -2  14   5          0.90         -1.70        53.15 o
  -2  14   5          0.90          0.36       128.84 o
  -1  14   5         53.51       -124.87       124.87 o
   0  14   5        145.06        185.80       109.97 o
   1  14   5          5.05        -79.01        79.01 o
   2  14   5        195.64        -14.49       169.85 o
   2  14   5        195.64        147.71        73.79 o
   3  14   5       3429.04       4729.43      1312.11 o
   3  14   5       3429.04       3629.36       360.02 o
   4  14   5          3.15          3.27        87.79 o
   4  14   5          3.15          4.32       139.09 o
   5  14   5        410.37        406.69       174.67 o
   5  14   5        410.37         90.39       265.85 o
 -13  15   5        612.63        454.58       180.94 o
 -12  15   5        322.43        406.46       126.77 o
 -11  15   5        122.77       -174.15       329.60 o
 -10  15   5       1049.61       1689.99       619.32 o
  -9  15   5        118.73        363.55       175.54 o
  -8  15   5        130.00        357.87       135.19 o
  -7  15   5          3.90          8.35       215.88 o
  -6  15   5          0.52          1.40       175.61 o
  -5  15   5       1412.25       1367.83       160.94 o
  -4  15   5       3399.23       3843.59       339.22 o
  -3  15   5          8.10          7.76       204.47 o
  -3  15   5          8.10          6.77       114.79 o
  -2  15   5          3.95        -21.39       105.25 o
  -2  15   5          3.95        -81.62        93.83 o
  -1  15   5        460.30         73.13       226.71 o
  -1  15   5        460.30        739.77       104.31 o
   0  15   5        332.37        695.10       139.13 o
   0  15   5        332.37        227.98       189.76 o
   1  15   5         21.39        -52.88       118.46 o
   2  15   5        665.70        454.73       167.05 o
   2  15   5        665.70        192.85       317.62 o
   3  15   5         16.38         81.16        78.59 o
   3  15   5         16.38        -28.28       187.82 o
   4  15   5          7.82          8.55        93.94 o
 -12  16   5        655.13       1097.60       278.07 o
 -11  16   5       2011.34       2834.79       932.07 o
 -10  16   5       1067.54        925.97       403.47 o
  -9  16   5        263.19        285.81       187.24 o
  -8  16   5        576.34        429.96       191.08 o
  -7  16   5          6.29        532.10       210.45 o
  -6  16   5        582.79        547.39       243.08 o
  -6  16   5        582.79        706.61       263.70 o
  -5  16   5       3791.35       2214.73       397.02 o
  -4  16   5        569.73        560.40       171.47 o
  -3  16   5          7.83          4.12        66.79 o
  -3  16   5          7.83          6.80       177.92 o
  -2  16   5         22.66          9.36       112.58 o
  -1  16   5        333.91        381.23       122.60 o
  -1  16   5        333.91        252.97       323.01 o
   0  16   5         33.14        169.17        73.01 o
   1  16   5          0.83          1.27       167.84 o
   2  16   5       1651.02       2176.96       732.73 o
   2  16   5       1651.02       1603.41       265.46 o
   3  16   5       3496.89       3441.04       652.97 o
   3  16   5       3496.89       4232.18       527.01 o
 -10  17   5         14.56       -106.10       257.52 o
  -9  17   5          2.35          4.42       131.89 o
  -9  17   5          2.35         -6.76       205.12 o
  -8  17   5         25.08        393.76       256.06 o
  -7  17   5       2436.16       2851.73       359.11 o
  -7  17   5       2436.16       2763.20       480.54 o
  -5  17   5        168.91        137.35       174.40 o
  -4  17   5         18.91         -4.40       159.49 o
  -4  17   5         18.91         39.06        79.64 o
  -3  17   5        365.54        299.48       133.06 o
  -2  17   5          2.08          1.06       103.97 o
  -1  17   5       1838.88       1464.92       477.32 o
  -1  17   5       1838.88       2186.99       395.25 o
   0  17   5       1746.63       2267.06       261.48 o
   1  17   5        330.24        441.22       325.07 o
   2  17   5        769.83        930.46       198.02 o
 -10  18   5        192.24         57.59       272.97 o
  -9  18   5          8.86          5.30       120.81 o
  -8  18   5         38.91        160.61       227.66 o
  -8  18   5         38.91         28.26       111.34 o
  -7  18   5        591.62        945.20       238.39 o
  -6  18   5       1408.37       1334.93       367.53 o
  -5  18   5         53.18         59.74       214.00 o
  -4  18   5         18.27         36.14       181.07 o
  -4  18   5         18.27        -50.94        72.86 o
  -1  18   5        692.52        794.85       250.65 o
   0  18   5         12.54         58.55       269.29 o
  -8  19   5         36.43        -31.96       112.67 o
  -8  19   5         36.43         19.39       261.37 o
  -7  19   5         89.35         72.10       240.10 o
  -6  19   5        834.02        733.33       293.48 o
  -6  19   5        834.02        -57.73       502.87 o
  -5  19   5         44.43         83.26       250.12 o
  -4  19   5         95.95        342.37       224.09 o
  -4  19   5         95.95       -224.97       276.12 o
  -3  19   5          0.33         -2.59       244.04 o
   3 -21   6          0.34         -0.17       282.85 o
   4 -21   6          2.09          3.78       345.27 o
   5 -21   6        237.79         74.11       126.75 o
   6 -21   6         43.65         -9.75       113.23 o
   0 -20   6          1.37       -101.69       121.70 o
   1 -20   6       1329.75       1189.27       154.67 o
   2 -20   6        910.05        916.12       231.03 o
   3 -20   6        303.68        986.89       346.87 o
   4 -20   6       1370.88       1430.69       215.63 o
   5 -20   6         19.02         68.03       111.79 o
   6 -20   6         95.50        -56.98       100.02 o
   7 -20   6        156.03        -64.76       162.00 o
   8 -20   6          0.40        -45.98       172.98 o
   9 -20   6        252.25        416.00       311.21 o
  -2 -19   6         12.40          6.52       406.26 o
  -1 -19   6        126.49        188.50       121.22 o
   0 -19   6       1787.23       2107.33       208.31 o
   1 -19   6       1181.11       1106.82       147.62 o
   2 -19   6         68.39       -104.69       104.69 o
   3 -19   6         13.47        -23.64        98.80 o
   4 -19   6         15.81         -8.06       111.48 o
   5 -19   6       1187.11       1150.28       154.10 o
   6 -19   6        902.14       1069.72       143.20 o
   7 -19   6        335.54        225.18       184.08 o
   8 -19   6        396.80        916.72       424.76 o
   9 -19   6        777.52       1256.94       514.72 o
  10 -19   6        403.82        544.21       456.73 o
  10 -19   6        403.82        370.59       168.92 o
  -2 -18   6        255.97        209.47        67.11 o
  -1 -18   6         21.93         45.82       104.22 o
   0 -18   6        595.12        678.50       112.65 o
   1 -18   6        137.38        -90.80        94.34 o
   2 -18   6        226.63        150.51       128.17 o
   3 -18   6        166.95        304.35       108.34 o
   4 -18   6       1963.66       2155.84       221.61 o
   5 -18   6       2020.64       2508.80       246.64 o
   6 -18   6        215.59        193.04       145.64 o
   7 -18   6        670.51        732.91       297.93 o
   7 -18   6        670.51       1068.27       526.93 o
   8 -18   6       1991.64       1185.87       280.19 o
   9 -18   6        236.15       -108.04       267.72 o
  10 -18   6        789.06        605.50       299.29 o
  10 -18   6        789.06        765.35       281.96 o
  11 -18   6       1217.28        703.62       311.29 o
  11 -18   6       1217.28       1481.24       783.41 o
  -5 -17   6          1.25       -114.49       114.49 o
  -4 -17   6        133.64         96.69       109.92 o
  -2 -17   6        210.82        195.10       114.37 o
  -1 -17   6         39.94         -1.44        89.63 o
   0 -17   6        608.00        796.20       403.71 o
   1 -17   6        630.81        892.34       422.57 o
   2 -17   6        339.74        425.73       343.70 o
   3 -17   6        406.46        -51.54       126.47 o
   4 -17   6       2692.90       2875.94       319.60 o
   5 -17   6         15.00       -101.49       101.49 o
   6 -17   6        997.90       1065.83       183.24 o
   7 -17   6       2052.44       3242.74       708.77 o
   7 -17   6       2052.44       2552.12       795.71 o
   8 -17   6       2476.23       3642.05      1188.20 o
   8 -17   6       2476.23       4770.96       901.97 o
   9 -17   6       2506.53       3243.72       520.18 o
  10 -17   6         15.94         18.02       158.07 o
  10 -17   6         15.94       -179.28       179.28 o
  11 -17   6         20.67        -26.79       385.46 o
  12 -17   6         90.08        -36.30       842.47 o
  -6 -16   6          2.45         75.00       116.01 o
  -5 -16   6        135.39        174.71       109.59 o
  -4 -16   6        930.60        967.56       161.85 o
  -3 -16   6       1104.48       1232.93       161.83 o
  -2 -16   6        112.69        -99.20        99.20 o
  -1 -16   6          1.55        -85.37        85.37 o
   0 -16   6         88.53        144.51       360.95 o
   1 -16   6       1085.37       1556.43       332.35 o
   2 -16   6         74.73        362.84       230.14 o
   3 -16   6         31.50        -63.97       190.87 o
   4 -16   6       1618.92       2040.81       207.38 o
   5 -16   6        289.51        294.03       134.94 o
   6 -16   6        364.22        498.28       298.34 o
   7 -16   6       2201.01       2578.69       548.32 o
   8 -16   6        257.40        364.11        91.83 o
   9 -16   6        715.27        855.38       130.19 o
  10 -16   6       1716.37       2349.42       235.58 o
  11 -16   6         23.23         33.98       194.21 o
  12 -16   6        897.89       1112.76       168.66 o
  -7 -15   6       1008.43        936.38       494.61 o
  -6 -15   6          7.15        -94.94        94.94 o
  -5 -15   6        331.61        179.12        86.36 o
  -4 -15   6       1089.41       1005.41       125.72 o
  -3 -15   6        433.19        359.52        91.40 o
  -2 -15   6        495.95        419.14        86.78 o
  -1 -15   6        186.72        355.11        94.87 o
   0 -15   6       5965.86       7327.98      2106.35 o
   1 -15   6       2721.51       2822.61       500.73 o
   2 -15   6       1509.71       2726.09       497.99 o
   3 -15   6          8.25         -9.26       135.73 o
   3 -15   6          8.25        -34.98       112.79 o
   4 -15   6        246.24        127.50       174.33 o
   5 -15   6         48.85         49.67       351.67 o
   6 -15   6       1107.02       1305.46       206.68 o
   7 -15   6       1307.16       1552.80       194.04 o
   8 -15   6       1114.90       1173.97       124.90 o
   9 -15   6          3.66          3.59        66.27 o
  10 -15   6       3674.52       4321.70       498.59 o
  11 -15   6       1580.92        489.56       229.23 o
  12 -15   6         65.00         -9.59       105.40 o
  13 -15   6         10.83         11.23       112.06 o
  -8 -14   6         49.61        103.44        95.16 o
  -7 -14   6        214.58        238.59       116.91 o
  -6 -14   6        185.49        390.71       272.01 o
  -5 -14   6        821.34        617.40       149.12 o
  -4 -14   6       1759.70       1791.24       151.48 o
  -3 -14   6       3748.35       2561.29       550.49 o
  -2 -14   6        272.22        312.17       109.50 o
  -1 -14   6        935.64       1106.38       166.86 o
   0 -14   6        297.41        585.22       171.59 o
   1 -14   6       1959.68       2754.68       493.30 o
   1 -14   6       1959.68       1732.30       383.80 o
   2 -14   6        258.70        129.20       115.23 o
   2 -14   6        258.70        551.91       219.56 o
   3 -14   6         72.74         27.88        93.75 o
   3 -14   6         72.74         22.63       135.80 o
   4 -14   6         73.63         93.93       109.31 o
   5 -14   6        163.88        -66.22       292.31 o
   6 -14   6       1878.63       1826.99       327.85 o
   7 -14   6       2766.17       3486.33       281.23 o
   8 -14   6          6.75         26.72        60.01 o
   9 -14   6         21.65         28.32       111.83 o
  10 -14   6        361.30        216.71       167.35 o
  11 -14   6         76.30         87.22       145.03 o
  12 -14   6        144.25       -180.06       180.06 o
  13 -14   6         20.98         15.89       104.95 o
  -8 -13   6       1275.14       1068.81       142.17 o
  -7 -13   6        920.53       1305.85       270.19 o
  -6 -13   6         18.12        -36.00       124.39 o
  -6 -13   6         18.12       -121.25       128.12 o
  -6 -13   6         18.12       -133.11       319.70 o
  -5 -13   6          1.76          4.10       157.98 o
  -5 -13   6          1.76          3.01       135.55 o
  -5 -13   6          1.76          3.13       322.35 o
  -4 -13   6       1522.17       1896.95       162.91 o
  -3 -13   6       1288.04       1143.30       280.90 o
  -2 -13   6        139.30        188.24        58.97 o
  -1 -13   6         27.18         35.72       205.36 o
   0 -13   6       2712.59       2794.06       282.60 o
   0 -13   6       2712.59       3521.86       593.64 o
   1 -13   6        643.73        488.99        76.54 o
   2 -13   6         39.26         38.54        49.14 o
   3 -13   6        299.74        366.25       104.09 o
   4 -13   6        108.65       -114.26       123.79 o
   5 -13   6        173.17        128.00        82.68 o
   6 -13   6        175.61        179.97        66.63 o
   7 -13   6          0.83          0.95       104.18 o
   8 -13   6          5.65          5.33        78.28 o
   9 -13   6        253.82        258.00       276.10 o
  10 -13   6         66.62        363.01       172.58 o
  11 -13   6         19.53        -16.20       112.46 o
  12 -13   6        222.17         87.90       201.99 o
  13 -13   6          5.96          4.57       160.74 o
  -9 -12   6        197.88        154.31        80.73 o
  -8 -12   6       1746.89       1758.06       188.93 o
  -7 -12   6        747.31        988.90       175.49 o
  -6 -12   6        166.22        259.32       133.96 o
  -5 -12   6        363.90        372.08       316.28 o
  -5 -12   6        363.90        513.90        99.63 o
  -5 -12   6        363.90        781.72       260.25 o
  -4 -12   6          1.11          0.43        76.29 o
  -4 -12   6          1.11          1.09       279.44 o
  -3 -12   6       1780.12       1189.39       330.47 o
  -2 -12   6      11811.07      11339.62       777.62 o
  -1 -12   6       1681.95       1962.86       182.29 o
   0 -12   6        411.72        498.68        46.04 o
   1 -12   6        339.34        381.26        42.95 o
   2 -12   6        950.31       1153.99        77.07 o
   3 -12   6       1135.21       1339.76        94.09 o
   4 -12   6        341.33        236.27        68.73 o
   5 -12   6          1.39          1.49       246.45 o
   6 -12   6        192.10        174.30       108.26 o
   7 -12   6         89.96         61.00        60.13 o
   8 -12   6       5983.33       7025.48      1415.05 o
   9 -12   6       4017.57       4597.48      1372.18 o
  10 -12   6        689.34        537.96       120.26 o
  11 -12   6       1679.82       1849.21       339.29 o
  12 -12   6         84.27        118.35       161.94 o
  13 -12   6         93.71        101.15       412.77 o
  14 -12   6        237.06         87.32       136.69 o
 -10 -11   6         40.41        -16.85        78.71 o
  -9 -11   6        380.64        270.00        81.20 o
  -8 -11   6         46.70        138.16       164.45 o
  -7 -11   6       1040.17       1000.72       129.87 o
  -7 -11   6       1040.17       1300.88       310.95 o
  -6 -11   6       2599.62       2590.03       249.07 o
  -5 -11   6         51.92         59.09        52.39 o
  -4 -11   6         26.62          4.74        71.30 o
  -3 -11   6        310.33        580.17       132.50 o
  -3 -11   6        310.33       -199.20       199.20 o
  -2 -11   6       2565.50       2367.20       186.16 o
  -1 -11   6       6568.16       6931.95       362.71 o
   0 -11   6        108.01        116.35        31.95 o
   1 -11   6        166.13        168.64        41.16 o
   2 -11   6       1272.41       1483.28       106.48 o
   3 -11   6         31.36         36.04        87.76 o
   4 -11   6       1148.92       1545.07       298.10 o
   5 -11   6        134.48        138.77       148.02 o
   6 -11   6         30.33         32.92       101.74 o
   7 -11   6         17.92         57.27        56.94 o
   8 -11   6        950.11        946.55       146.92 o
   8 -11   6        950.11       1011.62       289.58 o
   9 -11   6        165.03        170.38       824.37 o
  10 -11   6        171.12        167.14        79.56 o
  11 -11   6        295.07        286.22       292.38 o
  12 -11   6          5.01        -22.32       143.53 o
  13 -11   6        104.91          8.10       160.44 o
  14 -11   6        421.31        403.75       124.53 o
 -10 -10   6        220.73        299.12        83.28 o
  -9 -10   6        421.91        444.50        97.34 o
  -8 -10   6       1546.77       2354.32       375.68 o
  -7 -10   6       1483.22       1479.07       187.34 o
  -7 -10   6       1483.22       1202.44       268.08 o
  -6 -10   6         15.88         18.54        79.11 o
  -5 -10   6        190.83        157.51        55.36 o
  -4 -10   6       1293.34        952.92       123.75 o
  -3 -10   6       3690.15       4169.05       443.75 o
  -3 -10   6       3690.15       3766.86       610.67 o
  -2 -10   6       2709.95       3046.74       263.00 o
  -1 -10   6       4272.74       4987.78       307.93 o
   0 -10   6       3145.57       3570.18       225.49 o
   1 -10   6       2470.11       2760.06       227.01 o
   2 -10   6       4986.93       6046.98       425.56 o
   3 -10   6        946.04       1204.69       253.70 o
   4 -10   6         47.48         -1.85        53.29 o
   5 -10   6        163.56        168.84       290.40 o
   6 -10   6       6805.09       7778.43       497.69 o
   7 -10   6       7286.92       7954.42       652.37 o
   8 -10   6        340.46        265.97       177.80 o
   9 -10   6        282.63        160.53        52.89 o
  10 -10   6        273.77        194.28        80.25 o
  11 -10   6        451.45        435.64       114.41 o
  12 -10   6         36.04       -106.46       106.46 o
  13 -10   6        132.90        -49.57       119.55 o
  14 -10   6          4.16        -27.14       175.13 o
 -11  -9   6        411.90        302.33       212.84 o
 -11  -9   6        411.90        370.01       231.33 o
 -10  -9   6          4.94          7.20       217.33 o
  -9  -9   6         60.84          8.21       143.28 o
  -8  -9   6       1160.49        630.36       210.51 o
  -7  -9   6        603.93        607.85        93.35 o
  -6  -9   6        751.34        807.76        65.18 o
  -5  -9   6       1755.35       1530.73       112.10 o
  -4  -9   6       2646.25       3249.69       257.27 o
  -4  -9   6       2646.25       2371.21       387.21 o
  -3  -9   6       6465.05       8610.05      1307.36 o
  -3  -9   6       6465.05       6682.99       973.91 o
  -2  -9   6       4918.58       5722.19       665.78 o
  -1  -9   6         49.86         45.88       201.79 o
   0  -9   6       9450.34      10174.37       705.24 o
   1  -9   6       1728.98       1850.54       157.04 o
   2  -9   6        217.82        187.13        79.29 o
   3  -9   6       3693.27       3703.46       532.50 o
   4  -9   6         23.12         12.06        34.19 o
   5  -9   6        243.54         -8.24        78.89 o
   5  -9   6        243.54        -45.62       175.28 o
   6  -9   6        868.48        661.91        91.93 o
   7  -9   6        171.91        230.30       221.13 o
   8  -9   6          0.42          0.07       304.62 o
   9  -9   6         47.67         45.52        41.91 o
  10  -9   6       1107.76        999.90        87.62 o
  11  -9   6         58.11         60.22        56.09 o
  12  -9   6        144.72         83.20        96.43 o
  13  -9   6        280.11        198.29       157.52 o
  14  -9   6       1346.27        605.71       211.40 o
 -11  -8   6        154.64        130.90       137.13 o
 -10  -8   6        729.14        595.10       125.52 o
  -9  -8   6         15.92         -7.45        66.17 o
  -8  -8   6         22.10         23.87        86.58 o
  -7  -8   6          3.18          2.55        66.31 o
  -6  -8   6          0.43          0.22        42.78 o
  -5  -8   6         94.39        103.84        93.73 o
  -5  -8   6         94.39        106.37       117.04 o
  -4  -8   6       1723.42       1636.82       562.39 o
  -4  -8   6       1723.42       1714.32       859.96 o
  -3  -8   6       5331.56       4663.22       686.70 o
  -2  -8   6        127.38        145.57        76.37 o
  -1  -8   6       1303.12       1424.61        99.33 o
   0  -8   6        333.40        327.23        91.90 o
   1  -8   6        306.65        300.48       248.51 o
   2  -8   6        282.58        240.60        75.41 o
   3  -8   6        141.65        132.85       181.57 o
   4  -8   6       2329.61       2466.91       140.08 o
   5  -8   6       5974.92       6314.09       362.75 o
   6  -8   6         49.47          6.15       107.39 o
   7  -8   6        493.60        481.14       392.70 o
   8  -8   6       7206.70       7557.08      1449.10 o
   9  -8   6       2721.86       2755.90       186.58 o
  10  -8   6        824.83        705.51        72.46 o
  11  -8   6       5174.85       5145.52       362.42 o
  12  -8   6        280.21        136.86        93.92 o
  13  -8   6       1474.67       1048.19       174.88 o
  14  -8   6       1507.47        899.50       183.68 o
 -12  -7   6         98.66        121.86       200.80 o
 -11  -7   6        633.58        469.37       261.63 o
 -10  -7   6        802.88        772.28       132.21 o
  -9  -7   6       1214.75       1015.33       125.18 o
  -8  -7   6         20.90         11.85       101.53 o
  -7  -7   6       1132.39        920.57        86.16 o
  -6  -7   6        194.54        155.92        61.37 o
  -5  -7   6       1095.92       1628.44       195.11 o
  -5  -7   6       1095.92        997.63       111.80 o
  -4  -7   6        444.95        414.25       739.29 o
  -4  -7   6        444.95        379.59       106.50 o
  -3  -7   6         85.38         91.04        34.06 o
  -2  -7   6       8003.95       7904.76       701.95 o
  -1  -7   6       3218.59       3142.84       380.55 o
   0  -7   6       2117.03       2043.50       180.71 o
   1  -7   6       4858.92       4798.09       540.99 o
   2  -7   6        650.14        795.22       364.66 o
   2  -7   6        650.14        805.78       615.35 o
   3  -7   6       7449.17       8440.94       457.79 o
   5  -7   6      22789.60      25385.39      1371.09 o
   6  -7   6        106.48         83.94        24.10 o
   7  -7   6        210.66        172.72        29.11 o
   8  -7   6       3377.28       3647.82       165.96 o
   9  -7   6       6952.83       6149.61       389.70 o
  10  -7   6       4590.38       4431.30       281.85 o
  11  -7   6        774.39       6062.07      1137.80 o
  12  -7   6        122.33         31.52       105.07 o
  13  -7   6        486.50        497.36       112.64 o
  14  -7   6       1260.18        828.72       177.77 o
 -12  -6   6         52.50        108.74       251.39 o
 -11  -6   6        434.94        309.55       279.28 o
 -10  -6   6        438.94        450.73       103.50 o
  -9  -6   6         65.96        -61.94        61.94 o
  -8  -6   6        742.33        718.45       145.39 o
  -7  -6   6       2087.51       2388.65       163.07 o
  -7  -6   6       2087.51       2632.26       405.51 o
  -6  -6   6          3.38          2.18        56.40 o
  -6  -6   6          3.38         -0.73        66.05 o
  -5  -6   6       1345.08       1149.81       124.40 o
  -5  -6   6       1345.08        309.88       159.97 o
  -4  -6   6        928.53        876.74        84.74 o
  -3  -6   6         86.94        167.86        24.99 o
  -2  -6   6        592.57        499.59        32.50 o
  -1  -6   6       1691.31       2081.83       102.74 o
   0  -6   6        180.31        275.29        22.62 o
   1  -6   6        942.98       1048.39        62.85 o
   2  -6   6        666.42        697.47        46.99 o
   3  -6   6        155.08        300.85        37.60 o
   4  -6   6       2887.09       2461.68       128.09 o
   5  -6   6       9181.12       9458.71       450.27 o
   6  -6   6        834.18        907.30        52.22 o
   7  -6   6        128.41         97.53       136.97 o
   8  -6   6       1249.15       1365.43        94.25 o
   9  -6   6        104.64         79.62        55.59 o
  10  -6   6        542.68        294.34       212.24 o
  11  -6   6        301.99        305.47       109.81 o
  12  -6   6         64.00          2.50        95.51 o
  13  -6   6          8.52         94.90       159.47 o
 -11  -5   6       3175.98       2651.06       535.55 o
 -11  -5   6       3175.98       3799.10       594.47 o
 -10  -5   6          0.99         -1.39        90.66 o
  -9  -5   6          4.54         38.84        78.45 o
  -8  -5   6          6.47          7.65       146.50 o
  -7  -5   6        163.97        117.62        69.46 o
  -6  -5   6        377.40        366.23        84.60 o
  -6  -5   6        377.40        400.31       175.28 o
  -5  -5   6       2763.80       2587.76       271.28 o
  -4  -5   6       3177.81       3126.74       175.68 o
  -3  -5   6       4661.45       5488.40       263.03 o
  -2  -5   6        140.74        135.18        20.21 o
  -1  -5   6        125.22         62.70        16.94 o
   0  -5   6       3014.61       2834.36       146.57 o
   1  -5   6         47.08         68.64        23.76 o
   2  -5   6          8.62         42.60        23.05 o
   3  -5   6       2953.01       3137.00       164.18 o
   4  -5   6       2036.23       2178.70       106.36 o
   5  -5   6        366.22        198.43        24.93 o
   6  -5   6      10556.57      10670.77      1480.00 o
   6  -5   6      10556.57       8721.08      1478.22 o
   7  -5   6      11087.24      11946.43      1661.20 o
   7  -5   6      11087.24       8319.52      1413.28 o
   8  -5   6       4925.69       5459.98       370.78 o
   9  -5   6        443.57        415.91        74.12 o
  10  -5   6          1.89          3.00       233.88 o
  10  -5   6          1.89          9.89       581.56 o
  11  -5   6        692.58        633.49       323.25 o
  11  -5   6        692.58        142.55       567.20 o
  12  -5   6        257.58       -246.53       246.53 o
  13  -5   6        115.54        113.48       239.98 o
 -13  -4   6        182.75        133.13       141.40 o
 -13  -4   6        182.75        337.86       302.45 o
 -12  -4   6         40.78         26.75       139.66 o
 -11  -4   6        807.79        340.62       298.19 o
 -11  -4   6        807.79        680.68       243.37 o
 -10  -4   6        277.36        -65.22       295.18 o
  -9  -4   6        597.18        618.68        84.57 o
  -8  -4   6          7.78          7.40       175.74 o
  -7  -4   6       1295.26        952.57       102.24 o
  -6  -4   6        138.05        142.54        38.48 o
  -5  -4   6          0.17         33.56        25.57 o
  -4  -4   6      54488.97      53045.98      2514.91 o
  -3  -4   6      45719.87      43856.45      2079.00 o
  -2  -4   6       4006.20       4036.64       193.92 o
  -1  -4   6       1666.30       1887.12        93.01 o
   0  -4   6       6214.35       5932.49       283.54 o
   1  -4   6       4640.86       4657.06       266.56 o
   2  -4   6      12278.07      11248.79       535.90 o
   3  -4   6      11890.81      11106.53       527.94 o
   4  -4   6      14465.91      14713.27       699.12 o
   5  -4   6       4142.31       3670.78      1132.66 o
   6  -4   6       1565.82       1645.65       288.94 o
   7  -4   6       4643.55       5359.02       773.85 o
   7  -4   6       4643.55       4901.14       762.83 o
   8  -4   6        499.26       1006.63       263.28 o
   9  -4   6        785.09        832.67        99.33 o
  10  -4   6        154.74        211.37        90.32 o
  11  -4   6       1038.10       1021.49       238.37 o
  12  -4   6         67.14        102.01       164.14 o
  13  -4   6        115.32        166.88       100.85 o
 -13  -3   6       1802.29       1522.10       280.50 o
 -12  -3   6        410.99        475.74       438.74 o
 -11  -3   6         44.78        175.58        75.75 o
 -10  -3   6        332.07        415.03        73.72 o
  -9  -3   6        189.45         82.44       156.96 o
  -8  -3   6       5971.97       5063.87       245.73 o
  -7  -3   6       7819.60       6987.91       334.47 o
  -6  -3   6        557.89        400.64        30.66 o
  -5  -3   6       2851.88       2451.09       128.57 o
  -4  -3   6        407.54        448.55        29.41 o
  -3  -3   6       5958.04       5384.69       265.84 o
  -2  -3   6         24.69         63.34        15.92 o
  -1  -3   6       5036.85       4381.54       222.00 o
   0  -3   6       9655.61       9639.63       458.78 o
   1  -3   6       2568.53       2529.51       123.99 o
   2  -3   6       9840.34       9891.92       471.52 o
   3  -3   6       6767.66       6266.76       310.55 o
   4  -3   6       2679.76       2589.67      1089.80 o
   4  -3   6       2679.76       2799.89       677.35 o
   5  -3   6       1312.11       1136.35       203.86 o
   5  -3   6       1312.11       1292.79       115.13 o
   6  -3   6      13634.07      14031.20       937.27 o
   6  -3   6      13634.07      14362.16      1995.80 o
   7  -3   6       7077.40       7079.08       650.14 o
   7  -3   6       7077.39       6742.22       943.28 o
   8  -3   6        294.57        301.07       432.85 o
   9  -3   6       1429.40       1716.89       148.86 o
  10  -3   6        476.97        931.21       177.33 o
  10  -3   6        476.97        521.57       240.94 o
  11  -3   6        327.18        402.93       132.43 o
  12  -3   6         22.37         90.37        92.68 o
  13  -3   6        341.96        295.97       212.96 o
  14  -3   6       1145.68       1255.41       219.31 o
 -14  -2   6        195.82        429.21       284.30 o
 -13  -2   6        795.67        768.97       196.87 o
 -12  -2   6        701.71        746.18       216.32 o
 -11  -2   6       2335.42       2414.88       227.91 o
 -10  -2   6        287.02         88.88        56.98 o
  -9  -2   6        691.53        780.15        56.48 o
  -8  -2   6         34.89         51.07        24.50 o
  -7  -2   6       3158.04       2724.55       125.74 o
  -6  -2   6        249.77        212.16        23.02 o
  -5  -2   6       2220.35       2314.30       121.67 o
  -4  -2   6       9702.85       8671.20       439.55 o
  -3  -2   6      37785.02      34445.92      1737.29 o
  -2  -2   6         64.24         14.54        14.04 o
  -1  -2   6        137.73        121.41        16.43 o
   0  -2   6      36481.83      37996.36      1801.05 o
   1  -2   6        440.96        412.21        25.94 o
   2  -2   6        630.30        662.87        36.63 o
   3  -2   6       1326.15       1237.87       200.08 o
   4  -2   6       2129.74       1927.98       302.67 o
   4  -2   6       2129.74       1602.32       116.72 o
   5  -2   6       3659.78       3468.34       370.15 o
   5  -2   6       3659.78       3916.43       548.71 o
   6  -2   6       2931.63       3487.26       236.35 o
   6  -2   6       2931.63       3245.81       476.95 o
   7  -2   6         17.98         11.57        79.28 o
   7  -2   6         17.98         22.51       138.66 o
   8  -2   6          2.87        -18.29       114.00 o
   9  -2   6       1187.37        984.42       371.84 o
  10  -2   6       1568.17       1922.05       614.80 o
  10  -2   6       1568.17       2139.26       244.53 o
  11  -2   6       1568.56       1860.41       248.23 o
  11  -2   6       1568.56       2759.80       380.08 o
  12  -2   6        318.60        317.49        99.84 o
  13  -2   6         13.02         17.49       205.76 o
 -14  -1   6         30.98         12.41       116.97 o
 -13  -1   6          9.53        -30.02       103.02 o
 -12  -1   6       1198.20       1170.75       143.81 o
 -11  -1   6        598.63        455.79       242.38 o
 -10  -1   6       5155.06       4617.15       260.44 o
  -9  -1   6         25.06          4.65        29.25 o
  -8  -1   6        339.23        362.69        31.04 o
  -7  -1   6       1489.33       1613.67        76.96 o
  -6  -1   6       5057.73       5041.49       252.18 o
  -5  -1   6       4060.98       3795.49       195.50 o
  -4  -1   6         18.35         -2.17        16.75 o
  -3  -1   6       2637.56       2362.60       121.14 o
  -2  -1   6       2597.22       2844.72       145.10 o
  -1  -1   6        467.86        630.29        36.80 o
   0  -1   6      11907.42      10925.85      1109.79 o
   1  -1   6       7308.06       7972.15      1189.98 o
   2  -1   6        785.45        745.12        44.70 o
   3  -1   6      23196.12      23698.49      2325.78 o
   3  -1   6      23196.12      23685.29      3994.45 o
   4  -1   6        258.28        264.68       107.06 o
   4  -1   6        258.28        296.97       230.92 o
   5  -1   6        347.93        368.49       250.99 o
   6  -1   6         23.25         22.46       347.90 o
   6  -1   6         23.25         23.61       271.24 o
   7  -1   6       6100.89       5644.00       404.97 o
   8  -1   6       1746.02       1764.12       212.27 o
   9  -1   6        472.82        567.01       106.50 o
  10  -1   6        200.87        325.25       123.36 o
  10  -1   6        200.87        284.16       359.49 o
  11  -1   6        103.25        164.50       174.08 o
  11  -1   6        103.25        142.16       408.56 o
  12  -1   6         17.79         19.96       109.02 o
  13  -1   6         53.33         50.74       147.66 o
  13  -1   6         53.33        237.68       261.63 o
 -14   0   6        961.86       1081.63       184.41 o
 -13   0   6         17.53        -88.35        88.35 o
 -12   0   6          1.40          1.40       254.79 o
 -11   0   6        210.31        152.88        57.36 o
 -10   0   6          2.74         44.59        37.87 o
  -9   0   6        488.85        527.13        39.49 o
  -8   0   6      13450.81      13091.58       662.67 o
  -7   0   6      19108.09      19334.96      3266.51 o
  -7   0   6      19108.09      17491.88      2607.71 o
  -6   0   6       3793.04       3969.87      1213.90 o
  -5   0   6      10836.43       9411.64       465.42 o
  -4   0   6          4.15         41.13        20.22 o
  -3   0   6       1881.82       1672.29        95.06 o
  -2   0   6      18445.62      12973.38      1787.78 o
  -2   0   6      18445.62      17474.57      2603.35 o
  -1   0   6       1947.12       1944.56       167.55 o
   0   0   6        133.37        299.62        35.75 o
   1   0   6       1069.64       2160.24       373.15 o
   1   0   6       1069.64       1488.55       159.39 o
   2   0   6      13891.71      14076.76      2277.11 o
   3   0   6       1210.28       1479.47       218.99 o
   3   0   6       1210.28       1065.56       419.09 o
   4   0   6        346.51        562.18        70.89 o
   4   0   6        346.51        493.50        93.81 o
   5   0   6        713.53       1049.55       101.68 o
   6   0   6       3115.16       3130.47       478.22 o
   6   0   6       3115.16       3407.43      1020.53 o
   7   0   6       5486.90       6179.12       898.66 o
   8   0   6       2616.82       2105.24       415.13 o
   9   0   6         77.36         75.42        82.46 o
  10   0   6         99.56        130.31       141.72 o
  10   0   6         99.56         96.72       337.45 o
  11   0   6          4.35          5.05       327.66 o
  11   0   6          4.35          9.59       109.99 o
  11   0   6          4.35          4.58       148.09 o
  12   0   6        603.65        685.44       206.04 o
  12   0   6        603.65        951.87       263.58 o
  12   0   6        603.65        773.48       240.58 o
  13   0   6        967.45       1327.02       194.78 o
 -14   1   6          1.23        -91.51       106.02 o
 -13   1   6        250.32        123.13        84.86 o
 -12   1   6        286.20        248.65        72.74 o
 -11   1   6       1308.11       1473.79       105.75 o
 -10   1   6        449.82        407.65        46.23 o
  -9   1   6        460.92        595.59       173.41 o
  -8   1   6        707.40       1193.41       167.39 o
  -8   1   6        707.40       1178.49       224.20 o
  -7   1   6       2377.66       2470.00       223.52 o
  -7   1   6       2377.66       3115.20       456.20 o
  -6   1   6        872.36        803.86       854.50 o
  -5   1   6         35.17         60.65        22.25 o
  -4   1   6       9647.18       9582.84       594.31 o
  -3   1   6      12942.95      12257.48      1370.33 o
  -2   1   6       4934.15       4351.97       491.95 o
  -2   1   6       4934.15       4072.74       583.09 o
  -1   1   6       1027.99       1101.02        65.52 o
   0   1   6       1790.62       1968.44       105.09 o
   1   1   6      45608.68      24731.92      2774.86 o
   1   1   6      45608.68      47442.94      4809.37 o
   2   1   6        319.66        392.29        58.93 o
   3   1   6      96447.34     114159.41      9963.23 o
   3   1   6      96447.34      56953.14      6386.79 o
   4   1   6      16331.24      17961.58      1109.42 o
   4   1   6      16331.24      17620.71      2434.86 o
   5   1   6         57.60       -109.34       109.34 o
   5   1   6         57.60         45.08        61.84 o
   6   1   6        438.79        424.65        54.96 o
   7   1   6       1722.65       1833.31       185.35 o
   7   1   6       1722.65       1776.20       322.51 o
   8   1   6         20.98         27.95       197.32 o
   9   1   6         23.19         36.68       473.53 o
   9   1   6         23.19         23.32        74.80 o
  10   1   6       1754.28       2022.86       196.49 o
  10   1   6       1754.28       1610.87       565.21 o
  10   1   6       1754.28       1829.22       663.49 o
  11   1   6       2966.40       3316.08       538.70 o
  12   1   6       1039.43       1793.51       483.07 o
  13   1   6          2.77        449.46       197.57 o
 -15   2   6        670.15        632.97       162.94 o
 -14   2   6        231.73        286.70        99.47 o
 -13   2   6          0.83        -76.52        76.52 o
 -12   2   6        792.64        850.07       103.61 o
 -11   2   6        342.85        389.81        64.85 o
 -10   2   6        249.68        872.56       255.77 o
  -9   2   6        825.11        733.92       120.86 o
  -8   2   6         42.58         55.78        90.53 o
  -8   2   6         42.58          9.26        54.18 o
  -7   2   6       7375.51       7793.73       522.16 o
  -7   2   6       7375.51       8738.51      1317.65 o
  -6   2   6       5420.83       4849.26       374.07 o
  -5   2   6       1218.57        898.18       157.05 o
  -4   2   6       4573.60       4260.52       265.13 o
  -3   2   6       1013.97        788.05        58.35 o
  -3   2   6       1013.97        761.63        94.88 o
  -2   2   6       1812.81       1780.02       144.32 o
  -2   2   6       1812.81       1848.99       272.96 o
  -1   2   6       2252.30       2318.57       138.26 o
  -1   2   6       2252.30       2542.37       288.12 o
   0   2   6      13117.25      12022.48       631.26 o
   1   2   6        143.24        203.41       112.99 o
   1   2   6        143.24        619.39       115.32 o
   2   2   6      29033.49      31820.32      1895.66 o
   3   2   6      14565.31      16324.42      1073.54 o
   4   2   6         56.41         72.43        82.39 o
   4   2   6         56.41         77.82        73.57 o
   5   2   6       1928.60       1787.24       132.03 o
   5   2   6       1928.60       2043.77       196.71 o
   6   2   6       3806.14       4087.71       377.81 o
   7   2   6       9370.20      11056.96      1042.56 o
   8   2   6       2765.87       3357.72       594.74 o
   8   2   6       2765.87       2810.90       341.00 o
   9   2   6         22.27         93.98       174.19 o
  10   2   6        640.26        573.41       425.30 o
  11   2   6        154.80         99.32       537.23 o
  12   2   6        221.62        198.14        95.22 o
 -15   3   6        113.60          7.35       121.40 o
 -14   3   6         75.07         14.93        85.80 o
 -13   3   6         31.59         16.23        77.31 o
 -12   3   6        395.11        530.80        83.43 o
 -11   3   6        538.99        120.14       179.17 o
 -10   3   6         13.91         11.81       120.82 o
  -9   3   6        465.72        378.07       118.46 o
  -9   3   6        465.72        356.06       145.72 o
  -9   3   6        465.72        390.27       209.61 o
  -8   3   6        302.65        234.41        52.57 o
  -8   3   6        302.65        246.91        75.00 o
  -7   3   6       6172.51       6395.65      1556.87 o
  -7   3   6       6172.51       5642.42       452.72 o
  -6   3   6        328.95        283.72       100.34 o
  -5   3   6      24427.57      24363.49      1811.99 o
  -4   3   6       5647.99       5537.59       309.32 o
  -3   3   6         12.11        129.11        29.60 o
  -3   3   6         12.11          1.68        30.00 o
  -2   3   6        723.42        867.01       132.58 o
  -1   3   6        108.70        142.39        17.89 o
   0   3   6        325.82        435.27        31.24 o
   1   3   6       1618.01       1651.09       112.33 o
   2   3   6       6354.31       6519.33       345.93 o
   3   3   6       5802.12       5995.27       381.24 o
   4   3   6         24.08         83.94        46.49 o
   5   3   6        440.67        512.86        77.78 o
   6   3   6       1547.71       1504.70       139.40 o
   7   3   6         48.86         46.54        87.41 o
   7   3   6         48.86         -2.94       261.76 o
   8   3   6        739.11        795.92        96.97 o
   9   3   6        154.58        267.38        76.85 o
  10   3   6        651.51        604.25        95.83 o
  11   3   6          8.19        -32.93        83.64 o
  12   3   6        300.55        297.93        94.53 o
 -15   4   6       2605.88       3137.07       319.80 o
 -14   4   6        689.15        880.26       567.46 o
 -13   4   6          2.17        -54.98        77.83 o
 -12   4   6        128.86        -19.46        84.35 o
 -11   4   6       1274.12       1822.01       479.07 o
 -11   4   6       1274.12        774.84       222.65 o
 -10   4   6         13.06         -1.61        88.14 o
 -10   4   6         13.06         52.04       193.72 o
  -9   4   6       2380.23       2850.81       221.24 o
  -9   4   6       2380.23       2099.60       368.87 o
  -9   4   6       2380.23       2552.33       395.63 o
  -8   4   6       1797.93       1525.68       114.80 o
  -8   4   6       1797.93       1594.97       187.22 o
  -7   4   6       9430.24      10356.93       769.68 o
  -6   4   6       1334.25       1209.91       142.60 o
  -5   4   6       5002.32       4523.73       273.69 o
  -4   4   6       4693.02       4503.33       270.26 o
  -4   4   6       4693.02       4761.85       662.35 o
  -3   4   6       2686.80       2518.72       353.10 o
  -3   4   6       2686.80       2087.31       239.54 o
  -2   4   6       3210.91       2564.01       226.49 o
  -1   4   6       9941.25       8989.10       588.42 o
   0   4   6        140.22         95.96        27.59 o
   1   4   6      14553.53      14879.18      1204.74 o
   2   4   6        369.40        273.82        29.17 o
   3   4   6         20.74        -32.18        32.18 o
   4   4   6        619.69        684.03       111.30 o
   5   4   6       1411.94       1305.70       157.37 o
   6   4   6        175.65        153.19       194.37 o
   7   4   6        753.14        703.81        87.35 o
   8   4   6          6.10        -40.22        64.41 o
   9   4   6       1772.57       1870.82       161.83 o
  10   4   6         45.36         -8.31        76.01 o
  11   4   6        745.52        806.79       112.24 o
  12   4   6         28.90        -11.70        93.84 o
 -15   5   6          3.33       -203.11       203.11 o
 -14   5   6       1996.14       2180.29       978.00 o
 -13   5   6       2551.78       2889.64       352.26 o
 -12   5   6       2438.27       2067.36       562.06 o
 -12   5   6       2438.27       2114.15       384.80 o
 -11   5   6      10822.68      13218.40      2204.46 o
 -11   5   6      10822.68      12252.83      1757.64 o
 -10   5   6       1020.94       1329.40       152.43 o
 -10   5   6       1020.94        626.34       231.92 o
  -9   5   6       3180.53       3519.61       353.06 o
  -9   5   6       3180.53       3285.37       477.74 o
  -8   5   6       4364.53       4485.95       658.67 o
  -8   5   6       4364.53       4294.76       294.59 o
  -7   5   6       9472.70      11541.75       780.22 o
  -6   5   6      22443.24      26594.76      2646.20 o
  -5   5   6      13635.01      14509.60       861.36 o
  -4   5   6       3890.96       3968.14       239.99 o
  -3   5   6          5.83        192.25        69.24 o
  -3   5   6          5.83        141.97        89.09 o
  -2   5   6         10.99         21.35        28.60 o
  -1   5   6       1961.35       1694.42       130.97 o
  -1   5   6       1961.35       1795.70       264.18 o
   0   5   6       2131.41       3112.04       451.51 o
   0   5   6       2131.41       2223.03       338.53 o
   0   5   6       2131.41       1833.07       268.51 o
   1   5   6        930.74        781.50        46.51 o
   2   5   6        162.40        135.16       145.37 o
   3   5   6       7121.29       7502.65       517.71 o
   4   5   6        796.09       1058.31       197.60 o
   5   5   6       2289.77       2368.00       132.25 o
   7   5   6       1240.07       1329.51       122.25 o
   8   5   6         21.23        238.00        73.18 o
   9   5   6        380.50        303.03        80.30 o
  10   5   6          3.70        -76.93        76.93 o
  11   5   6         22.04        -85.57        85.57 o
 -15   6   6       5303.78       5597.54       904.37 o
 -14   6   6       1026.70        981.78       357.95 o
 -14   6   6       1026.70       1435.64       761.39 o
 -13   6   6        138.46        -61.04       161.59 o
 -12   6   6        136.50         -2.45       119.90 o
 -11   6   6        255.03        543.86       167.01 o
 -11   6   6        255.03        378.97       285.71 o
 -10   6   6       1019.24       1299.33       268.37 o
 -10   6   6       1019.24        938.82       217.92 o
  -9   6   6       4293.87       5356.47      1080.34 o
  -8   6   6        420.78        500.83       135.63 o
  -8   6   6        420.78        523.48       289.83 o
  -7   6   6       2054.97       2452.82       191.80 o
  -7   6   6       2054.97       2414.49       307.82 o
  -6   6   6       1056.06       1067.66       134.19 o
  -6   6   6       1056.06       1128.61       134.96 o
  -5   6   6       5363.28       5792.74       946.49 o
  -5   6   6       5363.28       5581.39       332.57 o
  -4   6   6       7460.29       7431.97       658.52 o
  -4   6   6       7460.29       9048.32      1251.18 o
  -3   6   6        821.54        886.38       104.53 o
  -2   6   6        868.89        750.52        58.95 o
  -1   6   6      14022.09      14346.92      1247.36 o
   0   6   6       2136.62       1954.04       318.70 o
   1   6   6       1485.58       1319.46       313.82 o
   2   6   6        191.55        151.76        27.81 o
   3   6   6         57.54         22.68        23.88 o
   4   6   6        169.20         94.49        30.38 o
   5   6   6         14.75          5.15        50.52 o
   6   6   6        491.78        590.92        85.35 o
   7   6   6       4021.37       3817.56       292.27 o
   8   6   6        847.40        875.47       103.59 o
   9   6   6        270.56        205.22        80.77 o
  10   6   6        120.07         34.37        81.55 o
  11   6   6        127.77          9.32        94.28 o
 -15   7   6        415.64        438.34       286.57 o
 -15   7   6        415.64        759.59       625.92 o
 -14   7   6        783.77       1118.16       260.84 o
 -14   7   6        783.77        709.28       251.37 o
 -13   7   6          2.56          3.55       134.22 o
 -12   7   6         32.71         48.48       119.29 o
 -12   7   6         32.71         56.45       311.32 o
 -11   7   6        316.96        346.96       164.76 o
 -10   7   6         35.41         40.94       240.33 o
 -10   7   6         35.41         39.56       236.97 o
  -9   7   6      11069.31       9837.09      1248.72 o
  -9   7   6      11069.31      12178.18      1685.34 o
  -9   7   6      11069.31      16941.45      2794.25 o
  -8   7   6        767.76        766.68       248.83 o
  -8   7   6        767.76       1000.96       557.92 o
  -7   7   6       5683.64       6083.65       526.47 o
  -7   7   6       5683.64       6474.71       492.06 o
  -6   7   6        405.79        506.21        87.87 o
  -6   7   6        405.79        512.98       121.09 o
  -5   7   6          3.62         32.64        66.31 o
  -5   7   6          3.62          3.99       471.46 o
  -4   7   6       1364.29       1705.56       279.15 o
  -3   7   6          9.86        -61.19        61.19 o
  -2   7   6        943.89        866.26       102.26 o
  -1   7   6        316.24        237.91        67.66 o
   0   7   6       5617.59       5370.09       396.50 o
   1   7   6       7226.40       7737.69       630.65 o
   2   7   6        363.86        365.56        35.33 o
   3   7   6         15.12          3.89        25.69 o
   4   7   6         58.67        122.38        45.46 o
   5   7   6          6.98         38.03        52.83 o
   6   7   6        494.45        457.01        83.17 o
   7   7   6       4181.85       3921.73       300.85 o
   8   7   6         62.81         39.81        71.78 o
   9   7   6        293.02       -213.84       225.31 o
  10   7   6          4.26        -56.93        82.42 o
 -15   8   6         70.87        168.47       209.04 o
 -15   8   6         70.87        150.75       316.82 o
 -14   8   6         29.56         34.45       211.55 o
 -13   8   6          9.02         19.09       110.47 o
 -13   8   6          9.02         26.97       261.59 o
 -12   8   6         30.00         62.53       352.09 o
 -12   8   6         30.00         36.30       146.95 o
 -11   8   6        379.32        766.16       261.06 o
 -11   8   6        379.32        812.13       509.97 o
 -10   8   6        426.89        535.54       103.01 o
 -10   8   6        426.89        539.73       251.02 o
  -9   8   6       4238.37       4266.48       754.11 o
  -9   8   6       4238.37       4261.16      1150.01 o
  -8   8   6       2973.33       3210.20       278.84 o
  -7   8   6        136.88        126.60        74.60 o
  -7   8   6        136.88        162.02        98.25 o
  -6   8   6        819.45        626.03        94.25 o
  -6   8   6        819.45        761.25       106.26 o
  -5   8   6         44.65        -94.22        94.22 o
  -5   8   6         44.65         16.17        86.71 o
  -4   8   6          9.80         -1.81        44.68 o
  -3   8   6      11908.78      12426.14      1069.14 o
  -2   8   6        770.63        665.30       201.91 o
  -1   8   6      14808.93      15856.72       999.61 o
   0   8   6       1332.63       1536.18        97.54 o
   1   8   6        846.62        840.09        58.36 o
   2   8   6        744.30        785.03        69.39 o
   3   8   6       1670.51       1650.90       112.52 o
   4   8   6       5571.90       5347.00       393.87 o
   5   8   6       1264.65       1459.97       125.89 o
   6   8   6         84.42        135.25        61.13 o
   7   8   6        838.29        819.87       113.29 o
   8   8   6         16.83       -157.07       157.07 o
   9   8   6        222.88        273.65       106.04 o
 -15   9   6        167.65        139.89       234.52 o
 -15   9   6        167.65         39.80       264.60 o
 -14   9   6        309.15         84.41       348.32 o
 -13   9   6        337.16        820.88       328.61 o
 -13   9   6        337.16        606.64       154.25 o
 -12   9   6          0.46         -0.19        91.88 o
 -11   9   6       4456.26       5186.69       925.08 o
 -10   9   6        498.18        210.64       182.47 o
 -10   9   6        498.18        256.86       444.60 o
 -10   9   6        498.18       -116.24       339.68 o
  -9   9   6        555.74        693.13       257.80 o
  -8   9   6       2414.89       2527.24       359.71 o
  -8   9   6       2414.89       2559.21       400.62 o
  -7   9   6        766.14        735.25       546.35 o
  -7   9   6        766.14        671.62       514.66 o
  -6   9   6         88.05        -92.05        92.05 o
  -5   9   6         19.27          1.97        29.39 o
  -4   9   6         25.50         38.50        29.20 o
  -3   9   6        936.11        879.05       175.32 o
  -2   9   6         94.65         51.85        97.99 o
  -1   9   6       3602.25       3927.25       236.52 o
   0   9   6       5587.67       5707.99       396.92 o
   1   9   6          4.72        -25.77        33.25 o
   2   9   6       1320.70       1366.84       105.74 o
   3   9   6        149.07        200.44        56.90 o
   4   9   6          7.27        116.96       172.54 o
   5   9   6       2091.71       2477.17       197.52 o
   6   9   6       1489.94       1443.77       136.69 o
   7   9   6          3.51         56.13       159.84 o
   8   9   6         49.30         41.16       162.64 o
   9   9   6        780.62        731.86       131.57 o
 -15  10   6          6.00        -88.92       205.93 o
 -15  10   6          6.00          6.37       238.47 o
 -14  10   6         69.40        -66.13       317.13 o
 -14  10   6         69.40         53.93       175.97 o
 -13  10   6          1.95         -2.77       265.75 o
 -12  10   6          6.64          5.99       168.43 o
 -11  10   6         26.19        148.65       120.70 o
 -10  10   6        498.17        290.58        78.23 o
  -9  10   6        852.31        717.43       264.04 o
  -8  10   6       1435.19        820.76       213.30 o
  -7  10   6        220.28        203.12        41.84 o
  -6  10   6        534.54        551.29        50.60 o
  -5  10   6       1545.36       1881.74       123.48 o
  -4  10   6        712.17        753.31        67.70 o
  -3  10   6        380.60        434.07        40.91 o
  -2  10   6       1082.99       1293.47        81.63 o
  -1  10   6       6218.52       6687.72       379.44 o
   0  10   6        150.63        193.72        31.70 o
   1  10   6       5284.13       5422.31       332.67 o
   2  10   6       1668.66       1650.95       143.11 o
   3  10   6         28.21        111.86       120.60 o
   4  10   6       1883.40       1903.08       597.91 o
   5  10   6        605.12        360.53       265.01 o
   6  10   6        573.79        661.44        95.05 o
   7  10   6        286.39        269.51       185.21 o
   8  10   6          3.24         52.29       118.88 o
 -14  11   6        644.14        680.15       421.42 o
 -13  11   6        297.02        171.57       167.61 o
 -12  11   6        710.67        720.84       240.15 o
 -11  11   6       3884.75       3452.94       409.34 o
 -10  11   6        826.66        874.63       109.68 o
  -9  11   6       1430.63       1257.87       112.72 o
  -8  11   6       3694.07       4263.13       620.15 o
  -7  11   6        513.90        539.17        56.21 o
  -6  11   6       1876.00       2034.86       125.34 o
  -5  11   6         28.84         -8.00       134.98 o
  -4  11   6        275.47        387.35        41.76 o
  -3  11   6       1453.34       1420.35        86.43 o
  -2  11   6         20.15         72.48        36.30 o
  -1  11   6        224.70        132.82       101.77 o
   0  11   6         20.29         90.64        35.67 o
   1  11   6        170.87         63.89       102.63 o
   2  11   6        143.74        121.83        97.47 o
   3  11   6       1178.32       1188.18       162.27 o
   4  11   6       1063.48       1037.18       252.54 o
   4  11   6       1063.48        953.03       403.37 o
   5  11   6          0.64         -1.30       135.34 o
   5  11   6          0.64        -42.65        89.89 o
   5  11   6          0.64          1.52       232.16 o
   6  11   6        881.32        785.84       273.83 o
   7  11   6       1222.03       1290.39       160.75 o
 -14  12   6        103.64        -41.41       242.32 o
 -13  12   6        814.32        845.36       219.03 o
 -12  12   6          2.45        -21.57       148.76 o
 -11  12   6        936.40       1000.95       127.02 o
 -10  12   6        816.09        977.83        94.81 o
  -9  12   6        302.48        287.13        56.26 o
  -8  12   6         35.31         12.75        45.78 o
  -7  12   6       1536.91       1470.49       102.89 o
  -6  12   6       1873.48       1876.44       118.87 o
  -5  12   6       3241.90       3722.80       203.81 o
  -4  12   6       1282.69       1371.35        92.90 o
  -3  12   6       3651.59       3757.11       417.50 o
  -2  12   6       3301.15       3364.54       306.64 o
  -1  12   6        860.12        500.15       183.51 o
  -1  12   6        860.12        747.59       214.48 o
   0  12   6        828.21        667.51       247.64 o
   1  12   6        401.23        228.96       144.73 o
   2  12   6        366.99        447.49       107.84 o
   3  12   6       2109.50       2319.47       295.29 o
   3  12   6       2109.50       1767.14       534.00 o
   4  12   6       2901.05       3814.11       544.66 o
   4  12   6       2901.05       3331.00       599.23 o
   5  12   6          7.53         10.08       143.39 o
   5  12   6          7.53         13.57       102.75 o
   6  12   6        215.77        241.18        79.62 o
   7  12   6       2032.14       2414.93       246.94 o
 -14  13   6        109.96        178.19       252.88 o
 -14  13   6        109.96        446.29       315.06 o
 -13  13   6        320.56        184.04       150.47 o
 -12  13   6       3035.10       3338.58       360.23 o
 -11  13   6         14.95        -80.04        80.04 o
 -10  13   6        124.50        230.77        75.19 o
  -9  13   6        488.30        481.12        78.45 o
  -8  13   6        926.67        630.08        75.46 o
  -7  13   6       1310.53       1501.79        98.35 o
  -6  13   6        115.12         31.09        43.89 o
  -5  13   6       1477.39       1190.44        95.63 o
  -4  13   6        919.77       1195.14       130.91 o
  -3  13   6        105.56        100.96        67.36 o
  -2  13   6       1509.55       1597.21       208.17 o
  -1  13   6        580.89        892.52       395.86 o
  -1  13   6        580.89        430.61        96.26 o
  -1  13   6        580.89        552.66       139.35 o
   0  13   6       1322.28       1104.98       337.67 o
   1  13   6         37.94         15.40       108.32 o
   2  13   6       1418.30       1653.65       173.65 o
   2  13   6       1418.30        559.12       296.90 o
   3  13   6       3270.08       3925.90       444.84 o
   3  13   6       3270.08       3959.03      1084.49 o
   4  13   6        588.23        612.33       240.50 o
   4  13   6        588.23        536.31       136.21 o
   5  13   6         74.98        125.87        81.99 o
   5  13   6         74.98       -150.63       150.63 o
   6  13   6        184.59         24.37       132.22 o
 -13  14   6       1802.36       1131.66       238.44 o
 -12  14   6        554.46        281.51       150.54 o
 -11  14   6         87.83         27.45       104.82 o
 -10  14   6       1204.48       1467.62       167.43 o
  -9  14   6          0.20         80.55        81.28 o
  -8  14   6         87.63         65.97        57.79 o
  -7  14   6        947.76        871.36        80.81 o
  -6  14   6        532.41        187.86       166.79 o
  -5  14   6         15.83       -170.38       170.38 o
  -4  14   6       1022.62       1008.60       168.55 o
  -3  14   6       1787.47       1446.51       167.87 o
  -2  14   6         23.11         19.82       180.46 o
  -2  14   6         23.11         13.94       100.94 o
  -1  14   6        738.18        784.71       229.48 o
  -1  14   6        738.18       1038.47       350.30 o
   0  14   6        885.47       1123.31       242.29 o
   1  14   6         73.71        -40.02       113.97 o
   2  14   6         90.48        205.75       120.91 o
   2  14   6         90.48        -52.92       167.88 o
   3  14   6        170.43        126.23        82.19 o
   3  14   6        170.43        213.12       148.90 o
   4  14   6        336.78        450.66        93.99 o
   4  14   6        336.78        460.56       248.65 o
   5  14   6        619.69        966.01       242.49 o
   5  14   6        619.69        603.89       301.52 o
 -13  15   6         37.96          0.64       157.13 o
 -12  15   6         22.65         32.75       142.30 o
 -11  15   6       2686.44       3253.39       403.02 o
 -10  15   6       3052.02       3032.83       521.49 o
  -9  15   6        186.05        252.98       280.14 o
  -8  15   6         70.68          6.51        91.89 o
  -7  15   6        422.72        419.53       292.42 o
  -6  15   6       2162.09       2068.61       182.59 o
  -5  15   6       8237.71       5104.22       819.19 o
  -4  15   6       5398.03       5500.28       574.73 o
  -3  15   6         75.44         75.99       184.54 o
  -3  15   6         75.44         47.58       183.79 o
  -2  15   6         15.01        -47.54        97.30 o
  -2  15   6         15.01         15.54       112.06 o
  -1  15   6        687.00       1173.00       186.61 o
  -1  15   6        687.00        706.32       342.43 o
   0  15   6        927.29       1475.45       198.73 o
   1  15   6        112.21         93.21       241.69 o
   1  15   6        112.21         52.24       167.44 o
   2  15   6        704.04       1139.80       181.87 o
   2  15   6        704.04        988.82       360.29 o
   3  15   6       1947.05       2028.10       347.65 o
   3  15   6       1947.05       2248.95       227.85 o
   4  15   6        203.90        177.94       181.19 o
 -12  16   6        645.23        673.20       154.71 o
 -11  16   6         40.44         85.53       141.94 o
 -10  16   6        223.00        261.61       306.83 o
  -9  16   6       3331.15       1664.52       560.61 o
  -8  16   6       2294.60       4261.27       818.56 o
  -7  16   6       1505.70       1673.48       387.45 o
  -7  16   6       1505.70       3335.08       661.86 o
  -6  16   6       1616.96       2086.72       445.77 o
  -5  16   6        368.00        364.31       122.59 o
  -4  16   6       4394.90       3932.23       641.22 o
  -3  16   6        718.79        707.87       185.80 o
  -2  16   6         76.66         65.72       127.25 o
  -1  16   6       2396.65       2494.32       435.57 o
  -1  16   6       2396.65       2300.17       493.59 o
   0  16   6       1552.19       1782.49       252.45 o
   0  16   6       1552.19       1662.79       348.75 o
   1  16   6          0.87          0.52       236.26 o
   2  16   6         47.46         59.22       112.71 o
   2  16   6         47.46         29.75       161.77 o
 -10  17   6       1495.90       1724.70       670.97 o
  -9  17   6         30.55         30.68       346.21 o
  -8  17   6       1470.69       3107.47       699.38 o
  -8  17   6       1470.69       2005.99       430.30 o
  -7  17   6          0.28         62.94       276.54 o
  -7  17   6          0.28          0.22       220.67 o
  -6  17   6          0.97          9.61        98.65 o
  -5  17   6        840.38        819.30       196.07 o
  -4  17   6        773.04       1035.59       157.84 o
  -4  17   6        773.04        790.79       232.10 o
  -3  17   6         21.70         12.81       108.55 o
  -2  17   6        140.31         83.15       108.30 o
  -1  17   6        283.69         96.70       306.14 o
   0  17   6         11.39          3.51       139.32 o
   1  17   6         10.97        -81.94        98.09 o
  -9  18   6        164.41         75.33        98.58 o
  -8  18   6          0.80         63.87       254.81 o
  -8  18   6          0.80          1.11       160.39 o
  -7  18   6         22.90         92.67       116.73 o
  -6  18   6        737.70        573.85       120.69 o
  -5  18   6        217.45        198.25       217.60 o
  -4  18   6          3.56         10.70       203.30 o
  -4  18   6          3.56          1.56       108.56 o
  -3  18   6        382.94        295.95       200.07 o
  -2  18   6          1.18          0.14       110.42 o
  -2  18   6          1.18          0.32       125.96 o
  -6  19   6         52.88         22.98        54.96 o
  -5  19   6       1006.32       1620.22       427.03 o
  -5  19   6       1006.32       1559.05       515.23 o
  -4  19   6        668.17        577.92       124.09 o
   3 -21   7        191.18         73.01       309.57 o
   4 -21   7        269.80        -49.49       371.73 o
   5 -21   7        245.79         95.44       128.15 o
   6 -21   7         41.76         30.94       109.66 o
   0 -20   7       3548.28       4073.17       426.98 o
   1 -20   7       2098.63       2345.54       540.52 o
   2 -20   7         13.78       -260.24       322.07 o
   3 -20   7        235.67        -14.61       284.38 o
   4 -20   7         24.56         96.93       139.65 o
   5 -20   7       1661.11       1813.23       215.57 o
   6 -20   7       1348.11       1430.27       154.92 o
   7 -20   7        931.75       1034.28       160.73 o
   8 -20   7         46.79        321.03       441.24 o
  -2 -19   7         91.95        467.56       434.05 o
  -1 -19   7         16.46        130.14       121.93 o
   0 -19   7          1.66       -101.62       101.62 o
   1 -19   7        301.52         59.02       112.05 o
   2 -19   7       1238.24       1629.24       304.04 o
   3 -19   7       1357.58       1702.27       251.25 o
   4 -19   7       1000.33       1237.94       169.79 o
   5 -19   7       1424.84       1998.86       208.77 o
   6 -19   7          1.21         19.95       123.68 o
   7 -19   7         73.68         47.87       254.70 o
   8 -19   7        221.67        311.28       166.10 o
   9 -19   7          1.37        -55.42       129.58 o
  10 -19   7        887.02        998.00       336.12 o
  -3 -18   7        216.92        125.98       409.43 o
  -2 -18   7         70.94        142.05       114.69 o
  -1 -18   7         59.60         52.70       108.66 o
   0 -18   7        258.21          0.41        96.88 o
   1 -18   7        603.53        452.98       116.27 o
   2 -18   7        228.72        221.80       131.96 o
   3 -18   7        129.85         74.04       104.58 o
   4 -18   7        517.87        436.11       111.01 o
   5 -18   7         36.59        -79.12        93.71 o
   6 -18   7          4.86          5.07       112.97 o
   7 -18   7         58.80         89.36       479.93 o
   7 -18   7         58.80        196.25       231.52 o
   8 -18   7         92.58        563.19       340.21 o
   9 -18   7        556.79        509.65       181.55 o
  10 -18   7        387.10        -25.47       269.89 o
  10 -18   7        387.10        217.72       379.82 o
  11 -18   7        178.03         40.02       305.73 o
  11 -18   7        178.03          2.52       271.40 o
  -5 -17   7         28.00         19.62       118.95 o
  -4 -17   7        667.74        630.25       677.68 o
  -3 -17   7       1168.25       1421.30       269.27 o
  -2 -17   7        507.91        409.33       118.89 o
  -1 -17   7        673.49        693.08       115.28 o
   0 -17   7        145.51        340.45       102.75 o
   1 -17   7         63.26         73.34       121.16 o
   2 -17   7         15.85         -4.37        98.38 o
   3 -17   7          1.08         -0.40       128.31 o
   4 -17   7        407.58        305.11        92.58 o
   5 -17   7        494.62        304.18       116.79 o
   6 -17   7         15.82        104.65       357.46 o
   7 -17   7         95.35        -25.24       317.01 o
   8 -17   7       1044.46       1316.50       527.20 o
   9 -17   7       1052.57       1403.07       285.05 o
   9 -17   7       1052.57        725.64       235.33 o
  10 -17   7       1186.12       1456.82       364.58 o
  10 -17   7       1186.12        683.83       269.55 o
  12 -17   7          0.50         -1.62       445.01 o
  -6 -16   7        317.36        202.58       123.49 o
  -5 -16   7        568.41        440.87       134.10 o
  -4 -16   7        473.29        450.20       117.24 o
  -3 -16   7        175.05         43.29       109.60 o
  -2 -16   7        248.03        207.26        89.69 o
  -1 -16   7         27.18        -84.66        84.66 o
   0 -16   7        139.36        226.79       312.14 o
   1 -16   7        513.94       -433.19       433.19 o
   2 -16   7         48.36         32.62       132.65 o
   3 -16   7          2.41          2.53       125.36 o
   3 -16   7          2.41          0.43       153.31 o
   4 -16   7         17.97        -84.49        85.48 o
   5 -16   7         26.04         28.78       128.59 o
   6 -16   7       2870.73       3853.32       614.84 o
   7 -16   7       2254.41       2098.28       427.24 o
   7 -16   7       2254.41       1850.91       421.70 o
   8 -16   7          0.12          0.23        86.55 o
   9 -16   7        236.48        270.95       147.36 o
  10 -16   7        860.78       1193.96       183.22 o
  12 -16   7          1.51          5.90       190.33 o
  -7 -15   7        597.35        655.13       127.12 o
  -6 -15   7        387.67        293.39       110.29 o
  -5 -15   7          7.48         -7.66        85.30 o
  -4 -15   7        548.13        579.62       112.69 o
  -3 -15   7       2427.44       2179.08       223.83 o
  -2 -15   7        652.61        475.35       105.17 o
  -1 -15   7       1280.05       1393.19       267.70 o
   0 -15   7        594.04       1092.82       177.44 o
   1 -15   7        400.17        -46.61       278.87 o
   1 -15   7        400.17       -188.23       226.44 o
   2 -15   7        189.89         27.86       144.96 o
   2 -15   7        189.89       -103.25       203.27 o
   3 -15   7        101.61          4.86       110.19 o
   3 -15   7        101.61       -218.94       219.61 o
   4 -15   7        133.00         47.20       196.56 o
   5 -15   7        351.18        258.08       130.53 o
   6 -15   7       1781.99       1598.32       341.35 o
   7 -15   7       1695.59       2261.49       255.11 o
   8 -15   7         78.80         23.02        65.39 o
   9 -15   7        241.01        309.50        75.49 o
  10 -15   7       1254.46       2288.74       317.38 o
  11 -15   7         19.46       -101.28       206.15 o
  12 -15   7        738.13       1009.90       207.17 o
  13 -15   7        475.35        664.37       143.98 o
  -8 -14   7        989.03        797.51       118.51 o
  -7 -14   7       2029.50       1762.36       170.42 o
  -6 -14   7          3.38        -15.86        77.46 o
  -5 -14   7         30.73        -58.82        73.11 o
  -4 -14   7        266.48         87.86        65.16 o
  -3 -14   7        176.28        176.75        69.12 o
  -2 -14   7       1205.20       1386.66       198.22 o
  -1 -14   7       2021.41       2284.03       291.59 o
   0 -14   7       4520.42       4672.69       832.20 o
   1 -14   7       1295.05       1732.97       317.43 o
   2 -14   7        229.63         80.69        94.49 o
   2 -14   7        229.63        301.70       135.18 o
   3 -14   7          8.22         -1.95       119.97 o
   3 -14   7          8.22          0.33        93.66 o
   4 -14   7        114.07        153.46       112.67 o
   5 -14   7         10.23        -22.63       279.21 o
   6 -14   7       1335.43       1374.79       204.41 o
   7 -14   7       1036.38       1319.97       146.32 o
   8 -14   7        506.95        316.25        76.35 o
   9 -14   7        603.89        616.81       161.77 o
  11 -14   7         25.88         12.97       149.14 o
  12 -14   7         87.45         48.22       149.85 o
  13 -14   7          9.59         -0.14       107.30 o
  -8 -13   7         44.81         60.29       171.85 o
  -7 -13   7        764.46        431.54       143.22 o
  -6 -13   7        633.89        737.44       187.03 o
  -5 -13   7         12.18         39.98       318.46 o
  -5 -13   7         12.18         15.35       105.27 o
  -5 -13   7         12.18          3.53       185.87 o
  -5 -13   7         12.18         -4.21       341.52 o
  -4 -13   7       1364.39       1320.49       210.01 o
  -3 -13   7        711.02        650.50       249.54 o
  -2 -13   7        642.59        799.95       125.96 o
  -1 -13   7        205.35        210.81       155.70 o
   0 -13   7        188.72        150.03        91.92 o
   0 -13   7        188.72        298.63       105.48 o
   1 -13   7        295.13        161.86        63.98 o
   2 -13   7         25.19         11.28        57.80 o
   3 -13   7        238.53        259.35       150.31 o
   3 -13   7        238.53        217.17       206.43 o
   4 -13   7         13.71        -82.00        82.00 o
   5 -13   7         46.55         -2.11       115.47 o
   6 -13   7        222.79         61.40        61.56 o
   7 -13   7        887.22        963.99       195.96 o
   8 -13   7        402.67        401.63       185.99 o
   9 -13   7        551.35        294.42       184.08 o
   9 -13   7        551.35        549.68       166.58 o
  10 -13   7       1205.81        892.93       213.93 o
  11 -13   7        101.93       -152.47       152.47 o
  11 -13   7        101.93       -463.39       463.39 o
  12 -13   7         50.00        -73.73       109.95 o
  12 -13   7         50.00       -310.52       310.52 o
  13 -13   7         11.67        -25.36       171.20 o
  13 -13   7         11.67       -238.22       353.90 o
  -9 -12   7        134.90        148.12        90.67 o
  -8 -12   7          0.31         37.95       146.14 o
  -7 -12   7        111.64         65.42       128.04 o
  -7 -12   7        111.64          5.94       219.46 o
  -6 -12   7       1779.21       1506.62       280.25 o
  -6 -12   7       1779.21       2077.77       696.85 o
  -5 -12   7       1614.53       1608.58       564.92 o
  -5 -12   7       1614.53       1937.18       166.67 o
  -4 -12   7        124.37        -59.80       147.46 o
  -4 -12   7        124.37        127.50       146.53 o
  -4 -12   7        124.37        108.79       351.34 o
  -3 -12   7        769.67        646.83        91.40 o
  -2 -12   7          3.88          3.87       461.17 o
  -1 -12   7      11329.60      10867.82       727.85 o
  -1 -12   7      11329.60      11541.74      1323.48 o
   0 -12   7       1227.39       1406.42       142.29 o
   0 -12   7       1227.39       1480.04       242.92 o
   1 -12   7       1124.90       1147.50       104.79 o
   2 -12   7         57.45         30.69        45.50 o
   2 -12   7         57.45         74.47        70.10 o
   3 -12   7        544.27        581.93       108.96 o
   3 -12   7        544.27        455.43       170.97 o
   4 -12   7       2234.73       2495.43       233.99 o
   5 -12   7       7574.22       9259.72       738.41 o
   5 -12   7       7574.22      11656.40      1968.91 o
   6 -12   7       2144.53       2286.06       193.22 o
   6 -12   7       2144.53       2324.84       470.26 o
   7 -12   7        765.98        774.40       112.12 o
   8 -12   7         26.45        -29.33       195.22 o
   8 -12   7         26.45        170.58       164.93 o
   9 -12   7       1144.00       2305.85       504.52 o
  10 -12   7       1940.81       1685.65       254.44 o
  11 -12   7        535.86        159.55       404.45 o
  11 -12   7        535.86        461.35       254.29 o
  12 -12   7        408.89        808.20       297.05 o
  13 -12   7         13.79         90.67       183.21 o
 -10 -11   7        651.72        595.67       102.83 o
  -9 -11   7        997.19        891.17       113.59 o
  -8 -11   7       1499.08       1436.84       272.51 o
  -7 -11   7       1825.45       1983.59       293.87 o
  -7 -11   7       1825.45       2351.88       422.02 o
  -6 -11   7         51.54         50.15        93.65 o
  -5 -11   7       1452.47       2095.75       403.07 o
  -5 -11   7       1452.47       1472.50       142.54 o
  -4 -11   7        157.81        -49.77       136.05 o
  -4 -11   7        157.81        148.27       135.21 o
  -3 -11   7        206.62        250.84        50.09 o
  -2 -11   7       7115.48       7162.24      1037.93 o
  -1 -11   7      10776.82      14677.97      2295.07 o
  -1 -11   7      10776.82      12738.03       663.65 o
   0 -11   7       1648.74       1715.18        96.43 o
   1 -11   7       1319.39       1457.62       103.39 o
   2 -11   7        227.01        240.98        45.82 o
   2 -11   7        227.01        184.52       162.94 o
   3 -11   7         32.63         37.82       299.27 o
   4 -11   7          0.55        118.05       144.01 o
   5 -11   7       1727.40       1750.34       274.45 o
   5 -11   7       1727.40       2500.45       439.32 o
   6 -11   7        122.18        116.82       141.29 o
   6 -11   7        122.18        227.97       191.24 o
   7 -11   7        100.52        -33.25        71.95 o
   7 -11   7        100.52        139.59        92.25 o
   8 -11   7       3263.47       3111.34       401.55 o
   8 -11   7       3263.47       2513.59       643.35 o
   9 -11   7        415.38        409.98       115.52 o
  10 -11   7        737.98        774.98       176.06 o
  11 -11   7        651.24        194.78       158.35 o
  12 -11   7        262.18        174.64       153.66 o
  13 -11   7        103.05       -616.83       857.62 o
  14 -11   7        237.30        216.17       182.94 o
 -10 -10   7        128.96        165.83        83.54 o
  -9 -10   7        720.38        474.99       295.03 o
  -8 -10   7        179.39         36.85       281.19 o
  -8 -10   7        179.39         -1.36       300.88 o
  -8 -10   7        179.39         60.89       169.50 o
  -7 -10   7        381.53        210.71        77.60 o
  -6 -10   7        578.49        717.30        81.93 o
  -5 -10   7       1023.63       1081.96       106.73 o
  -5 -10   7       1023.63       1316.26       292.30 o
  -4 -10   7        412.30        214.38        84.35 o
  -4 -10   7        412.30        238.01       118.22 o
  -3 -10   7         14.89         25.47       228.52 o
  -3 -10   7         14.89         14.75       116.30 o
  -2 -10   7         18.78         17.18        98.39 o
  -1 -10   7       1701.82       1688.40        93.34 o
  -1 -10   7       1701.82       1620.96       194.12 o
   0 -10   7        678.16        664.81       128.66 o
   1 -10   7       6301.36       7703.62       481.74 o
   2 -10   7        331.81        139.18       122.00 o
   2 -10   7        331.81        351.02        76.71 o
   3 -10   7          5.99          5.22       154.31 o
   4 -10   7       2167.50       2635.66       245.43 o
   5 -10   7         22.26         27.46        53.37 o
   6 -10   7       4839.52       4976.96       589.21 o
   7 -10   7       2070.60       2511.13       444.54 o
   7 -10   7       2070.60       2551.60       233.20 o
   8 -10   7          0.45         -3.00       103.19 o
   8 -10   7          0.45          0.37       266.83 o
   9 -10   7          3.87        -52.88        73.66 o
  10 -10   7        364.81        384.59        88.00 o
  11 -10   7          1.15        141.25       100.32 o
  12 -10   7        105.31       -205.96       238.29 o
  13 -10   7         43.44       -125.97       129.41 o
  14 -10   7       1149.95        581.50       213.56 o
 -11  -9   7        814.09        623.16       190.10 o
 -10  -9   7         73.16        -54.14        92.20 o
  -9  -9   7        240.72        258.07       162.60 o
  -8  -9   7        529.26        658.68       265.83 o
  -8  -9   7        529.26        459.47       106.66 o
  -7  -9   7         80.79         22.18        55.62 o
  -6  -9   7       1347.58       1534.66        98.41 o
  -5  -9   7        296.65        209.46        53.41 o
  -5  -9   7        296.65        453.23       208.99 o
  -4  -9   7       2200.47       2756.77       373.62 o
  -4  -9   7       2200.47       1957.91       364.27 o
  -3  -9   7      16851.28      13757.48      1975.30 o
  -2  -9   7        428.19        451.79       176.75 o
  -2  -9   7        428.19        417.82       215.72 o
  -1  -9   7        829.49        932.96       105.32 o
  -1  -9   7        829.49        793.55       133.70 o
   0  -9   7       4561.08       5292.25       316.40 o
   1  -9   7       1588.74       1717.14       189.16 o
   2  -9   7       6135.81       5255.40       739.75 o
   3  -9   7      12210.15      13669.75      2316.21 o
   4  -9   7       9240.19       9540.69       836.25 o
   5  -9   7       5447.41       4884.65       321.07 o
   6  -9   7        242.43        231.43       107.95 o
   6  -9   7        242.43        374.67       134.31 o
   7  -9   7       5299.89       5773.49       927.35 o
   7  -9   7       5299.89       5791.48       473.67 o
   8  -9   7         17.33         10.89       254.66 o
   9  -9   7        226.99        146.93        47.63 o
  10  -9   7       5798.19       5517.59       429.07 o
  11  -9   7        660.36        651.95       124.83 o
  12  -9   7         20.22       -115.90       115.90 o
  13  -9   7         28.51        166.03       159.10 o
  14  -9   7         24.25        -35.10       172.16 o
 -11  -8   7         22.86         45.92       235.88 o
 -11  -8   7         22.86         19.79       148.90 o
 -10  -8   7         52.21         95.42        89.56 o
  -9  -8   7        415.80          5.74       176.22 o
  -8  -8   7        287.21        257.46       111.08 o
  -8  -8   7        287.21        293.77       139.93 o
  -7  -8   7        708.85        686.02        88.67 o
  -7  -8   7        708.85        955.38       191.51 o
  -6  -8   7       1690.18       1730.58       139.48 o
  -5  -8   7        702.47        748.65       117.88 o
  -5  -8   7        702.47        722.60       130.09 o
  -4  -8   7        109.91        230.12        77.33 o
  -4  -8   7        109.91        128.11       429.58 o
  -3  -8   7        992.74       1181.46       198.92 o
  -2  -8   7        476.67        289.00       102.10 o
  -1  -8   7         11.48          9.72        63.49 o
  -1  -8   7         11.48         10.60        73.95 o
   0  -8   7       1598.80       1595.66       167.65 o
   0  -8   7       1598.80       1412.03       341.82 o
   1  -8   7       6292.95       7324.83       830.01 o
[truncated: 658,668 more chars]
